# Supplementary material for: Mutational signature dynamics shaping the evolution of oesophageal adenocarcinoma
Source: Nat Commun. 2023 Jul 15;14:4239. doi: 10.1038/s41467-023-39957-6 (PMC10349863; doi:10.1038/s41467-023-39957-6)
Supplement: Supplementary file 4 — Source Data [file 41467_2023_39957_MOESM4_ESM.xlsx]

## Sheet: Fig.2a
SampleID	SBS17b	SBS5	SBS3	SBS1	SBS30	SBS28	SBS44	SBS40	SBS18	SBS41	SBS2	SBS35	SBS17a	SBS8
LP2000325-DNA_A01_vs_LP2000317-DNA_A01	0.269967	0.0971984	0	0.072288	0	0	0.0195608	0.180522	0.0836047	0.0995166	0.0101521	0.00960566	0.112159	0.0454262
LP2000327-DNA_A01_vs_LP2000319-DNA_A01	0.359289	0.0469966	0	0.041185	0	0.0209872	0.010258	0.227321	0.0223272	0.0871063	0.0143506	0	0.15016	0.0200188
LP2000328-DNA_A01_vs_LP2000320-DNA_A01	0.149518	0.133946	0	0.0990514	0.0659837	0	0.0428832	0.171538	0.0230327	0.129843	0.0414585	0	0.0709865	0.07176
LP2000329-DNA_A01_vs_LP2000321-DNA_A01	0.233184	0.0158317	0	0.104691	0.00517551	0	0.0194501	0.317347	0.0657961	0.0718051	0.0419703	0	0.124749	0
LP2000331-DNA_A01_vs_LP2000322-DNA_A01	0.134313	0.150197	0	0.146533	0.041352	0	0.0252967	0.153914	0.117157	0.078702	0.0326903	0	0.0512822	0.0685618
LP2000332-DNA_A01_vs_LP2000323-DNA_A01	0.30002	0.0757202	0	0.0851734	0.0115159	0	0.0181841	0.106491	0.11128	0.0857713	0.0117696	0.00883919	0.142794	0.042442
LP2000335-DNA_A01_vs_LP2000317-DNA_A01	0.284312	0.156975	0	0.066363	0	0	0.0129293	0.13904	0.0665644	0.0914698	0.00775471	0	0.123783	0.0508088
LP2101132-DNA_A01_vs_LP2101131-DNA_A01	0.254452	0.0729184	0	0.0599181	0	0.0196599	0.0116226	0.189967	0.10746	0.0701607	0.00821556	0.00407949	0.163601	0.0379455
LP2101136-DNA_A01_vs_LP2101133-DNA_A01	0.0243131	0.1035	0.101073	0.100632	0	0	0	0.395314	0.0784854	0.127286	0.0297089	0.024423	0.0152645	0
LP2101137-DNA_A01_vs_LP2101134-DNA_A01	0.140505	0.259288	0	0.141596	0.0151696	0	0.0146603	0.0869626	0.065096	0.114122	0.026678	0.00919722	0.0523701	0.0743561
LP2101140-DNA_A01_vs_LP2101155-DNA_A01	0.0806085	0.0574068	0	0.0843014	0	0	0.0158511	0.385474	0.224394	0.0625902	0.00348274	0.00970767	0.0455912	0.0305928
LP2101141-DNA_A01_vs_LP2101139-DNA_A01	0.0507667	0.194161	0.0299397	0.0825754	0.00515453	0	0.024706	0.376009	0.016662	0.0889812	0.0644863	0.0152082	0.011024	0.0403255
LP2101142-DNA_A01_vs_LP2101143-DNA_A01	0.0134453	0.199188	0	0.26898	0	0.00939279	0.265364	0	0.067385	0.151274	0	0	0.0249703	0
LP2101144-DNA_A01_vs_LP2101145-DNA_A01	0.0496967	0.191761	0	0.0945247	0.0180137	0	0.0420701	0.204476	0.0927009	0.141709	0.0246208	0.0178219	0.0278622	0.0947426
LP2101146-DNA_A01_vs_LP2101147-DNA_A01	0.0517969	0.283892	0	0.0812834	0.0557543	0	0.0315684	0.0734636	0.225739	0.108944	0.0203693	0.040509	0.0266802	0
LP2101148-DNA_A01_vs_LP2101149-DNA_A01	0.015699	0.100655	0.240358	0.0588682	0	0	0	0.409398	0.0256942	0.111676	0.0217894	0	0.0158623	0
LP2101151-DNA_A01_vs_LP2101152-DNA_A01	0.115849	0.078117	0.0122375	0.0540705	0	0	0.0170552	0.310633	0.161836	0.114899	0.0336224	0.0265238	0.0555997	0.0195565
LP2101153-DNA_A01_vs_LP2101154-DNA_A01	0.291493	0.103283	0	0.055113	0	0	0.0123841	0.220292	0.0188447	0.126743	0.00731967	0.00379926	0.152505	0.00822293
LP2101156-DNA_A01_vs_LP2101157-DNA_A01	0.0167143	0.191354	0	0.175997	0	0	0.39573	0	0.0532858	0.117358	0	0.0270878	0.0224729	0
LP2101158-DNA_A01_vs_LP2101159-DNA_A01	0.228399	0.0500716	0	0.11609	0	0	0.0264201	0.200884	0.146065	0.0817442	0.013159	0.0037188	0.114314	0.0191339
LP2101160-DNA_A01_vs_LP2101161-DNA_A01	0.144031	0.161075	0	0.093979	0.0200196	0	0.0153399	0.203365	0.0588462	0.106654	0.0385418	0.00814127	0.0990458	0.050961
LP2101162-DNA_B01_vs_LP2101163-DNA_B01	0.119238	0.268242	0	0.0903295	0	0	0	0.198751	0.214103	0.02662	0.0259469	0	0.0509571	0.0058123
LP2101164-DNA_A01_vs_LP2101165-DNA_A01	0.01929	0.074415	0	0.109465	0	0	0	0.511707	0.184769	0.0802751	0.00725566	0	0.0128231	0
LP2101166-DNA_A01_vs_LP2101167-DNA_A01	0.0926837	0.125076	0	0.0824163	0.0184695	0	0.0194316	0.197577	0.249309	0.124055	0.0258258	0.00929527	0.0558619	0
LP2101168-DNA_A01_vs_LP2101169-DNA_A01	0.0184195	0.128429	0.0510039	0.135939	0	0	0.0100028	0.428276	0.0305903	0.106076	0.0307726	0.0366226	0.00595062	0.0179164
LP2101170-DNA_A01_vs_LP2101511-DNA_A01	0.0506264	0.22431	0.153132	0.062128	0	0	0.0160829	0.254456	0.085875	0.0480849	0.0136072	0	0.0153212	0.076376
LP2101512-DNA_A01_vs_LP2101513-DNA_A01	0.340729	0.0823587	0	0.0529547	0	0	0.0103573	0.158589	0.0642235	0.0939775	0.0106935	0	0.151098	0.0350191
LP6005334-DNA_A02_vs_LP6005333-DNA_A02	0.141731	0.116649	0	0.118675	0.00655201	0	0.0171745	0.166402	0.205875	0.1348	0.0229489	0.0166158	0.0525772	0
LP6005334-DNA_A04_vs_LP6005333-DNA_A04	0.181237	0.0585655	0.00681122	0.0970433	0	0	0	0.33852	0.0878267	0.0811233	0.0428873	0.021795	0.0841911	0
LP6005334-DNA_B02_vs_LP6005333-DNA_B02	0.183919	0.099707	0	0.128401	0.00313697	0.00167535	0.0126177	0.152231	0.207987	0.103573	0.0178382	0.0065345	0.0765325	0.00584637
LP6005334-DNA_C01_vs_LP6005333-DNA_C01	0.0329534	0.0252681	0.216007	0.0546851	0	0	0.012529	0.452547	0.0304711	0.0542477	0.0355968	0.00845962	0.00702513	0.0702103
LP6005334-DNA_C02_vs_LP6005333-DNA_C02	0.0530564	0.0939846	0.0635124	0.0852037	0	0	0.0067267	0.399734	0.059818	0.0999225	0.026555	0	0.0306743	0.0808124
LP6005334-DNA_C03_vs_LP6005333-DNA_C03	0.0942027	0.156369	0	0.185947	0	0	0.0398297	0.202879	0.0928077	0.125897	0.0321889	0.0195595	0.04054	0.00978006
LP6005334-DNA_D01_vs_LP6005333-DNA_D01	0	0.208128	0	0.10563	0.0234812	0	0	0.471038	0	0.0924665	0.0992565	0	0	0
LP6005334-DNA_D02_vs_LP6005333-DNA_D02	0.405679	0	0	0.0369813	0	0	0	0.336714	0.0182661	0.0401449	0.0290302	0.0101634	0.123022	0
LP6005334-DNA_D03_vs_LP6005333-DNA_D03	0.0097557	0	0	0.0763303	0	0	0	0.5198	0.241217	0.0718674	0.077527	0	0.00350251	0
LP6005334-DNA_E01_vs_LP6005333-DNA_E01	0.0653998	0.153728	0.0529592	0.114889	0	0	0.0221328	0.225239	0.153489	0.124372	0.0309723	0.0247206	0.032098	0
LP6005334-DNA_E02_vs_LP6005333-DNA_E02	0.316095	0.0190545	0	0.0786029	0	0	0	0.2766	0.0243916	0.114428	0.0300566	0.00365203	0.113348	0.0237716
LP6005334-DNA_E03_vs_LP6005333-DNA_E03	0.0778957	0.0435593	0.147675	0.053399	0	0	0	0.417519	0.0200066	0.127741	0.0235678	0.0186806	0.0387368	0.0312187
LP6005334-DNA_F01_vs_LP6005333-DNA_F01	0.0970705	0.0788459	0	0.0880903	0.00430357	0	0.0118165	0.26439	0.282665	0.0810396	0.021045	0.0211064	0.0496272	0
LP6005334-DNA_F02_vs_LP6005333-DNA_F02	0.307329	0.115678	0	0	0	0.0436032	0.0488763	0.142018	0.0836823	0.0797823	0.00776927	0.010929	0.129629	0.0307031
LP6005334-DNA_F03_vs_LP6005333-DNA_F03	0.103413	0.333011	0	0.088733	0	0	0.0043559	0.098227	0.131223	0.123077	0.0091787	0.00483226	0.0457806	0.0581679
LP6005334-DNA_G01_vs_LP6005333-DNA_G01	0.159859	0	0	0.0806907	0.0190966	0	0	0.296016	0.137454	0.101389	0.121052	0.0103139	0.0741293	0
LP6005334-DNA_G02_vs_LP6005333-DNA_G02	0.274922	0.0395718	0	0.0598333	0	0	0.00586726	0.23755	0.0905446	0.104717	0.0194345	0.00494421	0.136003	0.0266123
LP6005334-DNA_G03_vs_LP6005333-DNA_G03	0.187743	0.0662917	0	0.0729858	0.00690646	0	0.00821109	0.260667	0.123534	0.101022	0.032293	0	0.119342	0.0210031
LP6005334-DNA_H01_vs_LP6005333-DNA_H01	0.182046	0.0674182	0	0.0557009	0.0364612	0.00891484	0.0141445	0.227998	0.119964	0.105945	0.0432944	0	0.115212	0.0229009
LP6005334-DNA_H02_vs_LP6005333-DNA_H02	0.356679	0.0659635	0	0	0.0160115	0.0262857	0.0215734	0.129553	0.0785142	0.0748859	0.0088972	0	0.193415	0.0282217
LP6005334-DNA_H03_vs_LP6005333-DNA_H03	0.448328	0	0	0.0503137	0	0	0.00976394	0.205633	0.0637205	0.0732556	0	0.00412453	0.131515	0.0133463
LP6005409-DNA_A01_vs_LP6005408-DNA_A01	0.00856613	0.137603	0	0.105057	0.00759486	0	0.032364	0.308601	0.13661	0.0540021	0.125648	0.0785	0.00545382	0
LP6005409-DNA_A02_vs_LP6005408-DNA_A02	0.0939106	0.089814	0.0436589	0.0605188	0.0243376	0	0.00736008	0.268261	0.12848	0.0896693	0.0219033	0.00400639	0.0524877	0.115592
LP6005409-DNA_A03_vs_LP6005408-DNA_A03	0.29257	0.0485421	0	0.169916	0.0167244	0.0306224	0	0.233105	0.0185202	0.0293252	0	0.00846766	0.152208	0
LP6005409-DNA_A04_vs_LP6005408-DNA_A04	0.28342	0.0440358	0	0.045987	0.0330435	0	0.00671904	0.257201	0.0708938	0.0825483	0.0337708	0.0194254	0.122955	0
LP6005409-DNA_B01_vs_LP6005408-DNA_B01	0.439433	0.0289569	0	0	0	0.0396548	0.00986547	0.11282	0.0787028	0.0700117	0	0	0.211594	0.00896132
LP6005409-DNA_B02_vs_LP6005408-DNA_B02	0.0738107	0.100483	0	0.158136	0.0219966	0	0.0208611	0.290039	0.169466	0.0600429	0.0247102	0.00703327	0.0275214	0.0459
LP6005409-DNA_B04_vs_LP6005408-DNA_B04	0.0472518	0	0.15012	0.0892256	0	0	0	0.436335	0	0.176977	0.10009	0	0	0
LP6005409-DNA_C01_vs_LP6005408-DNA_C01	0.10387	0.0757405	0	0.17503	0.0169562	0	0.0210607	0.307149	0.077502	0.0960843	0.0525515	0.021639	0.0524168	0
LP6005409-DNA_C02_vs_LP6005408-DNA_C02	0.15144	0.122507	0	0.10061	0.0136127	0	0	0.0986323	0.287602	0.101863	0.0130584	0.00572936	0.0900534	0.0148933
LP6005409-DNA_C04_vs_LP6005408-DNA_C04	0.0287301	0.106022	0.101306	0.0723416	0	0	0.0142627	0.405699	0.0273445	0.100516	0.0203465	0	0.016142	0.10729
LP6005409-DNA_D01_vs_LP6005408-DNA_D01	0.372694	0.0214354	0	0.0593126	0.006279	0	0.00244424	0.269571	0.0200532	0.0758661	0.00852517	0.0114739	0.144666	0.00767926
LP6005409-DNA_D02_vs_LP6005408-DNA_D02	0.27152	0.0813398	0	0.0840908	0	0	0	0.33343	0.0325581	0.0523191	0.0172841	0.0128583	0.108904	0.0056962
LP6005409-DNA_D03_vs_LP6005408-DNA_D03	0.468216	0	0	0.0394708	0.00377821	0	0.00525691	0.221052	0.0104983	0.0602701	0.00961668	0.00704397	0.16436	0.0104372
LP6005409-DNA_E01_vs_LP6005408-DNA_E01	0.0418863	0.127652	0	0.134407	0.022575	0	0.0201886	0.396866	0.0944568	0.0674132	0.0400596	0.00876951	0.00864927	0.0370768
LP6005409-DNA_E02_vs_LP6005408-DNA_E02	0.118363	0.146942	0	0.11739	0.00805873	0	0.0247481	0.188415	0.138236	0.118283	0.0410143	0.0125842	0.0631245	0.0228413
LP6005409-DNA_E03_vs_LP6005408-DNA_E03	0.299674	0.0721306	0.00289008	0.0689264	0	0	0	0.266152	0.043749	0.0933455	0.00425228	0.00862141	0.096196	0.0440628
LP6005409-DNA_F01_vs_LP6005408-DNA_F01	0.343955	0.0437995	0	0.0540416	0	0.015454	0.0182053	0.0897648	0.103331	0.0883646	0	0	0.217186	0.0258974
LP6005409-DNA_F02_vs_LP6005408-DNA_F02	0.190901	0.0280783	0	0.0882669	0	0	0.0241854	0.211437	0.168758	0.0834692	0.051854	0.00447891	0.111823	0.0367476
LP6005409-DNA_F03_vs_LP6005408-DNA_F03	0.0265343	0.206402	0	0.146935	0.0174281	0	0.00784227	0.376249	0.0842656	0.0342963	0.0400641	0.0241979	0.00913877	0.0266475
LP6005409-DNA_G02_vs_LP6005408-DNA_G02	0.317435	0.0436291	0	0.0387718	0.0067023	0.0283875	0.00951175	0.241554	0.00314353	0.0662672	0.0101672	0	0.173412	0.0610181
LP6005409-DNA_G03_vs_LP6005408-DNA_G03	0.412423	0.0267084	0	0.0597694	0.0214165	0	0.00870908	0.12221	0.0418871	0.0610283	0.0106684	0	0.168213	0.0669661
LP6005409-DNA_H01_vs_LP6005408-DNA_H01	0.0214349	0.299526	0.0377266	0.199221	0	0	0.050106	0.0166904	0.108801	0.169974	0.0268578	0.0447866	0	0.0248759
LP6005409-DNA_H02_vs_LP6005408-DNA_H02	0.244024	0.0550147	0	0.0674975	0.0113669	0	0.018912	0.203812	0.105876	0.100078	0.00770274	0.00686199	0.128546	0.0503087
LP6005496-DNA_A01_vs_LP6005408-DNA_B03	0.122465	0.309189	0	0.0329235	0	0.00945551	0.194329	0	0.0578879	0.130531	0.00514037	0.0482324	0.0754636	0.0143828
LP6005496-DNA_B01_vs_LP6005408-DNA_C03	0.232908	0.0479721	0	0.0685927	0.0449052	0.00965946	0.027637	0.129204	0.10089	0.0971218	0.0557667	0.00301956	0.16096	0.0213642
LP6005500-DNA_A02_vs_LP6005499-DNA_A02	0.167352	0.13318	0	0.115403	0.0162566	0.0101833	0.0289076	0.248489	0.0443319	0.0761293	0.0104326	0	0.0605974	0.0887381
LP6005500-DNA_A03_vs_LP6005499-DNA_A03	0.169727	0.109339	0	0.0506508	0	0	0.0164643	0.322068	0.105399	0.0881572	0.0246628	0.00735265	0.0728998	0.0332794
LP6005500-DNA_B02_vs_LP6005499-DNA_B02	0.234157	0.0895621	0	0.0543027	0	0.0202965	0.0121862	0.197019	0.0582329	0.12382	0.0194059	0	0.143115	0.0479023
LP6005500-DNA_B03_vs_LP6005499-DNA_B03	0.23586	0.180762	0.0501199	0.0335914	0	0	0	0.191962	0.0239423	0.10562	0.00286163	0.0106069	0.113564	0.0511101
LP6005500-DNA_C02_vs_LP6005499-DNA_C02	0.0998697	0.212065	0	0.14248	0.0170168	0	0.12905	0	0.13378	0.133705	0.0226598	0.0213886	0.053256	0.0347281
LP6005500-DNA_C03_vs_LP6005499-DNA_C03	0.310099	0.0356878	0	0.0724177	0.0443568	0.00968855	0.00976693	0.186816	0.0298405	0.0667303	0.00915443	0.00298102	0.181243	0.0412181
LP6005500-DNA_D02_vs_LP6005499-DNA_D02	0.224026	0.0267611	0	0.0739791	0	0.00242002	0.0200755	0.134698	0.278653	0.104422	0.0111724	0	0.123793	0
LP6005500-DNA_D03_vs_LP6005499-DNA_D03	0.22357	0.100881	0	0.0678178	0.0490038	0.00674019	0.0240103	0.190434	0.076065	0.10974	0.0147317	0.0159262	0.105202	0.0158792
LP6005500-DNA_E02_vs_LP6005499-DNA_E02	0.457399	0.0375171	0	0	0.00290476	0.0153182	0.0129408	0.152577	0.0257162	0.0785316	0	0	0.201272	0.0158223
LP6005500-DNA_E03_vs_LP6005499-DNA_E03	0.470296	0.0344647	0	0	0	0.0424076	0.0204783	0.191027	0	0.0431429	0	0.00306222	0.156809	0.0383116
LP6005500-DNA_F02_vs_LP6005499-DNA_F02	0.0768357	0	0	0.114682	0.0413093	0	0	0.462683	0.0795545	0.0706699	0.0780459	0.0176614	0.0585576	0
LP6005500-DNA_F03_vs_LP6005499-DNA_F03	0.0902867	0.124447	0	0.165241	0	0	0.0860949	0.094701	0.170642	0.151357	0.0252159	0.0176264	0.0228138	0.0515745
LP6005500-DNA_G01_vs_LP6005499-DNA_G01	0.52199	0.0385691	0.0399103	0.0351392	0.0327316	0	0	0	0.025879	0.0546995	0	0	0.205819	0.0452629
LP6005500-DNA_G02_vs_LP6005499-DNA_G02	0	0.263302	0.00966742	0.313076	0.0158198	0	0	0.192597	0.0419214	0.0843321	0.0575521	0.0217325	0	0
LP6005500-DNA_G03_vs_LP6005499-DNA_G03	0.317393	0.0106031	0	0.0684058	0	0.00567576	0.014434	0.215419	0.0364051	0.064581	0	0	0.261907	0.00517601
LP6005500-DNA_H01_vs_LP6005499-DNA_H01	0.214968	0.0981226	0	0.103604	0.0476402	0	0.00921712	0.18068	0.0934338	0.105994	0.030911	0.022611	0.0706108	0.022208
LP6005500-DNA_H02_vs_LP6005499-DNA_H02	0.226254	0	0	0.133993	0	0	0	0.412349	0.00710262	0.0946981	0.0531057	0.00944523	0.0630517	0
LP6005500-DNA_H03_vs_LP6005499-DNA_H03	0.243691	0.106412	0	0.056501	0	0	0.0392322	0.179499	0.0775347	0.1733	0.0189022	0.0237932	0.0811335	0
LP6005690-DNA_B01_vs_LP6005689-DNA_B01	0.285623	0.108468	0	0.0608641	0.00344037	0	0.00781299	0.141991	0.127148	0.0773677	0.0155301	0.00599711	0.124846	0.0409119
LP6005690-DNA_B03_vs_LP6005777-DNA_A01	0.322967	0.0280876	0	0.0434338	0	0.0426974	0.0204161	0.240684	0.0314791	0.0730345	0.00969896	0	0.182934	0.00456838
LP6005690-DNA_C02_vs_LP6005689-DNA_C02	0.0156458	0.167414	0	0.157099	0.0151988	0	0.0200409	0.222735	0.235663	0.0784923	0.0268741	0.00911756	0.0125841	0.0391362
LP6005690-DNA_C03_vs_LP6005689-DNA_C03	0.285357	0.0441105	0	0.0400799	0.0212793	0.00844354	0.0250901	0.156786	0.126828	0.0846179	0.01451	0.00481479	0.170308	0.0177748
LP6005690-DNA_D02_vs_LP6005689-DNA_D02	0.385107	0.0229003	0	0.0400206	0.00969339	0.0140123	0.0162695	0.178613	0.0172681	0.0975116	0.0224472	0.00495089	0.172032	0.0191735
LP6005690-DNA_D03_vs_LP6005689-DNA_D03	0.413523	0	0	0.0350279	0	0	0.00848426	0.238992	0.0211629	0.0712028	0.0164614	0.00235622	0.180575	0.0122141
LP6005690-DNA_E02_vs_LP6005689-DNA_E02	0.036228	0.146945	0	0.280373	0.200962	0	0.0208857	0.0686668	0	0.203632	0	0	0.0423078	0
LP6005690-DNA_E03_vs_LP6005689-DNA_E03	0.12143	0.14107	0	0.113261	0.0528967	0	0.0113277	0.153132	0.198956	0.0758677	0.00672406	0.052852	0.0724818	0
LP6005690-DNA_F02_vs_LP6005689-DNA_F02	0.365926	0.0463847	0	0	0.00363792	0.0711487	0.0234661	0.144022	0.0125047	0.0586598	0.0166929	0	0.234047	0.0235105
LP6005690-DNA_G02_vs_LP6005689-DNA_G02	0.293391	0.0621804	0	0.053686	0.0355734	0.00397707	0.00802355	0.143093	0.0988932	0.0747274	0.0129012	0.00786276	0.174436	0.0312554
LP6005690-DNA_H02_vs_LP6005689-DNA_H02	0.466767	0	0	0.0363404	0.00891583	0	0	0.128322	0.0182328	0.0629174	0	0	0.256946	0.0215586
LP6005935-DNA_A02_vs_LP6005934-DNA_A02	0.413244	0.0174268	0	0.0551711	0	0	0.0208169	0.248218	0.0203134	0.0772303	0.0191437	0.016368	0.112067	0
LP6005935-DNA_A03_vs_LP6005934-DNA_A03	0.0255766	0.220135	0	0.162702	0.01291	0	0.0617821	0.0687743	0.247542	0.0995566	0.0233196	0.0299447	0.0136225	0.0341347
LP6005935-DNA_B01_vs_LP6005934-DNA_B01	0.0663714	0.201598	0	0.0488381	0	0	0.0173156	0.275577	0.0833482	0.113215	0.0153854	0.0160032	0.0277321	0.134616
LP6005935-DNA_B02_vs_LP6005934-DNA_B02	0.271099	0	0	0.0393547	0	0	0	0.386107	0.0446242	0.119795	0.00545349	0.00441019	0.129156	0
LP6005935-DNA_B03_vs_LP6005934-DNA_B03	0.439473	0	0	0.0299658	0	0	0	0.20413	0.0725916	0.0831308	0.0103292	0.0037422	0.156637	0
LP6005935-DNA_B04_vs_LP6005934-DNA_B04	0.065595	0.130322	0	0.166694	0.0243615	0	0.0181223	0.174145	0.251638	0.0838478	0.0183154	0.00532422	0.0327	0.0289351
LP6005935-DNA_C01_vs_LP6005934-DNA_C01	0.055145	0.168192	0	0.0730799	0.00545063	0.0018846	0.494748	0.023085	0.0461341	0.01718	0.0167439	0.064355	0.0340022	0
LP6005935-DNA_C02_vs_LP6005979-DNA_B01	0.256869	0.0582512	0	0.0740827	0.0370917	0	0.00524624	0.258121	0.0637366	0.0630623	0.0125727	0.0168334	0.133298	0.0208353
LP6005935-DNA_C04_vs_LP6005934-DNA_C04	0.31134	0.0465712	0	0.0439435	0	0.0405637	0.0163572	0.192632	0.0574505	0.0803923	0.0244217	0	0.165131	0.0211965
LP6005935-DNA_D01_vs_LP6005934-DNA_D01	0.308774	0.0481604	0	0.0519675	0.0184325	0.00197243	0.00789447	0.169943	0.134226	0.072896	0.00678794	0	0.178946	0
LP6005935-DNA_D02_vs_LP6005934-DNA_D02	0.301726	0.118845	0	0	0.00389709	0.0192998	0.0204614	0.167435	0.0478712	0.102374	0.00980472	0.00920395	0.189485	0.00959763
LP6005935-DNA_E01_vs_LP6005934-DNA_E01	0.358472	0.0204746	0	0.0564887	0	0.0393231	0.0154317	0.239183	0.0277245	0.0672351	0	0	0.162375	0.0132917
LP6005935-DNA_E03_vs_LP6005934-DNA_E03	0.206344	0.05745	0	0.0838689	0.0528858	0	0	0.241971	0.0967435	0.0706375	0.0312226	0.0166735	0.101562	0.0406413
LP6005935-DNA_F01_vs_LP6005934-DNA_F01	0.00170532	0.0282306	0.193863	0.0709857	0	0	0	0.55696	0	0.0785054	0.0581026	0.0116479	0	0
LP6005935-DNA_F02_vs_LP6005934-DNA_F02	0.350461	0.0993338	0	0	0	0.1074	0.0141689	0.15402	0	0.0702342	0.00903995	0	0.195342	0
LP6005935-DNA_F03_vs_LP6005934-DNA_F03	0.0186726	0.160596	0	0.234187	0.0541651	0	0.339947	0	0.0442472	0.103124	0.00562192	0.021634	0.0178036	0
LP6005935-DNA_G01_vs_LP6005934-DNA_G01	0.357162	0.079824	0	0.0725966	0.0233083	0.0477452	0.0268726	0.151839	0.0058972	0.0683596	0.0240822	0.0043466	0.120532	0.0174354
LP6005935-DNA_G02_vs_LP6005979-DNA_C01	0.0347828	0.0979632	0	0.0856058	0	0	0.0209638	0.2339	0.349187	0.0840381	0.0238568	0.0316845	0.0228813	0.0151367
LP6005935-DNA_G03_vs_LP6005934-DNA_G03	0.0716446	0.0717342	0	0.0733527	0.00877762	0	0.0278256	0.241179	0.171061	0.127651	0.0447955	0.0190426	0.0466149	0.0963214
LP6005935-DNA_H01_vs_LP6005934-DNA_H01	0.214366	0.0279767	0	0.063788	0	0.0043151	0.00700682	0.309444	0.123472	0.0927386	0.00860174	0.00403327	0.118582	0.0256754
LP6005935-DNA_H02_vs_LP6005934-DNA_H02	0.148644	0.0902423	0	0.0909897	0	0	0	0.321861	0.0775635	0.11584	0.0231783	0.00953265	0.06508	0.0570679
LP6005935-DNA_H03_vs_LP6005934-DNA_H03	0	0.25071	0	0.188541	0	0.0077085	0.325039	0	0.0663809	0.127949	0	0.00731005	0.0263613	0
LP6007358-DNA_A01_vs_LP6007553-DNA_A01	0.149462	0.147236	0	0.0657845	0.0221512	0	0.00860223	0.148887	0.216818	0.090471	0.019025	0.0134585	0.080945	0.0371589
LP6007394-DNA_A01_vs_LP6007393-DNA_A01	0.24725	0.0986177	0	0.105072	0.0134841	0.0221787	0	0.155987	0.0388437	0.108344	0.00780971	0	0.129634	0.0727793
LP6007396-DNA_A01_vs_LP6007395-DNA_A01	0.18879	0.138931	0	0.0977422	0.0308715	0	0	0.233616	0.096771	0.0743492	0.0183925	0.0252049	0.095331	0
LP6007407-DNA_A01_vs_LP6007406-DNA_A01	0.243491	0.0560825	0	0.0678104	0.0223399	0.0375565	0.0205093	0.211819	0.0756335	0.0803616	0.0227476	0	0.125005	0.0366431
LP6007414-DNA_A02_vs_LP6007413-DNA_A02	0.032712	0.186069	0	0.125893	0.0107307	0	0.022494	0.16477	0.261237	0.121109	0.0249109	0.0265067	0.0156724	0.00789553
LP6007416-DNA_A01_vs_LP6007415-DNA_A01	0.0857301	0.160512	0	0.108146	0.0509851	0	0.0160035	0.218105	0.161142	0.0887351	0.0302799	0.016627	0.0452323	0.0185023
LP6007418-DNA_A02_vs_LP6007417-DNA_A02	0.186769	0.240108	0.0233398	0.046375	0	0	0.0145293	0.163685	0.0285295	0.11852	0.00756113	0	0.108342	0.062241
LP6007420-DNA_A01_vs_LP6007419-DNA_A01	0.376319	0.0281304	0	0	0	0.00939629	0.00431099	0.215921	0	0.0858708	0.0491933	0	0.204251	0.0266064
LP6007422-DNA_A01_vs_LP6007421-DNA_A01	0.118516	0.187099	0	0.0989359	0.0101254	0.00387243	0.0237362	0.192215	0.108186	0.11406	0.0133602	0.00951164	0.0532883	0.0670929
LP6007430-DNA_A01_vs_LP6007429-DNA_A01	0.13752	0.11682	0	0.115341	0.0264804	0	0.0286625	0.116624	0.221822	0.099615	0.0189014	0.00821885	0.0907028	0.0192917
LP6007432-DNA_A01_vs_LP6007431-DNA_A01	0.453391	0	0	0	0	0.0181649	0	0.18797	0	0.0947743	0	0.0141463	0.219493	0.0120607
LP6007434-DNA_A01_vs_LP6007433-DNA_A01	0.246204	0.0759249	0	0.0530037	0.0121205	0.00926914	0.00776132	0.155565	0.0746129	0.0755213	0.0117905	0.10863	0.11537	0.0542271
LP6007436-DNA_A01_vs_LP6007435-DNA_A01	0.364084	0.00954597	0	0.0478197	0	0.0294239	0.0138908	0.189053	0.0410413	0.0931102	0.0183168	0	0.182869	0.0108449
LP6007438-DNA_A01_vs_LP6007437-DNA_A01	0.0194061	0.129653	0.164658	0.0861413	0.00687631	0	0.0127364	0.394344	0.0184686	0.127936	0.0362836	0	0.00349596	0
LP6007440-DNA_A01_vs_LP6007439-DNA_A01	0.384604	0.00365414	0	0.0403306	0	0.0182787	0.0146962	0.232309	0.0339539	0.0882946	0.014447	0	0.161369	0.00806254
LP6007442-DNA_A01_vs_LP6007441-DNA_A01	0.486607	0.0792183	0.0057701	0	0	0	0.00454093	0.0841084	0.0999134	0.104276	0	0.0130247	0.116668	0.00587368
LP6007504-DNA_A01_vs_LP6007566-DNA_A01	0.24346	0.0566762	0	0.0636269	0.0144291	0.00686161	0.010236	0.267505	0.0612422	0.0911866	0.0200109	0.0040763	0.130618	0.0300711
LP6007506-DNA_A01_vs_LP6007505-DNA_A01	0.12837	0.0722387	0	0.107055	0.0130199	0	0.0168235	0.276689	0.146182	0.08487	0.0498958	0.0173642	0.0633189	0.0241732
LP6007508-DNA_A01_vs_LP6007507-DNA_A01	0.128639	0.0911973	0	0.0916904	0.0355611	0	0.0085331	0.33151	0.0312733	0.0922565	0.0348534	0	0.071329	0.0831564
LP6007512-DNA_A01_vs_LP6007511-DNA_A01	0.238004	0.0450838	0	0.111314	0.00730866	0	0.0126216	0.257232	0.0569317	0.116072	0.0239459	0.0130799	0.118406	0
LP6007514-DNA_A01_vs_LP6007513-DNA_A01	0.0782396	0.225645	0	0.120254	0.0173333	0	0.009482	0.120689	0.15577	0.115138	0.0143744	0	0.0489294	0.0941453
LP6007516-DNA_A01_vs_LP6007515-DNA_A01	0.072817	0.0868347	0.0915095	0.0970086	0	0	0.0193391	0.37251	0.0371644	0.0606755	0.0222519	0.0107611	0.030538	0.0985905
LP6007518-DNA_A01_vs_LP6007517-DNA_A01	0.319083	0.0776884	0	0	0.00996323	0.0205592	0.0189335	0.266043	0.024812	0.0542512	0.00807471	0.00448231	0.151976	0.0441338
LP6007523-DNA_A01_vs_LP6007522-DNA_A01	0.0512965	0.191164	0	0.112832	0.0177896	0	0.00905332	0.0968284	0.290731	0.122131	0.0200929	0.00753067	0.0205137	0.0600372
LP6007529-DNA_A01_vs_LP6007528-DNA_A01	0.246594	0.0538742	0	0.06203	0.0208752	0.00586653	0.00991848	0.173176	0.136059	0.0911876	0.0534467	0	0.111661	0.0353112
LP6007531-DNA_A01_vs_LP6007530-DNA_A01	0.360832	0.065681	0	0.0530873	0	0	0	0.247373	0.0166368	0.102464	0.00858943	0.0083149	0.130594	0.00642792
LP6007533-DNA_A01_vs_LP6007532-DNA_A01	0.064584	0.106372	0	0.107535	0.00712926	0	0.0115466	0.320371	0.154544	0.116072	0.0499095	0.0189646	0.0429721	0
LP6007540-DNA_A01_vs_LP6007539-DNA_A01	0.253087	0.078348	0	0.107295	0.0164592	0	0.018412	0.123005	0.181153	0.0806946	0.00929736	0.00457722	0.109082	0.0185899
LP6007542-DNA_A01_vs_LP6007541-DNA_A01	0.116941	0	0.0250047	0.0816067	0	0	0	0.457619	0.0794952	0.135216	0.0206715	0.0145535	0.0688915	0
LP6007544-DNA_A01_vs_LP6007569-DNA_A01	0.148359	0.157617	0	0.0956774	0.0283561	0	0.0177904	0.117097	0.224725	0.0932739	0.0187142	0	0.0591123	0.039278
LP6007546-DNA_A01_vs_LP6007568-DNA_A01	0.149653	0.105173	0	0.145559	0.0341382	0	0.0102483	0.206951	0.147342	0.0579585	0.0636629	0.0121843	0.0461234	0.0210061
LP6007548-DNA_A01_vs_LP6007547-DNA_A01	0.164257	0.0830436	0	0.0741699	0.0060493	0	0.0211587	0.223099	0.144735	0.134044	0.0632692	0	0.0861741	0
LP6007550-DNA_A01_vs_LP6007549-DNA_A01	0.381684	0.013777	0	0.0570982	0.00618422	0	0.00940957	0.160904	0.0801387	0.0695813	0.0282514	0.00498101	0.166177	0.0218134
LP6007552-DNA_A01_vs_LP6007551-DNA_A01	0.198977	0.0288455	0.00638733	0.0584918	0	0	0	0.418204	0.0566271	0.0828644	0.0442105	0.0214743	0.0839175	0
LP6007567-DNA_A01_vs_LP6007524-DNA_A01	0.233234	0.13819	0	0.0960369	0.013857	0	0.0149173	0.145752	0.0877784	0.0608116	0.0159697	0.0081774	0.106113	0.0791625
LP6007600_vs_LP6007599	0.0212674	0.325842	0	0.140082	0.073915	0	0.0232978	0.151423	0.0950062	0.0280187	0.00681585	0	0.0125326	0.121799
LP6007602_vs_LP6007601	0.578646	0.0155512	0.146941	0	0.00155392	0	0	0	0.00411594	0.0583827	0	0	0.183776	0.0110332
LP6008031-DNA_A01_vs_LP6008032-DNA_A01	0.0990696	0	0.0459903	0.0524524	0	0	0	0.539886	0.0573398	0.0990164	0.041768	0.0057464	0.0587307	0
LP6008031-DNA_A03_vs_LP6008032-DNA_E03	0.0834644	0.117457	0	0.120862	0.0286934	0	0.016585	0.175477	0.249427	0.0807748	0.0437676	0.00839104	0.0488858	0.026215
LP6008031-DNA_A04_vs_LP6008032-DNA_D03	0.368659	0	0	0.0497345	0	0.010517	0.00411139	0.198591	0.0299454	0.0984888	0.0164993	0	0.205054	0.0184004
LP6008031-DNA_B01_vs_LP6008032-DNA_B01	0.255352	0.0930625	0	0.105306	0.0202359	0	0.0127641	0.199612	0.0655331	0.0707649	0.0284982	0.00491923	0.107596	0.0363556
LP6008031-DNA_B02_vs_LP6008032-DNA_D02	0.0625718	0.0714981	0	0.106206	0.019578	0	0.0193954	0.147632	0.371393	0.07479	0.0184295	0.00805578	0.0306473	0.0698037
LP6008031-DNA_B03_vs_LP6008032-DNA_F03	0.0263789	0.147663	0	0.163174	0.00421315	0	0.0163586	0.320715	0.191566	0.0662668	0.0435073	0	0.00701267	0.0131441
LP6008031-DNA_C01_vs_LP6008032-DNA_C01	0.246106	0.0494743	0	0.103943	0.0110256	0	0.0256243	0.228079	0.111369	0.0691462	0.024582	0.00636202	0.0889961	0.0352933
LP6008031-DNA_C02_vs_LP6008032-DNA_E02	0.184133	0.0956751	0	0.108487	0.0121452	0	0.0108796	0.151602	0.162743	0.109257	0.00560967	0	0.106043	0.0534262
LP6008031-DNA_C03_vs_LP6008032-DNA_G03	0	0.195151	0.0196091	0.361981	0	0	0	0	0.178538	0.113824	0.0190529	0.0169413	0	0.0949019
LP6008031-DNA_D01_vs_LP6008032-DNA_D01	0.174839	0.0368346	0	0.0505227	0.0284054	0	0.0111221	0.335851	0.104791	0.0844834	0.0140361	0.0189448	0.111799	0.0283706
LP6008031-DNA_D02_vs_LP6008032-DNA_F02	0.265651	0.0717236	0	0.0728065	0	0.022796	0.0287743	0.159631	0.0942934	0.0993615	0.00985593	0.00436579	0.138493	0.0322477
LP6008031-DNA_D03_vs_LP6008032-DNA_H03	0.0363148	0.103115	0	0.0760365	0.0547627	0	0	0.377559	0.176755	0.0710162	0.0367663	0.0306629	0.0207948	0.0162168
LP6008031-DNA_E01_vs_LP6008032-DNA_E01	0.062974	0.286952	0	0.106183	0	0	0.22936	0	0.080561	0.130119	0	0	0.0631476	0.0407039
LP6008031-DNA_E02_vs_LP6008032-DNA_G02	0.230977	0.0539031	0	0.0498034	0.0241076	0.00877209	0.0116113	0.139131	0.203923	0.069977	0.012805	0	0.150136	0.044853
LP6008031-DNA_E03_vs_LP6008032-DNA_A04	0.0857752	0.246017	0	0.115497	0	0	0.331739	0	0.0470384	0.087929	0	0.0261841	0.0598205	0
LP6008031-DNA_F01_vs_LP6008032-DNA_F01	0.196238	0.121771	0	0.0806104	0.00439538	0.00476893	0.0196581	0.163267	0.176413	0.0825771	0.0131428	0	0.0974464	0.0397119
LP6008031-DNA_F02_vs_LP6008032-DNA_H02	0.251878	0.0745424	0	0.0805368	0.00733954	0.0638882	0.0195828	0.270948	0.00944837	0.0496534	0.0207086	0	0.130356	0.0211188
LP6008031-DNA_F03_vs_LP6008032-DNA_H01	0.284446	0.0534682	0	0.0814424	0.00803015	0	0.0187098	0.257408	0.0376043	0.0740453	0.010549	0	0.13468	0.0396173
LP6008031-DNA_G01_vs_LP6008032-DNA_G01	0.272652	0.028865	0	0.0601821	0	0.00829805	0.00784073	0.277153	0.0531126	0.12147	0.0120788	0	0.125372	0.0329757
LP6008031-DNA_G02_vs_LP6008032-DNA_A03	0.0816166	0.1548	0.010339	0.0813615	0.00535969	0	0.0156585	0.338854	0.114324	0.0839978	0.0243367	0.0213721	0.0473788	0.020601
LP6008031-DNA_G03_vs_LP6008032-DNA_A02	0.120152	0.0696073	0.0318876	0.0250817	0	0	0	0.300299	0.0738485	0.176868	0.0108655	0	0.0899616	0.101429
LP6008031-DNA_H01_vs_LP6008032-DNA_B02	0.219069	0.14007	0	0.108817	0.0116005	0	0.0304752	0.101679	0.0872283	0.119666	0.0187378	0	0.104505	0.0581515
LP6008031-DNA_H02_vs_LP6008032-DNA_B03	0.0279374	0.24819	0	0.150933	0	0	0.324678	0	0.0942943	0.0907768	0	0.0388799	0.0243116	0
LP6008031-DNA_H03_vs_LP6008032-DNA_C03	0.283047	0.185377	0	0.117527	0.00348734	0	0.197351	0	0.0283433	0.0628551	0	0.0156285	0.106384	0
LP6008051-DNA_A01_vs_LP6008050-DNA_C02	0	0.106027	0	0.126226	0.00743577	0	0	0.416862	0.159718	0.0462621	0.0949919	0.0120684	0	0.0304087
LP6008051-DNA_A02_vs_LP6008050-DNA_E01	0.177707	0.144654	0	0.0855669	0.0288651	0	0.0280352	0.152123	0.10049	0.107316	0.0170661	0.00749869	0.0928092	0.0578692
LP6008051-DNA_B01_vs_LP6008138-DNA_B03	0.308478	0.0526024	0	0.0362735	0.0167655	0.0549606	0.0325209	0.251101	0	0.0613555	0.0138792	0	0.131099	0.0409648
LP6008051-DNA_B02_vs_LP6008050-DNA_F01	0.185	0.0594549	0	0.121266	0.00439087	0	0.0190911	0.171716	0.204498	0.0951819	0.0372797	0.00752376	0.0945974	0
LP6008051-DNA_C01_vs_LP6008050-DNA_E02	0.240476	0.0756307	0	0.0888567	0.00835834	0.011042	0.0155633	0.205494	0.0905861	0.107289	0.0193115	0.0103938	0.115717	0.0112822
LP6008051-DNA_C02_vs_LP6008050-DNA_G01	0.243865	0.190716	0	0.0577479	0	0	0	0.220504	0.0190605	0.0931665	0.0132978	0.0106002	0.0781919	0.07285
LP6008051-DNA_D01_vs_LP6008050-DNA_F02	0.176843	0.0946377	0	0.0982909	0	0	0.01988	0.201193	0.166966	0.102339	0.0109403	0	0.093668	0.0352418
LP6008051-DNA_E01_vs_LP6008050-DNA_A01	0.158513	0.207717	0	0.0774768	0.00651097	0	0.0127608	0.222746	0.060836	0.108496	0.00280032	0.00566107	0.0823198	0.0541621
LP6008051-DNA_E02_vs_LP6008050-DNA_A02	0.0960088	0.129586	0	0.0658328	0.00832859	0	0	0.0410533	0.138514	0.0485076	0	0.179975	0.0633293	0.228864
LP6008051-DNA_F01_vs_LP6008050-DNA_B01	0.195821	0.123723	0	0.102609	0.0290102	0	0.019032	0.135876	0.11332	0.0954559	0.0159119	0	0.112868	0.0563733
LP6008051-DNA_G01_vs_LP6008050-DNA_C01	0.163929	0	0	0.0588712	0	0	0.00747939	0.525915	0.00748154	0.10604	0.0837012	0	0.0465827	0
LP6008141-DNA_A01_vs_LP6008138-DNA_A01	0.187575	0.0609754	0	0.131045	0.0117637	0	0.0154077	0.187855	0.155534	0.083922	0.0169987	0	0.138458	0.0104666
LP6008141-DNA_A02_vs_LP6008138-DNA_A02	0.429828	0.0333361	0	0	0	0	0.00756211	0.042157	0.0499923	0.0552799	0	0	0.311229	0.0706164
LP6008141-DNA_B01_vs_LP6008138-DNA_B01	0.2761	0.0556112	0	0.0818578	0.0438867	0.00540644	0.0126779	0.206797	0.0747077	0.0808268	0.0425774	0	0.106454	0.0130975
LP6008141-DNA_B02_vs_LP6008138-DNA_B02	0.13713	0.0695128	0	0.0879471	0.0754947	0.00722892	0.0201324	0.189921	0.198814	0.0711643	0.0139994	0.00919125	0.0940117	0.0254525
LP6008141-DNA_C01_vs_LP6008138-DNA_C01	0.198848	0.0736734	0	0.0872439	0.00788423	0	0.0225572	0.174042	0.212921	0.0929764	0.0301181	0	0.0997357	0
LP6008141-DNA_C02_vs_LP6008138-DNA_C02	0.441003	0.0139572	0	0.0460246	0.00131221	0	0.0163828	0.174651	0.0433934	0.0591407	0	0.00266521	0.175724	0.0257451
LP6008141-DNA_C03_vs_LP6008032-DNA_A03	0.0829455	0.14209	0	0.0836406	0.00444229	0	0.0229826	0.341722	0.115313	0.0866774	0.0264027	0.0185224	0.0478941	0.0273672
LP6008141-DNA_D01_vs_LP6008138-DNA_D01	0.0851752	0	0.0298837	0.0536434	0	0	0	0.5656	0.0397489	0.120997	0.0829821	0	0.021969	0
LP6008141-DNA_D02_vs_LP6008138-DNA_D02	0.47521	0	0.00978638	0	0	0	0.00298293	0.235009	0	0.0994	0.0320177	0.0141903	0.131404	0
LP6008141-DNA_E01_vs_LP6008138-DNA_E01	0.185181	0.100439	0.013954	0.0834774	0	0	0	0.263425	0.0915506	0.150486	0.0148457	0.0139464	0.0826948	0
LP6008141-DNA_E02_vs_LP6008138-DNA_E02	0.278373	0.0199912	0	0.0645208	0.0120504	0.0110774	0.0128415	0.354486	0.022089	0.0700034	0.01434	0.0142201	0.126007	0
LP6008141-DNA_F02_vs_LP6008138-DNA_F02	0.465195	0.0289155	0	0	0	0.00786934	0.0184968	0.1614	0.0265181	0.0709239	0.00936656	0	0.179865	0.0314496
LP6008141-DNA_G01_vs_LP6008138-DNA_G01	0.0647401	0.186216	0	0.137576	0.0690565	0	0.030803	0.158773	0.124138	0.0784736	0.0492313	0.0208777	0.0365553	0.0435595
LP6008141-DNA_G02_vs_LP6008138-DNA_G02	0.343194	0.00396223	0	0.0525033	0	0.0182241	0.016124	0.203853	0.0822545	0.0882735	0.0164242	0.00200274	0.15851	0.0146743
LP6008141-DNA_H02_vs_LP6008138-DNA_H02	0.0884114	0.054869	0	0.0689055	0.0349055	0	0.0170544	0.168969	0.376244	0.0650165	0.0300628	0.0141312	0.0582361	0.0231949
LP6008202-DNA_A01_vs_LP6008201-DNA_A01	0.010875	0.858679	0	0.0904482	0	0	0	0	0	0.0226447	0.00326188	0	0.0140916	0
LP6008202-DNA_A02_vs_LP6008201-DNA_A02	0.476044	0.0706426	0	0	0	0.00740394	0.0110111	0.156414	0	0.0648576	0.0227739	0	0.190852	0
LP6008202-DNA_A03_vs_LP6008201-DNA_A03	0.00540103	0	0	0.0547659	0	0	0	0.664034	0.108996	0.109142	0.0576603	0	0	0
LP6008202-DNA_B02_vs_LP6008201-DNA_B02	0.142194	0.133252	0	0.103993	0	0.0189483	0.029828	0.119261	0.173833	0.0614483	0.0149869	0.060956	0.0750148	0.0662845
LP6008202-DNA_B03_vs_LP6008201-DNA_B03	0.657502	0.0453617	0.101317	0	0.0222081	0	0	0	0.0149211	0.0299728	0	0	0.10282	0.0258971
LP6008202-DNA_C01_vs_LP6008201-DNA_C01	0.111236	0.582391	0	0.0742217	0	0	0	0.0311403	0.0464118	0.0557853	0.0138429	0	0.05471	0.0302614
LP6008202-DNA_C02_vs_LP6008201-DNA_C02	0.116528	0.180747	0	0.0915067	0	0	0.0329151	0.150633	0.169942	0.133134	0.0394359	0.0173537	0.0678051	0
LP6008202-DNA_C03_vs_LP6008201-DNA_C03	0.223834	0.0741949	0	0.0852094	0.0127495	0.00138721	0.0166278	0.182536	0.0862172	0.0980057	0.00528505	0.0714867	0.111075	0.0313915
LP6008202-DNA_D02_vs_LP6008201-DNA_D02	0.0810202	0.0918452	0	0.127329	0	0	0.0195533	0.333227	0.157129	0.0832099	0.027073	0.00518389	0.0365822	0.0378465
LP6008202-DNA_D03_vs_LP6008201-DNA_D03	0.256949	0	0	0.034976	0	0.0146406	0	0.36071	0.0428757	0.0786134	0.0669944	0.00544256	0.138798	0
LP6008202-DNA_E01_vs_LP6008201-DNA_E01	0.182423	0.0791664	0	0.0450929	0	0	0.0150006	0.114018	0.0732015	0.0561715	0.00872561	0.226924	0.0927679	0.106508
LP6008202-DNA_E02_vs_LP6008201-DNA_E02	0.158259	0.286689	0	0.0994208	0.0296883	0	0.0173208	0.10706	0.102438	0.0730548	0.0156633	0	0.0867985	0.0236064
LP6008202-DNA_F02_vs_LP6008201-DNA_F02	0.123129	0.155838	0	0.111429	0.0587119	0.00230084	0.0171664	0.196408	0.134386	0.0909963	0.0175728	0.0181357	0.073926	0
LP6008202-DNA_G01_vs_LP6008201-DNA_G01	0.0307648	0.526003	0	0.0845254	0	0	0.0358385	0	0.240251	0.0554432	0.00864373	0	0.0185298	0
LP6008202-DNA_G02_vs_LP6008201-DNA_G02	0.302752	0.0369318	0	0.0342074	0	0.0146057	0.0098511	0.312996	0.0107949	0.0715251	0.0109641	0	0.169877	0.0254959
LP6008202-DNA_H01_vs_LP6008201-DNA_H01	0.172659	0.5303	0	0.0709732	0	0.0232164	0.0026535	0.0213813	0.0181788	0.0537867	0.0114964	0	0.0721422	0.0232126
LP6008202-DNA_H02_vs_LP6008201-DNA_H02	0.204102	0.0683412	0	0.0646136	0	0.00186153	0.0119347	0.33491	0.0329573	0.109214	0.0384587	0.0104061	0.1232	0
LP6008221-DNA_A01_vs_LP6008220-DNA_A01	0.440566	0	0	0.0387687	0	0.00795853	0.00459686	0.170279	0.0167022	0.0593358	0.011799	0	0.237167	0.0128273
LP6008221-DNA_A02_vs_LP6008220-DNA_A02	0.0342728	0.226535	0	0.0909503	0	0	0	0.135507	0.332257	0.0997319	0	0.0072633	0.0162098	0.0572731
LP6008221-DNA_A03_vs_LP6008220-DNA_A03	0.0748233	0.131986	0	0.147765	0.0177955	0	0.0176198	0.131038	0.269052	0.0934075	0.0239091	0	0.0446493	0.0479549
LP6008221-DNA_A04_vs_LP6008050-DNA_H01	0.164451	0.0910353	0.0942295	0.0542584	0	0	0.0160176	0.260779	0.022003	0.0956848	0.00320445	0	0.0752426	0.123094
LP6008221-DNA_B01_vs_LP6008220-DNA_B01	0.034824	0.2436	0.0572225	0.109459	0	0	0.00473144	0.248374	0.179159	0.0894065	0.0332235	0	0	0
LP6008221-DNA_B02_vs_LP6008220-DNA_B02	0.210362	0.0907852	0	0.0577492	0	0	0	0.413714	0.0431452	0.081313	0.0318198	0.00558118	0.0655309	0
LP6008221-DNA_B03_vs_LP6008220-DNA_B03	0.246151	0.080483	0	0.0770886	0.0519669	0	0.014979	0.16997	0.0698302	0.0660441	0.012952	0.00879512	0.141308	0.060432
LP6008221-DNA_C01_vs_LP6008220-DNA_C01	0.330478	0.0312362	0	0.0584946	0	0	0.00984897	0.233418	0.0347875	0.123742	0.0231104	0.00626655	0.148617	0
LP6008221-DNA_C02_vs_LP6008220-DNA_C02	0.0289381	0.150853	0	0.179388	0.0185798	0	0.0221182	0.29099	0.124782	0.0619448	0.0177135	0.0241602	0.0162648	0.0642663
LP6008221-DNA_C03_vs_LP6008220-DNA_C03	0.124371	0.0767064	0	0.083351	0.0072548	0	0.0103321	0.324079	0.115074	0.0958677	0.0271527	0.0163972	0.0623616	0.0570523
LP6008221-DNA_D01_vs_LP6008220-DNA_D01	0.200836	0.0558028	0	0.084409	0.0426438	0.0048424	0.00652623	0.34087	0.0641385	0.0742744	0.0153492	0.0134893	0.0968174	0
LP6008221-DNA_D02_vs_LP6008220-DNA_D02	0.269375	0	0	0.0559049	0	0	0	0.325243	0.0700719	0.0937098	0.0435999	0	0.142095	0
LP6008221-DNA_E01_vs_LP6008220-DNA_E01	0.343924	0.0791576	0	0	0	0.0782192	0.0291672	0.132863	0.00725006	0.0721674	0	0	0.222912	0.0343399
LP6008221-DNA_E02_vs_LP6008220-DNA_E02	0.405254	0.00922615	0	0.0334708	0	0.0202594	0.00407332	0.216705	0.00831701	0.0790474	0	0	0.216816	0.00683123
LP6008221-DNA_E03_vs_LP6008220-DNA_E03	0.365717	0.0367735	0	0.0482874	0.0188449	0	0.0202586	0.221222	0.0259179	0.0717918	0.005854	0	0.17037	0.0149626
LP6008221-DNA_F01_vs_LP6008220-DNA_F01	0.132677	0.170421	0	0.051956	0.00929759	0.0113888	0.0144024	0.279588	0.0621269	0.0876862	0.0100669	0.00950267	0.0838496	0.0770369
LP6008221-DNA_F02_vs_LP6008220-DNA_F02	0.0255763	0.365887	0	0.0397553	0	0	0.332593	0	0.0250981	0.104583	0.0170905	0.0374886	0.0445524	0.00737632
LP6008221-DNA_F03_vs_LP6008220-DNA_F03	0.273989	0.111451	0	0.0501691	0	0.0117969	0.0393448	0.163091	0.066535	0.109523	0.00504295	0.00516388	0.126642	0.0372516
LP6008221-DNA_G01_vs_LP6008220-DNA_G01	0.00270315	0.287773	0.0671524	0.0878624	0.0145963	0	0	0.258686	0.0425407	0.0906108	0.042343	0.00493289	0.00203818	0.0987604
LP6008221-DNA_G02_vs_LP6008220-DNA_G02	0.162339	0.0697099	0	0.0714014	0.0136235	0	0.0123426	0.186868	0.256365	0.0935557	0.0131934	0.0147905	0.0899588	0.0158521
LP6008221-DNA_H01_vs_LP6008220-DNA_H01	0.114591	0.0127154	0	0.139415	0.0585285	0	0.00875475	0.355483	0.0591191	0.0957012	0.100624	0.0116367	0.0434315	0
LP6008267-DNA_D01_vs_LP6008201-DNA_F01	0.112921	0.155488	0	0.0669935	0	0	0.0308576	0.289472	0.0677758	0.111102	0.0296681	0.00447294	0.0636779	0.0675704
LP6008267-DNA_E01_vs_LP6008266-DNA_D01	0.208792	0.0729285	0	0.0814899	0	0	0.0270655	0.195367	0.146803	0.124605	0.0185473	0.0103346	0.109913	0.00415333
LP6008267-DNA_F01_vs_LP6008266-DNA_E01	0.3717	0.0468234	0	0.0451736	0	0	0.00367985	0.183194	0.0248482	0.103105	0.00997888	0	0.17945	0.0320473
LP6008267-DNA_G01_vs_LP6008266-DNA_F01	0.0415237	0	0	0.0549038	0	0	0	0.475163	0.0520184	0.0656379	0.12212	0.1677	0.020933	0
LP6008269-DNA_A06_vs_LP6008268-DNA_B06	0.0342165	0.158792	0	0.146776	0	0	0.0282174	0.263505	0.161352	0.142813	0.0319545	0.00748467	0.0106131	0.0142754
LP6008269-DNA_A08_vs_LP6008268-DNA_A08	0.262397	0.0792108	0	0.0680992	0.0264584	0	0.0121782	0.155895	0.13058	0.0832525	0.0192396	0.0148453	0.147844	0
LP6008269-DNA_A09_vs_LP6008268-DNA_A09	0.130428	0.14962	0	0.117276	0.00919984	0	0.0113052	0.168592	0.217052	0.0907536	0.023343	0	0.0667132	0.0157172
LP6008269-DNA_A10_vs_LP6008268-DNA_A10	0.0793142	0.185645	0	0.119752	0	0	0	0.196729	0.174908	0.0663536	0.0162145	0.0765699	0.0368974	0.0476168
LP6008269-DNA_B05_vs_LP6008268-DNA_D05	0.272237	0.0695362	0	0.0483233	0.00324721	0.0205244	0.022456	0.20284	0.0982457	0.0748535	0.0128576	0	0.165577	0.00930213
LP6008269-DNA_B06_vs_LP6008268-DNA_C06	0.317263	0.0167687	0	0.051643	0.0099572	0.0343274	0.0302059	0.209192	0.0511242	0.0810317	0.0110357	0.00401468	0.183437	0
LP6008269-DNA_B07_vs_LP6008268-DNA_B07	0.00870276	0.50941	0	0.0993316	0.00576795	0	0	0.0763431	0.108235	0.0578741	0.0210392	0.0246806	0.00249992	0.0861158
LP6008269-DNA_B08_vs_LP6008268-DNA_B08	0.297312	0.0577338	0	0.0572198	0	0.00489087	0.00974337	0.200856	0.0595403	0.079536	0.00827951	0.0244647	0.190073	0.0103502
LP6008269-DNA_B09_vs_LP6008268-DNA_B09	0.0557416	0.163946	0	0.15941	0.0173055	0	0.00830782	0.221824	0.234099	0.0846541	0.0195834	0	0.0351287	0
LP6008269-DNA_B10_vs_LP6008268-DNA_B10	0.128761	0.0827072	0	0.0530819	0	0	0.0718211	0.229078	0.200522	0.117702	0.0230683	0.0257788	0.0543344	0.0131455
LP6008269-DNA_C05_vs_LP6008268-DNA_E05	0.371718	0.00768993	0	0.0626699	0.00286124	0	0.0178867	0.14404	0.0689411	0.0895433	0	0.006138	0.184315	0.0441973
LP6008269-DNA_C06_vs_LP6008268-DNA_D06	0.0603935	0.20419	0.138104	0.0617855	0	0	0	0.206306	0.0688554	0.0550378	0.00158281	0.027954	0.0333782	0.142412
LP6008269-DNA_C07_vs_LP6008268-DNA_C07	0.09889	0.129211	0	0.126598	0.062827	0	0.00246394	0.185923	0.150489	0.0914033	0.0364736	0.0166282	0.0594958	0.0395965
LP6008269-DNA_C08_vs_LP6008268-DNA_C08	0.296069	0.0646161	0	0.0455487	0	0.00389428	0.0199003	0.202502	0.126201	0.0934721	0.00777892	0	0.11361	0.0264073
LP6008269-DNA_C09_vs_LP6008268-DNA_C09	0.432554	0.0430987	0	0	0	0.0132754	0.0115722	0.17045	0.0238569	0.0988376	0.0120912	0.0079032	0.183294	0.00306665
LP6008269-DNA_C10_vs_LP6008268-DNA_C10	0.244814	0.163807	0	0.152929	0.0144246	0	0.0178126	0.0493655	0.0900339	0.0820895	0.0133897	0.0045494	0.111028	0.0557566
LP6008269-DNA_D05_vs_LP6008268-DNA_F05	0.044587	0.253101	0	0.144542	0	0	0.350607	0	0.06235	0.0871012	0	0.0381188	0.0195931	0
LP6008269-DNA_D06_vs_LP6008268-DNA_E06	0.172999	0.164882	0	0.101963	0	0	0.0191787	0.128242	0.151336	0.0909316	0.0180693	0.0204826	0.0816395	0.0502761
LP6008269-DNA_D07_vs_LP6008268-DNA_D07	0.27727	0.0615323	0	0.0756495	0.00292346	0	0.0194358	0.154366	0.155404	0.0987185	0.0118734	0	0.120398	0.0224295
LP6008269-DNA_D08_vs_LP6008268-DNA_D08	0.566194	0	0	0	0	0	0.00733685	0.0933543	0	0.0375158	0	0	0.260332	0.0352664
LP6008269-DNA_D09_vs_LP6008268-DNA_D09	0	0.874109	0	0.111066	0	0	0.003813	0	0	0.00289698	0	0	0.00811498	0
LP6008269-DNA_D10_vs_LP6008268-DNA_D10	0.160431	0.109844	0	0.0739548	0	0	0.0359141	0.282026	0.12782	0.093071	0.0129792	0	0.0667293	0.0372305
LP6008269-DNA_E01_vs_LP6008268-DNA_E01	0.115629	0.139801	0	0.0880577	0.00730599	0	0.0456393	0.137791	0.222992	0.10853	0.0149887	0.010455	0.0712791	0.0375317
LP6008269-DNA_E06_vs_LP6008268-DNA_F06	0.0355342	0.381703	0	0.0975824	0.0136285	0	0.0324795	0.132998	0.0882318	0.0886902	0.0278874	0	0.0120679	0.0891974
LP6008269-DNA_E07_vs_LP6008268-DNA_E07	0.0498583	0.271743	0	0.14595	0	0	0.262299	0	0.0836126	0.106313	0	0.00840965	0.0515326	0.0202813
LP6008269-DNA_E08_vs_LP6008268-DNA_E08	0.220062	0.0799551	0.0103121	0.0591214	0	0	0.0287213	0.293126	0.0728904	0.090181	0.0202508	0.0149557	0.0955288	0.0148962
LP6008269-DNA_E09_vs_LP6008268-DNA_E09	0.0411091	0.224815	0	0.136778	0	0	0.0171094	0.319844	0.0513924	0.0895449	0.0268732	0.0206863	0.0195361	0.0523118
LP6008269-DNA_E10_vs_LP6008268-DNA_E10	0.22109	0.0498932	0	0.0588229	0.0159161	0	0.0129848	0.297343	0.0837991	0.0859203	0.0121099	0.0102738	0.123229	0.0286178
LP6008269-DNA_F06_vs_LP6008268-DNA_G06	0.112834	0.171175	0	0.115908	0	0	0.0136344	0.26031	0.122705	0.0711131	0.0128714	0	0.0658026	0.0536474
LP6008269-DNA_F07_vs_LP6008268-DNA_F07	0.0260051	0.298388	0.130674	0.275523	0	0	0.00497022	0	0.0402318	0.107372	0.0266235	0.0795572	0.0106552	0
LP6008269-DNA_F08_vs_LP6008268-DNA_F08	0.262789	0.026124	0	0.0395258	0	0.0114425	0	0.304986	0.0317881	0.0853975	0.0122075	0.0302634	0.187734	0.00774239
LP6008269-DNA_F09_vs_LP6008268-DNA_F09	0.0975974	0.203498	0	0.125149	0	0	0.0286783	0.132904	0.108879	0.120879	0.0247367	0.0140175	0.0469863	0.0966745
LP6008269-DNA_G06_vs_LP6008268-DNA_H06	0.435059	0	0	0.0645813	0	0	0	0.197739	0.019751	0.068858	0.0129843	0.0141809	0.171533	0.0153142
LP6008269-DNA_G07_vs_LP6008268-DNA_G07	0.483353	0.00318735	0	0.0423882	0.00595929	0	0.0164666	0.148867	0.0106979	0.0395723	0	0	0.211189	0.0383192
LP6008269-DNA_G08_vs_LP6008268-DNA_G08	0.209172	0.126425	0	0.0866344	0	0.00448554	0.0235691	0.206768	0.0566488	0.0887692	0.0165497	0.00878697	0.0956553	0.0765363
LP6008269-DNA_G09_vs_LP6008268-DNA_G09	0.0231611	0.717009	0	0.164936	0	0	0.0184357	0	0.0764577	0	0	0	0	0
LP6008269-DNA_H05_vs_LP6008268-DNA_A06	0.123609	0.136013	0	0.0955101	0.00552673	0.00637903	0.0179701	0.262387	0.110653	0.101305	0.0391804	0.00306967	0.0643944	0.0340022
LP6008269-DNA_H06_vs_LP6008268-DNA_A07	0.2088	0.117228	0	0.0602332	0	0	0.0232959	0.181262	0.0863283	0.118561	0.0221887	0	0.133468	0.0486337
LP6008269-DNA_H07_vs_LP6008268-DNA_H07	0.449089	0.0233244	0	0.046796	0.00133286	0	0.0110145	0.155625	0.0540508	0.0860165	0.0172126	0	0.135455	0.0200831
LP6008269-DNA_H08_vs_LP6008268-DNA_H08	0.0569722	0	0	0.0555328	0	0	0	0.579931	0.0225983	0.165624	0.0282816	0.0611519	0.0299086	0
LP6008269-DNA_H09_vs_LP6008268-DNA_H09	0.355725	0.079363	0	0	0	0.124687	0.0140363	0.218266	0	0.0540665	0.0199273	0	0.133929	0
LP6008280-DNA_A01_vs_LP6008264-DNA_A01	0.173361	0.140926	0	0.083533	0.013813	0	0.0211584	0.149547	0.192317	0.0928697	0.0247326	0.0114059	0.0783879	0.0179484
LP6008280-DNA_A02_vs_LP6008264-DNA_A02	0.247187	0.0627265	0	0.0486433	0	0.013754	0.0128108	0.281612	0.0855232	0.0835216	0.00240799	0	0.145023	0.0167901
LP6008280-DNA_A03_vs_LP6008264-DNA_A03	0.0671433	0.116779	0	0.204711	0.0702324	0	0.0171769	0.163577	0.159259	0.0832319	0.0256499	0.0423878	0.0377697	0.0120818
LP6008280-DNA_B01_vs_LP6008264-DNA_B01	0.038016	0.169718	0	0.146646	0	0.00158341	0.340595	0	0.123157	0.0553475	0.0125903	0.0821226	0.030224	0
LP6008280-DNA_B02_vs_LP6008264-DNA_B02	0	0.328109	0	0.205664	0.0262788	0	0.0325395	0	0.187518	0.10338	0.0257067	0.01324	0.0100864	0.0674772
LP6008280-DNA_B03_vs_LP6008264-DNA_B03	0.0237082	0	0	0.138741	0	0	0	0.439709	0.144422	0.0952434	0.106473	0.0344251	0.0172782	0
LP6008280-DNA_C01_vs_LP6008264-DNA_C01	0.384044	0	0	0.0464908	0.0136891	0	0.00625964	0.203611	0.0106282	0.0582133	0	0.0085222	0.235035	0.0335078
LP6008280-DNA_C02_vs_LP6008264-DNA_C02	0.359832	0.0196997	0	0.0507211	0	0	0.00440561	0.268374	0.00826584	0.0925644	0.0322121	0	0.163926	0
LP6008280-DNA_C03_vs_LP6008264-DNA_C03	0.0557667	0	0	0.0670345	0	0	0	0.435522	0.195614	0.0461949	0.158649	0.0190583	0.0221613	0
LP6008280-DNA_D02_vs_LP6008264-DNA_D02	0.25923	0.0938096	0	0.0356174	0.0131994	0.0139777	0.0164333	0.26942	0.0338253	0.0799227	0.0151978	0.0102207	0.150193	0.00895215
LP6008280-DNA_E01_vs_LP6008264-DNA_E01	0.205954	0.0729801	0	0.0611699	0.026605	0.00741449	0.0126838	0.157233	0.0967999	0.0979004	0.0114725	0.00483102	0.195614	0.0493413
LP6008280-DNA_E02_vs_LP6008264-DNA_E02	0.340805	0.036591	0	0.0534695	0.00458884	0.00847312	0.00643456	0.27772	0.0337249	0.0720294	0.0161039	0.00605468	0.144006	0
LP6008280-DNA_F01_vs_LP6008264-DNA_F01	0.217588	0.0981125	0	0.044854	0.00771446	0.00421579	0.015899	0.302281	0.0514495	0.0888244	0.00661007	0.00587682	0.131306	0.0252691
LP6008280-DNA_F02_vs_LP6008264-DNA_F02	0.194597	0.179103	0	0.124795	0.0090899	0	0.0259458	0.0957271	0.114065	0.10818	0.00851044	0	0.089724	0.0502625
LP6008280-DNA_G01_vs_LP6008264-DNA_G01	0.32827	0.258112	0.0340415	0.0478926	0	0	0.0167146	0.148704	0.0120809	0.0250602	0	0	0.129124	0
LP6008280-DNA_G02_vs_LP6008264-DNA_G02	0.0395234	0.240585	0	0.107193	0	0	0.0325339	0.135325	0.205307	0.136998	0.0304898	0.0118979	0.0197419	0.0404044
LP6008280-DNA_H02_vs_LP6008264-DNA_H02	0.323476	0.0089516	0	0.0288198	0	0	0	0.254559	0.0372436	0.167002	0.0154181	0.00694885	0.146987	0.010594
LP6008334-DNA_A03_vs_LP6008335-DNA_E02	0.17285	0	0	0.0681189	0	0	0.0127992	0.370123	0.110316	0.0807318	0.094243	0.0176634	0.0731544	0
LP6008334-DNA_A04_vs_LP6008335-DNA_E03	0.0947552	0.139599	0	0.120058	0.00908096	0	0.0341955	0.15543	0.210224	0.120438	0.0130281	0.0108694	0.0492209	0.043102
LP6008334-DNA_B02_vs_LP6008335-DNA_F01	0.201476	0.0880063	0	0.0483751	0.00519917	0	0.00817959	0.273354	0.168318	0.0860959	0.00935462	0.00451026	0.107131	0
LP6008334-DNA_B03_vs_LP6008335-DNA_F02	0.192524	0.177198	0	0.114447	0	0	0.247816	0	0.0533523	0.1132	0	0	0.0873309	0.0141309
LP6008334-DNA_C02_vs_LP6008335-DNA_G01	0.142596	0.06561	0	0.0681026	0.0419018	0	0.00691571	0.271309	0.218358	0.0448446	0.0715396	0.0160951	0.0527272	0
LP6008334-DNA_C03_vs_LP6008335-DNA_G02	0.165788	0.112916	0.0406441	0.103922	0	0	0.0270612	0.221401	0.0465615	0.141266	0.01347	0.029199	0.063386	0.034385
LP6008334-DNA_D02_vs_LP6008335-DNA_H01	0.262672	0.0616362	0	0.04088	0	0	0.00746336	0.287396	0.0657239	0.155987	0.00985991	0.0110052	0.094954	0.00242272
LP6008334-DNA_D03_vs_LP6008335-DNA_H02	0.214944	0.0239422	0	0.0321943	0	0	0.00790157	0.252269	0.246545	0.0737531	0.00104859	0.00398457	0.121255	0.0221612
LP6008334-DNA_E02_vs_LP6008335-DNA_A02	0.19389	0.11105	0	0.0610868	0.0152356	0.00134282	0.0161455	0.223035	0.145993	0.0928893	0.0112752	0.00524448	0.10402	0.0187925
LP6008334-DNA_E03_vs_LP6008335-DNA_A03	0.131436	0.0759599	0.00823427	0.0808632	0.0133565	0	0.0386774	0.336388	0.105054	0.0799352	0.0115995	0.0458189	0.0564483	0.0162287
LP6008334-DNA_F02_vs_LP6008335-DNA_B02	0.290034	0.0400978	0	0.0579523	0.0226946	0.00860652	0.0179857	0.179741	0.116762	0.0710374	0.00791696	0	0.166271	0.0209004
LP6008334-DNA_F03_vs_LP6008335-DNA_B03	0.0438766	0.146776	0	0.172503	0.0211905	0	0.0232457	0.13556	0.187107	0.0982193	0.0167451	0.00329181	0.0270594	0.124426
LP6008334-DNA_G02_vs_LP6008335-DNA_C02	0.207932	0.0854069	0	0.060676	0.0146757	0.0186294	0.0171518	0.277494	0.0811273	0.0803458	0.0173657	0	0.096632	0.0425626
LP6008334-DNA_G03_vs_LP6008335-DNA_C03	0	0.220311	0	0.160142	0.00623465	0	0.0177078	0.282308	0.139565	0.0818872	0.0629779	0.0288663	0	0
LP6008334-DNA_H02_vs_LP6008335-DNA_D02	0.0887026	0.116987	0.0571663	0.0999651	0.0293197	0	0.0219847	0.292918	0.0987866	0.0805658	0.00402814	0.0136749	0.0437638	0.0521371
LP6008334-DNA_H03_vs_LP6008335-DNA_D03	0.277332	0.0401886	0	0.0704423	0	0	0.00785425	0.217371	0.0382562	0.134161	0.0404392	0.0150606	0.107765	0.0511302
LP6008336-DNA_A01_vs_LP6008333-DNA_A01	0.00585344	0.199112	0	0.103818	0	0	0.0213718	0.22673	0.193941	0.149782	0.0117535	0	0.00392318	0.0837146
LP6008336-DNA_A03_vs_LP6008333-DNA_A03	0.00943752	0.19979	0.0133085	0.102567	0.0255028	0	0.00929156	0.285294	0.180776	0.0459062	0.0254754	0	0.00637017	0.0962804
LP6008336-DNA_B01_vs_LP6008333-DNA_B01	0.0528772	0.173447	0	0.126812	0.0113046	0	0.0139939	0.265197	0.141588	0.0837948	0.0406273	0.00827318	0.0261783	0.0559071
LP6008336-DNA_B02_vs_LP6008333-DNA_B02	0.223743	0.128268	0	0.146045	0.00593344	0	0.0214062	0.221076	0.0393842	0.0630399	0.0371658	0.00771099	0.0871011	0.0191256
LP6008336-DNA_B03_vs_LP6008333-DNA_B03	0.0252639	0.545506	0	0.188253	0	0	0	0	0.0285658	0.0682014	0.0159725	0	0.0120735	0.116164
LP6008336-DNA_C01_vs_LP6008333-DNA_C01	0.0223962	0.116851	0	0.0658861	0	0	0.0260651	0.263101	0.339436	0.124882	0.0247576	0	0.0166255	0
LP6008336-DNA_C02_vs_LP6008333-DNA_C02	0.268857	0.105213	0	0.0601774	0	0.0133687	0.0113613	0.098716	0.152167	0.104213	0.00859631	0	0.150881	0.0264495
LP6008336-DNA_C03_vs_LP6008333-DNA_C03	0.0542108	0.134442	0.0146188	0.107995	0.0219776	0	0.0297621	0.281898	0.163449	0.0927643	0.0399183	0.0248465	0.025356	0.00876044
LP6008336-DNA_D01_vs_LP6008333-DNA_D01	0.0248905	0.255061	0	0.144129	0	0	0.287954	0	0.0344792	0.136236	0.00976679	0.0326492	0.0374574	0.0373766
LP6008336-DNA_D02_vs_LP6008333-DNA_D02	0.00437173	0.838672	0	0.132753	0	0	0	0	0	0	0	0	0.024203	0
LP6008336-DNA_D03_vs_LP6008333-DNA_D03	0.298377	0.106126	0	0.0383384	0.00444954	0	0	0.10537	0.0799845	0.0925553	0.0149981	0.0191004	0.14849	0.0922104
LP6008336-DNA_E01_vs_LP6008333-DNA_E01	0.243099	0.0317071	0	0.0376029	0.0104212	0.0193672	0.0144722	0.273897	0.0458453	0.0694704	0.0132508	0	0.181602	0.0592653
LP6008336-DNA_E02_vs_LP6008333-DNA_E02	0.479023	0	0	0.0437083	0	0	0.00823774	0.190343	0.0110331	0.0441388	0	0	0.206262	0.0172532
LP6008336-DNA_E03_vs_LP6008333-DNA_E03	0.0882851	0.361068	0	0.117275	0.044846	0	0	0	0.0739327	0.158865	0.027088	0	0.0338409	0.0947984
LP6008336-DNA_F02_vs_LP6008333-DNA_F02	0.087652	0.062639	0	0.0674138	0	0	0.0239302	0.386489	0.118401	0.101366	0.0531411	0.039512	0.0517718	0.00768354
LP6008336-DNA_F03_vs_LP6008333-DNA_F03	0.0319678	0	0	0.108103	0.048865	0	0	0.536492	0.0647212	0.0564422	0.104024	0.0333805	0.016004	0
LP6008336-DNA_G01_vs_LP6008333-DNA_G01	0.107883	0.157304	0	0.105894	0.0259892	0.00880798	0.0126041	0.198523	0.128153	0.0967781	0.00947232	0	0.0750825	0.0735082
LP6008336-DNA_G02_vs_LP6008333-DNA_G02	0.204594	0.100716	0.0301369	0.0417897	0	0.0368456	0.0152109	0.357895	0	0.0966257	0.00876389	0.0191348	0.0687638	0.0195234
LP6008336-DNA_G03_vs_LP6008333-DNA_G03	0.10981	0.0843652	0.0309381	0.0557541	0	0	0.00536168	0.253243	0.196616	0.0953323	0.0120213	0.0392701	0.0724987	0.0447895
LP6008336-DNA_H01_vs_LP6008333-DNA_H01	0.128817	0.134873	0	0.069013	0.0291637	0	0.0175854	0.176367	0.236682	0.0876848	0.0167276	0.0118346	0.0650924	0.0261594
LP6008336-DNA_H02_vs_LP6008333-DNA_H02	0	0.605841	0	0.203178	0	0.0148734	0.082379	0	0	0.0937286	0	0	0	0
LP6008336-DNA_H03_vs_LP6008333-DNA_H03	0.0442724	0.0991177	0	0.072974	0	0	0	0.137993	0.568093	0.0455906	0.0183411	0	0.0136184	0
LP6008337-DNA_A07_vs_LP6008338-DNA_E06	0	0	0	0.0671585	0	0	0	0.612013	0	0.0718958	0.248933	0	0	0
LP6008337-DNA_B07_vs_LP6008338-DNA_F06	0.0980793	0.0807185	0	0.080255	0.00684511	0	0.0457744	0.208167	0.17263	0.0974286	0.0145816	0.00286534	0.0547258	0.137929
LP6008337-DNA_H06_vs_LP6008338-DNA_D06	0.40028	0.0122428	0	0.0350208	0	0	0.0144385	0.20402	0.0415642	0.0821115	0.00868588	0.00720924	0.160709	0.0337175
LP6008460-DNA_A02_vs_LP6008340-DNA_C04	0.288737	0.071252	0	0.0842639	0.00937191	0.00486252	0.0182416	0.162407	0.0875463	0.0973136	0.0236829	0.0058174	0.138496	0.00800831
LP6008460-DNA_A03_vs_LP6008340-DNA_G04	0.195216	0.117922	0	0.0543097	0	0.00142986	0.0139247	0.251265	0.148279	0.0898166	0.0418171	0	0.0860209	0
LP6008460-DNA_A04_vs_LP6008340-DNA_D05	0.0977776	0.119458	0	0.13812	0.00335527	0	0.0413395	0.229801	0.0986839	0.107773	0.0215129	0.0162795	0.052293	0.0736074
LP6008460-DNA_B01_vs_LP6008340-DNA_A03	0.0765425	0.188821	0	0.228461	0.016925	0	0.0178394	0.0273595	0.141273	0.114436	0.0590311	0.0184136	0.0309804	0.0799179
LP6008460-DNA_B03_vs_LP6008340-DNA_H03	0.068427	0.179582	0	0.137438	0.0494104	0	0	0.222402	0.155672	0.0636052	0.0456746	0	0.0389021	0.0388867
LP6008460-DNA_C01_vs_LP6008340-DNA_B03	0.0698385	0.0607444	0	0.0621565	0.0062484	0	0.0310319	0.416331	0.104666	0.0758503	0.0773702	0.0242518	0.0337727	0.0377383
LP6008460-DNA_C02_vs_LP6008340-DNA_D03	0.0191579	0.239707	0	0.103378	0	0	0.0230844	0.215798	0.192894	0.114355	0.0571286	0.0227195	0.0117784	0
LP6008460-DNA_C03_vs_LP6008340-DNA_H05	0.224898	0.0856039	0	0.0960369	0.0161128	0	0.0347773	0.216771	0.0322476	0.0877894	0.0163957	0	0.119698	0.0696696
LP6008460-DNA_C04_vs_LP6008340-DNA_F03	0.0189277	0.347665	0	0.136851	0	0	0.333175	0	0.0307635	0.0943625	0	0	0.0382549	0
LP6008460-DNA_D02_vs_LP6008340-DNA_E03	0.0263636	0.0708648	0	0.0475319	0	0	0.0229942	0.36538	0.0949807	0.0379363	0.0187524	0.162403	0.0280894	0.124703
LP6008460-DNA_D03_vs_LP6008340-DNA_A05	0.146653	0.164856	0	0.119001	0.0140115	0	0.0140254	0.248154	0.0679252	0.0848295	0.0398684	0.0161818	0.0697069	0.0147878
LP6008460-DNA_E01_vs_LP6008340-DNA_F04	0.121161	0.164922	0	0.102115	0	0	0	0.239169	0.147693	0.0932128	0.0239982	0.0128985	0.0461305	0.0487003
LP6008460-DNA_E02_vs_LP6008340-DNA_E04	0.00942264	0.0986164	0.0140688	0.081776	0	0	0.0134553	0.371014	0.226509	0.07838	0.0315324	0.0243098	0.0128948	0.0380211
LP6008460-DNA_E03_vs_LP6008340-DNA_B06	0.0695926	0.163029	0	0.0930191	0.0320217	0	0.00911695	0.110879	0.308659	0.125001	0.0206793	0.0212893	0.0395565	0.0071556
LP6008460-DNA_E04_vs_LP6008340-DNA_H02	0.150998	0.107631	0	0.0943263	0.00732478	0	0.0194872	0.239426	0.136105	0.0810034	0.0259045	0.0102861	0.084086	0.0434217
LP6008460-DNA_F02_vs_LP6008340-DNA_E05	0.134148	0.0659159	0	0.0773991	0	0	0.0352778	0.131151	0.336068	0.135427	0.0138218	0.0153395	0.0554513	0
LP6008460-DNA_F03_vs_LP6008340-DNA_C03	0.476283	0.0242302	0	0	0	0.0229244	0.0114207	0.109513	0.00915626	0.070951	0	0	0.250551	0.0249702
LP6008460-DNA_F04_vs_LP6008340-DNA_H04	0.120107	0.141378	0	0.0845598	0	0	0.0150638	0.249166	0.0923402	0.0799334	0.0145715	0	0.0650586	0.137822
LP6008460-DNA_G01_vs_LP6008340-DNA_B04	0.0674367	0.281029	0	0.125921	0	0	0.364185	0	0.00999932	0.0920637	0	0.012819	0.0465469	0
LP6008460-DNA_G03_vs_LP6008340-DNA_C05	0.328383	0.0758143	0	0.0544911	0	0	0.0133873	0.156809	0.0574836	0.1117	0.0143154	0.0187108	0.151863	0.0170422
LP6008460-DNA_H02_vs_LP6008340-DNA_G03	0.305926	0.0621243	0	0.0679942	0.00301734	0.00556577	0.019669	0.22718	0.0528712	0.0750316	0.00839286	0	0.16531	0.00691707
LP6008460-DNA_H03_vs_LP6008340-DNA_D04	0.330171	0.0425306	0	0.0538574	0.0131532	0.0275873	0.0138461	0.213061	0.059307	0.0589323	0.0120687	0	0.145126	0.0303598
SLX-18929_UDP0003_vs_SLX-18928_UDP0057	0	0.19771	0	0.183503	0.0355748	0	0.0118055	0.186335	0.219599	0.0831833	0.0235408	0.00600095	0	0.0527472
SLX-18929_UDP0005_vs_SLX-18928_UDP0016	0.0604523	0.0967742	0	0.146207	0.0100064	0	0.0236459	0.326797	0.179268	0.0831891	0.0284973	0.0122889	0.0328734	0
SLX-18929_UDP0006_vs_SLX-18928_UDP0096	0.0513029	0.312287	0	0.178856	0.0110129	0	0.00528459	0.0673808	0.158627	0.107379	0.020818	0.0118401	0.0343348	0.0408764
SLX-18929_UDP0010_vs_SLX-18928_UDP0041	0.18498	0.114426	0	0.0798919	0.0194916	0	0.0148691	0.190976	0.168798	0.0862621	0.00891293	0	0.104887	0.0265055
SLX-18929_UDP0012_vs_SLX-18928_UDP0075	0.298574	0.0461271	0	0.0464145	0	0	0.00638285	0.210728	0.131762	0.0958491	0.0177092	0.00434011	0.129398	0.0127161
SLX-18929_UDP0015_vs_SLX-18928_UDP0048	0.248944	0.12115	0	0.0798568	0.00938393	0	0.0218693	0.100244	0.182699	0.0819196	0.0148778	0.00878274	0.102888	0.0273846
SLX-18929_UDP0018_vs_SLX-18928_UDP0045	0.244331	0.0905315	0	0.034017	0.0581457	0.0324103	0.0186933	0.306014	0	0.0679517	0.0686297	0	0.0792754	0
SLX-18929_UDP0020_vs_SLX-18928_UDP0029	0.220021	0.0533959	0.0206584	0.0526727	0	0	0.0149618	0.255213	0.149901	0.086587	0.0342084	0.0195505	0.0928303	0
SLX-18929_UDP0021_vs_SLX-18928_UDP0054	0.232833	0.0955598	0	0.116438	0	0	0	0.315869	0	0.108477	0.0277286	0.0218415	0.0812533	0
SLX-18929_UDP0023_vs_SLX-18928_UDP0079	0.00981354	0.431779	0	0.0903139	0	0	0	0	0.122214	0.226553	0.0150243	0	0.0412459	0.0630557
SLX-18929_UDP0024_vs_SLX-18928_UDP0090	0.211838	0.0557625	0	0.0510426	0.0180057	0	0.0194362	0.257446	0.0900309	0.0500878	0.0311311	0	0.148066	0.0671537
SLX-18929_UDP0026_vs_SLX-18928_UDP0009	0.211177	0.0716308	0	0.057581	0.00885182	0	0.02104	0.298727	0.0575094	0.11613	0.0251823	0.0208296	0.111341	0
SLX-18929_UDP0030_vs_SLX-18928_UDP0025	0.0984136	0.0754495	0	0.0897879	0	0	0.0194373	0.157158	0.406348	0.0760331	0.0224498	0.0145935	0.0403289	0
SLX-18929_UDP0035_vs_SLX-18928_UDP0088	0.103052	0.166743	0	0.090028	0.0151611	0	0.0472843	0.105274	0.241756	0.0827845	0.0320451	0.0482055	0.0402579	0.0274078
SLX-18929_UDP0043_vs_SLX-18928_UDP0049	0.00761774	0.174264	0	0.0895943	0	0	0.0297059	0.0834684	0.456962	0.0863932	0.0203227	0.00983337	0.0130193	0.0288191
SLX-18929_UDP0053_vs_SLX-18928_UDP0091	0.227294	0.122517	0	0.0897315	0	0	0.0125794	0.251344	0.0897906	0.0875417	0.00428726	0.011484	0.0992128	0.00421853
SLX-18929_UDP0056_vs_SLX-18928_UDP0044	0.00723098	0.16129	0.0104775	0.16959	0	0	0.026523	0.348789	0.0853476	0.0645576	0.0185166	0.0256058	0.00219522	0.0798772
SLX-18929_UDP0059_vs_SLX-18928_UDP0071	0	0.751332	0	0.0466871	0	0	0	0	0.022421	0.0127638	0.0174846	0.0592061	0.00360923	0.0864959
SLX-18929_UDP0062_vs_SLX-18928_UDP0027	0.22843	0.132658	0	0.0491471	0.00305991	0.0169521	0.0268896	0.246017	0.00937094	0.0945008	0.0232913	0.0129648	0.115725	0.0409937
SLX-18929_UDP0063_vs_SLX-18928_UDP0082	0.00410745	0.131979	0	0.120432	0.0220467	0	0.0345531	0.213913	0.259542	0.130237	0.0452698	0	0.00699163	0.0309283
SLX-18929_UDP0067_vs_SLX-18928_UDP0004	0.0505889	0.173678	0	0.058223	0	0	0.0418128	0.133408	0.33063	0.112151	0.00553776	0.0287055	0.0340373	0.0312266
SLX-18929_UDP0068_vs_SLX-18928_UDP0002	0.368602	0.00827896	0	0.100401	0.00654518	0.00462019	0.036483	0.217995	0.0432192	0.0584576	0.0150552	0.00958127	0.118508	0.012253
SLX-18929_UDP0070_vs_SLX-18928_UDP0033	0.227003	0.0724323	0	0.103752	0.0455703	0.00783545	0.0318061	0.191456	0.111597	0.0681324	0.0087284	0.00949365	0.122194	0
SLX-18929_UDP0073_vs_SLX-18928_UDP0076	0.274407	0.106855	0	0.0683301	0.0229609	0	0.0220558	0.097257	0.130499	0.0865816	0.00676524	0.0239152	0.152478	0.00789459
SLX-18929_UDP0077_vs_SLX-18928_UDP0039	0.0853853	0.115072	0.0502831	0.0944285	0.0238476	0	0.014502	0.123516	0.153871	0.03097	0.0158197	0.121919	0.0433741	0.127012
SLX-18929_UDP0080_vs_SLX-18928_UDP0074	0.325908	0.0705105	0	0.0494048	0.00849715	0	0.02328	0.140103	0.0972808	0.0915014	0.0075033	0	0.121916	0.0640951
SLX-18929_UDP0083_vs_SLX-18928_UDP0008	0.394537	0.00423755	0	0.0377928	0	0.00575085	0.00982593	0.259092	0	0.0688865	0.00435198	0	0.199169	0.0163564
SLX-18929_UDP0086_vs_SLX-18928_UDP0052	0.422789	0.0835585	0	0.0332742	0	0	0.0211735	0.0770673	0.0788771	0	0	0	0.23719	0.0460702
SLX-18929_UDP0092_vs_SLX-18928_UDP0058	0.206066	0.0605555	0	0.0707335	0.0142322	0	0.0159162	0.255915	0.0876908	0.0891598	0.0215986	0.0624906	0.115643	0
SLX-18929_UDP0094_vs_SLX-18928_UDP0061	0.177153	0.100789	0	0.0566239	0	0	0.0204865	0.330212	0.0303215	0.124533	0.0277374	0.0158041	0.0999405	0.0163989
SLX-18929_UDP0095_vs_SLX-18928_UDP0066	0.345815	0.0396091	0	0.0576512	0	0.00280041	0.0206433	0.229006	0.0402996	0.0701875	0	0	0.177978	0.0160107
SM-4AX82_vs_SM-4AWN8	0.126857	0.161621	0	0.102703	0.00466913	0	0.00862535	0.170568	0.214615	0.077732	0.00636103	0.00364753	0.0691714	0.0534299
SM-4AX83_vs_SM-4AWN9	0.148095	0.0810134	0	0.0610466	0.00394475	0	0.0142922	0.397367	0.0800478	0.0915589	0.018416	0.00469693	0.0995215	0
SM-4AX84_vs_SM-4AWNA	0.332937	0.0376432	0	0.0568318	0	0.0172171	0.0160278	0.171045	0.115606	0.0627584	0.00771897	0	0.172075	0.0101412
SM-4AX85_vs_SM-4AWNB	0.0248366	0.317117	0	0.11926	0	0	0.0306976	0.198467	0.181255	0.0627722	0.0291997	0.0176652	0.0130262	0.00570365
SM-4AX86_vs_SM-4AWNC	0.259376	0.0766706	0	0.057429	0.0254548	0	0	0.270834	0.0886423	0.0630516	0.0233713	0.0106486	0.124522	0
SM-4AX87_vs_SM-4AWND	0.0299018	0.187337	0	0.111008	0.0254729	0	0	0.144157	0.379229	0.0832307	0.0113797	0	0.00913116	0.0191533
SM-4B295_vs_SM-4AWNE	0.263339	0.0820412	0	0.0537617	0.00474792	0	0.00730572	0.297454	0.04021	0.0681544	0.01431	0.0127758	0.136134	0.0197658
SM-4B296_vs_SM-4AWNF	0.19172	0.019227	0.123598	0.0400134	0	0	0	0.404991	0	0.0730772	0.0496842	0.00843533	0.0892533	0
SM-4JPP6_vs_SM-4JPUS	0.0749372	0.174268	0	0.0656442	0.00582124	0	0.0134935	0.149824	0.242072	0.106402	0.0169665	0.0142998	0.0415789	0.0946932
SM-4JPP7_vs_SM-4JPUT	0.120492	0.0995711	0	0.11448	0	0	0.0118633	0.361823	0.0510251	0.121847	0.0312732	0.0147797	0.0513671	0.0214785
SM-4JPP9_vs_SM-4JPUT	0.130806	0.108085	0	0.10936	0	0	0.00931165	0.336407	0.0531465	0.122813	0.0306707	0.0205375	0.0602826	0.01858
SM-4JPPA_vs_LP6005333-DNA_B01	0.0905536	0.114985	0	0.119469	0.0870282	0	0.0117471	0.122331	0.221865	0.100767	0.0239107	0.0211966	0.0509098	0.0352372
SM-4JPPB_vs_LP6005333-DNA_B01	0.0855858	0.123517	0	0.122322	0.0884084	0	0.00867957	0.12936	0.229904	0.0952827	0.0245056	0.0222809	0.0445842	0.0255694
SM-4JPPC_vs_LP6005333-DNA_B01	0.0926615	0.11126	0	0.120701	0.085232	0	0.0132062	0.129394	0.228099	0.0989751	0.0245222	0.0199531	0.0530383	0.0229579
SM-4JPUV_vs_SM-4JPUS	0.0371498	0.197848	0	0.116029	0.016182	0	0.0204989	0.221459	0.134954	0.125791	0.0176442	0	0.0127125	0.0997313
SM-4JPUW_vs_SM-4JPUS	0	0.128325	0	0.0782197	0.0165255	0	0.0333786	0.00874704	0	0.452045	0.0121302	0	0.0562168	0.214413
SM-4JPUX_vs_SM-4JPUT	0.072363	0.218211	0	0.114553	0	0	0	0.330547	0.0530172	0.110137	0.0277225	0.00966297	0.0343278	0.0294587
SM-4JPUY_vs_LP6005333-DNA_B01	0.121187	0.0976766	0	0.109358	0.0785558	0	0.00966637	0.138205	0.203889	0.104762	0.0221669	0.0218504	0.0679494	0.0247328
SM-4JPUZ_vs_LP6005333-DNA_B01	0.121527	0.104649	0	0.10426	0.0774547	0	0.00960964	0.144286	0.203812	0.0998199	0.0218149	0.0192813	0.0686616	0.0248237
SM-4JPV1_vs_SM-4JPUS	0.0793769	0.199968	0	0.066872	0.011302	0	0.0074907	0.125827	0.237402	0.105728	0.0160086	0.00568642	0.0413635	0.102974
SM-4JPV2_vs_SM-4JPUS	0.0987411	0.180586	0	0.063102	0.0111907	0	0.00933354	0.119095	0.244111	0.106594	0.0157531	0.0111074	0.0508831	0.089502
SS6003109_vs_SS6003108	0.223594	0	0	0.0530646	0	0	0	0.426183	0.0446312	0.082721	0.0404298	0	0.129376	0
SS6003111_vs_SS6003110	0.143953	0.121168	0	0.0973307	0.00195091	0	0.0109702	0.248566	0.14632	0.107736	0.0154512	0.0030581	0.0689179	0.0345775
SS6003113_vs_SS6003112	0.413719	0.00389418	0	0.0704497	0	0	0	0.203613	0.111314	0.0367345	0	0	0.14708	0.0131962
SS6003115_vs_SS6003114	0.353307	0.0339651	0	0.0427823	0	0.0273514	0.00510026	0.209402	0.0582497	0.0682012	0.00967901	0	0.181779	0.0101831
SS6003117_vs_SS6003116	0	0	0	0.126904	0.0101133	0	0	0.446108	0.0961854	0.0388365	0.281853	0	0	0
SS6003119_vs_SS6003118	0.0326612	0.189172	0	0.119321	0.018159	0	0.0243716	0.300387	0.081547	0.0760645	0.0108533	0.03333	0.0146045	0.0995287
SS6003121_vs_SS6003120	0.500008	0	0	0.0494806	0	0.00711491	0.00331569	0.264172	0.00910199	0.0555751	0.0067186	0	0.104513	0
SS6003125_vs_SS6003124	0.329193	0	0	0.0608381	0	0	0.00464126	0.224137	0.0837649	0.069125	0.0085409	0	0.160845	0.0589145
SS6003129_vs_SS6003128	0.247158	0.0461452	0	0.0802005	0.0263686	0.00209052	0.0119818	0.244099	0.0930125	0.0834972	0.0155319	0.00751696	0.122303	0.0200942
SS6003131_vs_SS6003130	0.0392984	0.175624	0	0.150098	0.0315349	0	0.00925577	0.210818	0.218915	0.078034	0.0214278	0.0237554	0.0258661	0.015372
SS6003133_vs_SS6003132	0.0185912	0.0760579	0	0.056877	0.0100216	0	0	0.117849	0.560221	0.0369615	0.107032	0	0.0163877	0
SS6003135_vs_SS6003134	0.413997	0	0	0.0317029	0	0.00588986	0	0.21957	0.0107837	0.0666231	0	0	0.248158	0.00327504
SS6003137_vs_SS6003136	0.121304	0.17994	0	0.108154	0.0109372	0	0.0204291	0.0915239	0.242882	0.0842715	0.00713455	0.00543827	0.0655713	0.0624144
SS6003149_vs_SS6003148	0.370766	0.0577885	0	0	0	0.0519041	0.0195453	0.175836	0	0.0797025	0.0263909	0.00533207	0.199281	0.0134536
SS6003302_vs_SS6003301	0.212437	0.0994875	0	0.0726834	0.00331788	0	0.0180729	0.2178	0.115439	0.0951273	0.0190647	0.00415962	0.101242	0.0411687
SS6003303_vs_SS6003301	0.215812	0.0824936	0	0.0770803	0	0	0.0103147	0.230781	0.128485	0.0902353	0.0213778	0	0.100032	0.0433883
SS6003305_vs_SS6003304	0.00837268	0	0.2384	0.0970889	0	0	0	0.473006	0.0411454	0.0565877	0.0337289	0.0303162	0.00609276	0.0152615
SS6003306_vs_SS6003304	0.0286421	0.0684231	0.185882	0.117087	0	0	0	0.418965	0.05677	0.0601407	0.0282678	0.0204651	0.0153569	0
SS6003308_vs_SS6003307	0.0888196	0.159522	0	0.120155	0.0605573	0	0.00511824	0.222147	0.130177	0.0864749	0.0449716	0.0328735	0.0491838	0
SS6003309_vs_SS6003307	0.0707167	0.149789	0	0.114104	0.0579711	0	0	0.267734	0.131849	0.0797612	0.0482661	0.0346791	0.0451288	0
SS6003311_vs_SS6003310	0	0.174392	0	0.0622362	0	0	0.0151561	0	0.676425	0.0654113	0.00637951	0	0	0
SS6003312_vs_SS6003310	0	0.125119	0	0.0608242	0	0	0.0238099	0	0.724004	0.0620642	0.00417886	0	0	0
SS6003314_vs_SS6003313	0.310083	0.020828	0	0.0481602	0.00378159	0.0169711	0.0150489	0.280095	0.0303022	0.0778799	0.0261968	0.00645356	0.164199	0
SS6003315_vs_SS6003313	0.312582	0.0149731	0	0.0483478	0.00346548	0.0182823	0.0161621	0.28636	0.0301089	0.0757174	0.0249372	0.00418758	0.164876	0
SS6003317_vs_SS6003316	0.38718	0	0	0.0376472	0.0171637	0.0206328	0.0111867	0.185542	0.0289912	0.0514928	0.00600493	0	0.227637	0.0265217
SS6003318_vs_SS6003316	0.383606	0	0	0.039295	0.0204593	0.0217659	0.0114581	0.181306	0.0272436	0.050447	0.00633521	0	0.224853	0.0332308
SS6003320_vs_SS6003319	0.293267	0.0525617	0	0.0895037	0	0	0.0194491	0.221197	0.0625566	0.0866131	0.0157178	0.0122772	0.140255	0.00660143
SS6003321_vs_SS6003319	0.299097	0.0624663	0	0.0849006	0	0	0.0169948	0.200148	0.0690279	0.0886105	0.0122835	0.0151328	0.143368	0.00797036
SS6003323_vs_SS6003322	0.169588	0.0765679	0	0.0954979	0.0273342	0.0297334	0.0339715	0.240729	0.0710729	0.0670356	0.0220038	0	0.137518	0.0289481
SS6003324_vs_SS6003322	0.153244	0.122809	0	0.102437	0.0278503	0.0228536	0.0162915	0.230193	0.0754571	0.068437	0.0225241	0	0.120972	0.0369307
LP2000104-DNA_A01_vs_LP2000101-DNA_A01	0.407284	0.0198665	0	0	0	0.00660724	0.010603	0.213291	0.0108339	0.0885593	0.0118787	0	0.231076	0
LP2000110-DNA_A01_vs_LP2000101-DNA_A01	0.453128	0.0373717	0	0	0	0.00251454	0.0137851	0.14074	0.0259722	0.0730518	0	0	0.246653	0.00678304
LP2000330-DNA_A01_vs_LP2000316-DNA_A01	0.121522	0.118806	0.00695781	0.0666145	0	0	0.0164798	0.335424	0.1157	0.0967829	0.0094172	0.0144107	0.0754987	0.0223864
LP2000333-DNA_A01_vs_LP2000324-DNA_A01	0.255742	0.0603326	0	0.0745768	0.0182338	0	0.0175779	0.194975	0.107695	0.0705506	0.0235882	0.0272156	0.102815	0.0466976
LP2000334-DNA_A01_vs_LP2000324-DNA_A01	0.200221	0.103886	0	0.0906521	0.00986802	0.00847172	0.0091321	0.134941	0.151598	0.0992241	0.0139723	0.00388784	0.1404	0.0337467
LP2000336-DNA_A01_vs_LP2000316-DNA_A01	0.0973566	0.143713	0	0.16303	0.0316139	0	0.0385955	0.199329	0.114646	0.0708812	0.0150882	0	0.0553109	0.0704363
LP6005334-DNA_A03_vs_LP6005333-DNA_A03	0.18844	0.042671	0	0.0976956	0.00610067	0	0.0198433	0.24869	0.15311	0.0989324	0.0164345	0.00572174	0.122361	0
LP6005335-DNA_A01_vs_LP6005333-DNA_A03	0.276539	0.0580513	0	0.0719637	0	0	0.0173442	0.152331	0.138557	0.0776344	0.0143337	0	0.164162	0.0290829
LP6005500-DNA_A01_vs_LP6005499-DNA_A01	0.0977406	0.158455	0	0.0872802	0.00639192	0	0.0161613	0.243187	0.131574	0.113927	0.0439273	0.0244894	0.0486108	0.0282549
LP6005500-DNA_B01_vs_LP6005499-DNA_B01	0.220939	0.120454	0	0.0783574	0.00194518	0	0.0201551	0.250056	0.0596962	0.0846708	0.0219572	0.0165551	0.0987496	0.0264647
LP6005500-DNA_C01_vs_LP6005499-DNA_C01	0.151006	0.12431	0	0.0678463	0	0	0.0193404	0.200338	0.232319	0.0804816	0.0165551	0	0.0809332	0.0268699
LP6005500-DNA_D01_vs_LP6005499-DNA_D01	0.18423	0.0963579	0	0.0708552	0.00645501	0.0159343	0.021837	0.241263	0.125402	0.099126	0.0149969	0.00688902	0.105917	0.0107377
LP6005500-DNA_F01_vs_LP6005499-DNA_F01	0.209873	0.0144611	0	0.0447059	0.00611645	0.00601487	0	0.400588	0.067044	0.0937775	0.0257619	0.0102579	0.121399	0
LP6005501-DNA_A01_vs_LP6005499-DNA_A01	0.0675351	0.285871	0	0.109887	0.0121089	0	0	0.127247	0.211071	0.0788658	0.0185667	0	0.0453579	0.043489
LP6005501-DNA_B01_vs_LP6005499-DNA_B01	0.203332	0.154802	0	0.0746557	0.00508805	0	0.0145902	0.230834	0.0632487	0.0983055	0.0202291	0.0230655	0.091466	0.0203833
LP6005501-DNA_C01_vs_LP6005499-DNA_C01	0.103969	0.18643	0	0.126187	0.0228813	0	0.0222377	0.0737301	0.25835	0.119833	0.0158237	0	0.0546345	0.0159234
LP6005501-DNA_D01_vs_LP6005499-DNA_D01	0.126178	0.102394	0	0.113995	0	0	0.0209555	0.245664	0.162024	0.116322	0.0321339	0.00496094	0.0678231	0.00754966
LP6005501-DNA_F01_vs_LP6005499-DNA_F01	0.282714	0.106857	0	0	0.0205296	0.0343105	0	0.154006	0.0856172	0.107954	0.0237685	0	0.184244	0
LP6005690-DNA_A02_vs_LP6005689-DNA_A02	0.0455014	0.198532	0	0.100593	0	0	0.0250898	0.152606	0.336111	0.0887036	0.0212653	0.00598534	0.0256132	0
LP6005690-DNA_E01_vs_LP6005689-DNA_E01	0.233297	0.0508685	0	0.0509293	0	0	0.0205729	0.198777	0.204792	0.0938706	0.0197541	0.0103194	0.116819	0
LP6005690-DNA_F01_vs_LP6005689-DNA_F01	0.29933	0.0537452	0	0.0625137	0.0285005	0	0.00809129	0.193107	0.0637346	0.0920386	0.0110558	0.00522916	0.1482	0.0344546
LP6005690-DNA_F03_vs_LP6005689-DNA_F03	0.122978	0.119929	0	0.0979152	0.0524879	0	0	0.24435	0.138884	0.0874813	0.0333676	0.0312675	0.0713406	0
LP6005691-DNA_A02_vs_LP6005689-DNA_F03	0.116582	0.157643	0	0.132719	0.0213323	0	0.0139415	0.197321	0.137156	0.0769596	0.0315002	0	0.0665915	0.048254
LP6005691-DNA_B01_vs_LP6005689-DNA_E01	0.246039	0.0589929	0	0.0526691	0	0.00152305	0.0082568	0.187108	0.201122	0.100806	0.0159995	0	0.127483	0
LP6005691-DNA_C01_vs_LP6005689-DNA_A02	0.0446906	0.189816	0	0.141555	0.0816135	0	0	0.0603992	0.362129	0.0758041	0.0214597	0	0.0225332	0
LP6005691-DNA_F01_vs_LP6005689-DNA_F01	0.379296	0.0208725	0	0.0567681	0.00194547	0	0	0.209674	0.0483903	0.0757579	0	0	0.191978	0.015318
LP6005935-DNA_C03_vs_LP6005934-DNA_C03	0.0828853	0.208293	0	0.137116	0.0445557	0	0.0119158	0.170628	0.143235	0.0746851	0.0170567	0	0.0400258	0.0696037
LP6005935-DNA_D04_vs_LP6005934-DNA_C03	0.163551	0.133865	0	0.0803228	0.017279	0	0.0275095	0.148875	0.234665	0.0948617	0.0160937	0	0.0829769	0
LP6005935-DNA_E02_vs_LP6005934-DNA_E02	0.228787	0.0685155	0	0.0640763	0.0194846	0.0120889	0.00750079	0.327603	0.0199167	0.0692353	0	0.0134752	0.126215	0.0431014
LP6005935-DNA_E04_vs_LP6005934-DNA_E02	0.261489	0.113856	0	0.0791503	0.00662937	0.0106242	0.00872433	0.156736	0.127167	0.0699961	0	0	0.141561	0.0240658
LP6007401-DNA_A01_vs_LP6007400-DNA_A01	0.307864	0.0850037	0	0.0439759	0	0	0	0.230251	0.0410974	0.119458	0.00435994	0.0168824	0.139552	0.0115557
LP6007402-DNA_A01_vs_LP6007400-DNA_A01	0.386141	0.0131244	0	0.0488136	0.0057035	0.00962286	0.00820051	0.210243	0.0541821	0.0783462	0	0.00284007	0.182783	0
LP6007404-DNA_A01_vs_LP6007403-DNA_A01	0.0732167	0.199964	0	0.121252	0.00890007	0	0.0321412	0.150747	0.212013	0.084316	0.0152828	0	0.0255305	0.0766364
LP6007405-DNA_A01_vs_LP6007403-DNA_A01	0.251132	0.0833028	0	0.0789075	0	0.00585461	0.0144863	0.16432	0.144152	0.0816091	0.00317175	0	0.125308	0.047756
LP6007409-DNA_A01_vs_LP6007408-DNA_A01	0.0900117	0.179623	0	0.164939	0	0	0.0179742	0.169667	0.115602	0.109843	0.018052	0.00258666	0.0516668	0.0800341
LP6007410-DNA_A01_vs_LP6007408-DNA_A01	0.243279	0.107758	0	0.088509	0	0.00884651	0.0121537	0.128071	0.132671	0.101431	0.0106447	0.00427302	0.125319	0.0370441
LP6007520-DNA_A01_vs_LP6007519-DNA_A01	0.0676209	0.145748	0	0.11027	0.00969672	0	0.0250259	0.217523	0.226185	0.0960271	0.0117243	0.00887292	0.0435463	0.0377604
LP6007521-DNA_A01_vs_LP6007519-DNA_A01	0.0439539	0.268342	0	0.144138	0.0165969	0	0.00419528	0.0994387	0.209438	0.107805	0.0166269	0.0417903	0.0191663	0.0285088
LP6007538-DNA_A01_vs_LP6007537-DNA_A01	0.317368	0.0373766	0	0.0431808	0	0.00882227	0.0136855	0.168443	0.0872825	0.102491	0.0190093	0	0.189527	0.0128148
LP6007591_vs_LP6007590	0.40111	0	0	0.0675514	0.0183411	0.00232386	0.0103249	0.191265	0.0332491	0.0888967	0.0373799	0	0.114989	0.0345684
LP6007592_vs_LP6007590	0.145823	0.158571	0	0.149073	0.0116334	0	0.00749405	0.133613	0.16436	0.0931094	0.0205216	0.0088267	0.0761027	0.0308714
LP6007594_vs_LP6007593	0.0408196	0.188491	0	0.155429	0	0	0.0554572	0.162108	0.202148	0.0954548	0.0101826	0.0281514	0.0188713	0.0428866
LP6007595_vs_LP6007593	0.211216	0.146838	0	0.0871161	0.0201217	0.00282817	0.0256328	0.0425227	0.187999	0.1142	0	0	0.110962	0.0505634
LP6007597_vs_LP6007596	0.207245	0.0356802	0	0.0477547	0	0.0831619	0.02024	0.22532	0.0448414	0.0596468	0	0.0273784	0.206775	0.0419569
LP6007598_vs_LP6007596	0.213485	0.0499761	0	0.0550896	0	0.0495838	0.0213326	0.147532	0.0998705	0.089616	0.00940161	0	0.214215	0.0498974
LP6008031-DNA_A02_vs_LP6008032-DNA_C02	0.102063	0.0667767	0	0.0806501	0.0364541	0	0.0175054	0.288981	0.213446	0.0919237	0.0432118	0.00803562	0.0509529	0
LP6008031-DNA_B04_vs_LP6008032-DNA_C02	0.0538699	0.26347	0	0.112545	0.0351311	0	0.00540671	0.126629	0.244367	0.0875389	0.0114498	0.0172409	0.0247209	0.0176302
LP6008051-DNA_F02_vs_LP6008050-DNA_B02	0.0431244	0.0221188	0.206211	0.0732999	0	0	0	0.433151	0.0727909	0.0864285	0.0171109	0.0176762	0.0280876	0
LP6008051-DNA_G02_vs_LP6008050-DNA_B02	0.0432254	0.168446	0	0.159341	0.00900858	0	0.0221728	0.168335	0.245793	0.0890395	0.0271823	0.0106688	0.0333778	0.0234105
LP6008141-DNA_A03_vs_LP6008138-DNA_F01	0.393631	0.0124387	0	0.0543772	0	0.0073447	0.012222	0.246389	0.0154652	0.0663326	0	0	0.187308	0.00449069
LP6008141-DNA_B03_vs_LP6008138-DNA_H01	0.256209	0.118804	0	0.112844	0	0	0.0118732	0.109145	0.142801	0.0942155	0	0	0.12328	0.0308276
LP6008141-DNA_F01_vs_LP6008138-DNA_F01	0.197159	0.0693828	0	0.048328	0	0.0036157	0.0247017	0.405308	0	0.0734031	0.0175599	0	0.103256	0.057286
LP6008141-DNA_H01_vs_LP6008138-DNA_H01	0.0539046	0.159024	0.0591301	0.0642416	0	0	0.0185253	0.363404	0.051875	0.0996854	0.0120229	0	0.0300951	0.0880923
LP6008221-DNA_D03_vs_LP6008220-DNA_D03	0.417019	0.103866	0	0.0418497	0	0	0.0116071	0.158248	0	0.079129	0.013237	0.0081954	0.13933	0.0275188
LP6008221-DNA_G03_vs_LP6008220-DNA_H02	0.164333	0.138651	0	0.119744	0	0	0.00878497	0.287988	0.102984	0.0665022	0.0253685	0.0110396	0.0671204	0.00748583
LP6008221-DNA_H02_vs_LP6008220-DNA_H02	0.0808689	0.083678	0.190645	0.068723	0	0	0.00738425	0.263825	0.104884	0.0889408	0.0175381	0	0.0358625	0.0576508
LP6008221-DNA_H03_vs_LP6008220-DNA_D03	0.278202	0.0939893	0	0.0900563	0	0	0.00916414	0.185598	0.125961	0.0774732	0.00871754	0	0.130839	0
LP6008267-DNA_A01_vs_LP6008266-DNA_A01	0.394519	0	0	0.046127	0	0.0364412	0.00622039	0.21589	0.0304064	0.0573877	0	0	0.213009	0
LP6008267-DNA_A02_vs_LP6008266-DNA_G01	0.094566	0.200484	0	0.119719	0.0124193	0	0.00999092	0.110198	0.243614	0.0864173	0.0144631	0	0.0478647	0.0602645
LP6008267-DNA_B01_vs_LP6008266-DNA_B01	0.51253	0.110599	0.00900638	0	0.00831269	0	0	0	0.0227035	0.0910005	0	0	0.214502	0.0313453
LP6008267-DNA_B02_vs_LP6008266-DNA_H01	0.248032	0.0603047	0	0.0608873	0	0.00199804	0.0090501	0.237586	0.0704705	0.137106	0.00884377	0.00991599	0.132962	0.0228431
LP6008267-DNA_C02_vs_LP6008266-DNA_H01	0.0965494	0.179644	0	0.169102	0	0	0.0190923	0.180232	0.153608	0.0671632	0.0198903	0	0.0619316	0.0527869
LP6008267-DNA_D02_vs_LP6008266-DNA_A02	0.0423802	0.0659307	0.0372467	0.0331194	0.275774	0	0.0356132	0.229493	0.086843	0.0617313	0.0348506	0.0181773	0.0269375	0.0519032
LP6008267-DNA_E02_vs_LP6008266-DNA_A02	0.107122	0.187528	0	0.0572781	0.00459247	0	0.0286391	0.126612	0.160876	0.135854	0.0157993	0.011188	0.0624272	0.102083
LP6008267-DNA_H01_vs_LP6008266-DNA_G01	0.0623139	0.125502	0	0.134698	0.0132722	0	0.0404402	0.242477	0.16084	0.0943452	0.0319416	0.0369832	0.0274744	0.0297123
LP6008269-DNA_A02_vs_LP6008268-DNA_C02	0.0434631	0.376798	0	0.147263	0.0292657	0	0.00481161	0	0.195554	0.0751369	0.023792	0	0.0175764	0.0863384
LP6008269-DNA_A03_vs_LP6008268-DNA_C03	0.58371	0.00648234	0	0	0.00702648	0.0194258	0.00140565	0	0	0.0778073	0	0	0.277146	0.0269964
LP6008269-DNA_A04_vs_LP6008268-DNA_C04	0.183782	0.218026	0	0.11794	0.0061016	0	0.010583	0.0917236	0.146503	0.0687852	0.0169976	0.013005	0.0925401	0.0340127
LP6008269-DNA_A05_vs_LP6008268-DNA_C05	0.147378	0.0724337	0	0.158423	0.0320465	0	0.0254154	0.18586	0.229078	0.0353599	0.0271027	0	0.0722939	0.0146092
LP6008269-DNA_B02_vs_LP6008268-DNA_D02	0.122834	0.167915	0	0.146015	0.0154691	0	0.0286546	0.126983	0.157928	0.0950886	0.018863	0	0.0661264	0.0541231
LP6008269-DNA_B03_vs_LP6008268-DNA_D03	0.136464	0.203044	0	0.140755	0	0	0	0.241541	0.0947163	0.11548	0.00745807	0.0096409	0.0509006	0
LP6008269-DNA_C04_vs_LP6008268-DNA_E04	0	0.879565	0	0.111581	0	0	0	0	0	0	0	0	0.0088535	0
LP6008269-DNA_D02_vs_LP6008268-DNA_F02	0.137276	0.16732	0	0.0978385	0.0102987	0	0.0285813	0.223753	0.109402	0.0994236	0.0316181	0.00996983	0.064593	0.0199262
LP6008269-DNA_D03_vs_LP6008268-DNA_F03	0.170229	0.149989	0	0.171467	0.0145378	0	0.00577924	0.130215	0.148677	0.0712973	0.0133193	0.00523105	0.0986373	0.0206209
LP6008269-DNA_E02_vs_LP6008268-DNA_G02	0.328168	0.0124699	0	0.0728819	0	0	0.0179428	0.214215	0.0415611	0.079048	0.0378582	0.0324117	0.141385	0.0220581
LP6008269-DNA_E03_vs_LP6008268-DNA_G03	0.119492	0.182599	0	0.150689	0.0157009	0	0.0090457	0.127657	0.179418	0.110966	0.0148004	0	0.0365398	0.0530922
LP6008269-DNA_F01_vs_LP6008268-DNA_H01	0.126492	0.232858	0	0.134308	0	0	0.0240675	0.215869	0.0987874	0.0708462	0.00916017	0	0.0708451	0.0167658
LP6008269-DNA_F02_vs_LP6008268-DNA_H02	0.157298	0.150048	0	0.0654352	0.0101873	0	0.0212538	0.211872	0.0932915	0.0964476	0.0254782	0.00783745	0.0889107	0.0719405
LP6008269-DNA_F03_vs_LP6008268-DNA_H03	0.0985283	0.17307	0	0.0660671	0.0330908	0	0.0429322	0.0569386	0.201487	0.111388	0.0577424	0	0.0967976	0.0619578
LP6008269-DNA_F04_vs_LP6008268-DNA_H04	0.0924834	0.159126	0	0.142903	0.00883561	0	0	0.179539	0.260089	0.0732912	0.032617	0	0.0454316	0.00568379
LP6008269-DNA_G01_vs_LP6008268-DNA_A02	0.49159	0.028737	0	0.0431337	0	0	0.00460714	0.20643	0	0.0485985	0	0	0.153923	0.0229812
LP6008269-DNA_G02_vs_LP6008268-DNA_A03	0.135747	0.167366	0	0.102979	0.0556222	0	0.00335879	0.174853	0.121219	0.0996211	0.0302164	0.0220109	0.0795765	0.00742987
LP6008269-DNA_G04_vs_LP6008268-DNA_A05	0.119305	0.270834	0	0.178578	0.0145987	0	0.0282242	0.00726636	0.100471	0.127852	0.0255611	0.00906446	0.0535433	0.0647017
LP6008269-DNA_H01_vs_LP6008268-DNA_B02	0.0375719	0.530563	0	0.195413	0.0271213	0	0	0.0455583	0.024718	0.012219	0.0107349	0	0.0230242	0.0930769
LP6008269-DNA_H02_vs_LP6008268-DNA_B03	0.38805	0.0111581	0	0.0504958	0	0.0502654	0.0187154	0.209835	0.00186654	0.0578636	0.00767662	0	0.187855	0.0162178
LP6008269-DNA_H03_vs_LP6008268-DNA_B04	0.178875	0.04719	0	0.154103	0	0	0.0160884	0.305236	0.0794352	0.1068	0.03456	0.0205275	0.057184	0
LP6008280-DNA_A04_vs_LP6008264-DNA_H03	0.273355	0.0294889	0	0.045391	0	0	0	0.394363	0.00395543	0.145345	0.0121313	0.0153666	0.0806035	0
LP6008280-DNA_A05_vs_LP6008264-DNA_H04	0.202131	0.203712	0	0.0870424	0.00830573	0	0	0.0447816	0.144993	0.0950593	0.00920563	0.00347193	0.14288	0.0584181
LP6008280-DNA_A07_vs_LP6008264-DNA_H06	0.253525	0.168253	0	0.0804894	0	0.0042028	0.019292	0.109846	0.0803896	0.0958068	0.0140903	0	0.153306	0.020799
LP6008280-DNA_B04_vs_LP6008264-DNA_A04	0.0469268	0.817996	0	0.0601907	0	0.0089667	0	0	0	0	0	0	0.0659194	0
LP6008280-DNA_B05_vs_LP6008264-DNA_A05	0.241401	0.112548	0	0.067422	0	0	0.00986878	0.154505	0.211509	0.0779395	0.00493115	0	0.119876	0
LP6008280-DNA_C05_vs_LP6008264-DNA_B05	0.136143	0.248737	0	0.143126	0	0	0.0158604	0.129996	0.1096	0.0880595	0.0141033	0.00442864	0.07236	0.0375868
LP6008280-DNA_C06_vs_LP6008264-DNA_B06	0.397603	0.0683632	0	0.0565057	0	0.0216705	0.00588118	0.164416	0.0407649	0.0679927	0	0	0.171008	0.00579387
LP6008280-DNA_D03_vs_LP6008264-DNA_H01	0.00741863	0.649553	0	0.193866	0	0	0.0158822	0	0.0128454	0.0677137	0.00496258	0	0.00420353	0.0435545
LP6008280-DNA_D05_vs_LP6008264-DNA_E04	0.290183	0.131646	0	0.0960959	0	0	0.00956977	0.178993	0.0577856	0.0763459	0.0155361	0.00713202	0.136713	0
LP6008280-DNA_E04_vs_LP6008264-DNA_D04	0.245698	0.0829202	0	0.117928	0	0	0.0118926	0.105334	0.194134	0.0791087	0.00908171	0	0.145634	0.00826819
LP6008280-DNA_E05_vs_LP6008264-DNA_D05	0.490415	0.0342658	0	0.0541227	0	0	0	0.181437	0	0.0519142	0	0.00747823	0.158835	0.0215319
LP6008280-DNA_F03_vs_LP6008264-DNA_E03	0.505346	0.0959577	0.00989618	0	0.0193318	0.0101939	0.006103	0	0.0339235	0.0742103	0	0	0.21098	0.0340579
LP6008280-DNA_F05_vs_LP6008264-DNA_E05	0.24833	0.111863	0	0.0811785	0.0304989	0	0.0204964	0.139551	0.128052	0.0914741	0.0121142	0.0141003	0.104126	0.0182167
LP6008280-DNA_G04_vs_LP6008264-DNA_F04	0.133018	0.232192	0	0.103765	0.0446052	0	0.0205376	0.104049	0.124169	0.0736284	0.0589103	0.0201015	0.0711262	0.013898
LP6008280-DNA_G05_vs_LP6008264-DNA_F05	0.206773	0.162834	0	0.123622	0.00900131	0	0.0142147	0.061042	0.169131	0.104366	0.0179081	0	0.10355	0.0275578
LP6008280-DNA_G06_vs_LP6008264-DNA_F06	0.0195215	0.384021	0.0130107	0.159231	0.0256894	0	0	0.0315352	0.169247	0.0997166	0.0212531	0	0.0147088	0.0620657
LP6008280-DNA_H01_vs_LP6008264-DNA_H01	0.106347	0.158904	0	0.122182	0.0115416	0	0.0327808	0.121662	0.182522	0.0971346	0.016676	0.0162634	0.0554806	0.0785061
LP6008280-DNA_H05_vs_LP6008264-DNA_G05	0.205194	0.154259	0	0.0855526	0.0072028	0.0135762	0.0159297	0.135565	0.11421	0.0866143	0.00790214	0.00578296	0.153265	0.0149466
LP6008280-DNA_H06_vs_LP6008264-DNA_G06	0.376214	0.0166306	0	0.041455	0	0.00361583	0	0.183343	0.121735	0.07067	0.00606185	0	0.180275	0
LP6008334-DNA_A01_vs_LP6008335-DNA_A01	0.447062	0.0437111	0	0	0	0.103103	0.0142063	0.0815461	0	0.0674581	0	0	0.242913	0
LP6008334-DNA_B01_vs_LP6008335-DNA_B01	0.22701	0.113424	0	0.0829004	0.0580626	0.00459141	0.01374	0.127624	0.107496	0.0815605	0.0124314	0.00649746	0.107344	0.0573179
LP6008334-DNA_C01_vs_LP6008335-DNA_C01	0.152036	0.123998	0	0.0999331	0.0169268	0	0.0193909	0.218099	0.142792	0.0744337	0.0154139	0	0.0868244	0.0501513
LP6008334-DNA_D01_vs_LP6008335-DNA_D01	0.181276	0.0916895	0	0.0831759	0	0.00183139	0.0125934	0.277587	0.122443	0.084124	0.0287673	0.0039403	0.112573	0
LP6008334-DNA_E01_vs_LP6008335-DNA_A01	0.35141	0	0	0.0622548	0	0	0	0.297907	0.0138871	0.0860487	0.0362912	0	0.152201	0
LP6008334-DNA_F01_vs_LP6008335-DNA_B01	0.0391696	0.163423	0	0.182273	0.00426561	0	0.0260102	0.0650599	0.376651	0.102483	0.0119295	0	0.0214624	0.00727228
LP6008334-DNA_G01_vs_LP6008335-DNA_C01	0.183065	0.146907	0	0.0921139	0	0	0.0340709	0.134695	0.164869	0.084181	0.0132183	0.00936245	0.10446	0.0330563
LP6008334-DNA_H01_vs_LP6008335-DNA_D01	0.123453	0.195995	0	0.0855091	0.0131236	0	0.039584	0.173918	0.163262	0.0834014	0.0153831	0	0.0719073	0.0344634
LP6008337-DNA_A01_vs_LP6008338-DNA_A01	0.205154	0.134642	0	0.0757701	0	0.00244748	0.0108889	0.249057	0.0949719	0.0927781	0.016439	0.00334927	0.114503	0
LP6008337-DNA_A02_vs_LP6008338-DNA_A02	0.146591	0.0974591	0	0.087191	0.0387928	0	0	0.140448	0.106359	0.0753773	0.0195452	0.204206	0.0840302	0
LP6008337-DNA_A03_vs_LP6008338-DNA_A03	0.213261	0	0.0211515	0.0707353	0	0.00296884	0	0.458908	0.0376955	0.033195	0.0186708	0.0481974	0.0952163	0
LP6008337-DNA_A04_vs_LP6008338-DNA_A04	0.244425	0.155495	0	0.0932777	0	0	0	0.17367	0.113075	0.075172	0.00837146	0	0.123555	0.0129595
LP6008337-DNA_A06_vs_LP6008338-DNA_G05	0.179284	0.0274566	0	0.0719978	0.0078486	0.00200429	0.0358623	0.304477	0.146933	0.0815258	0.0176306	0.0305793	0.0944008	0
LP6008337-DNA_B02_vs_LP6008338-DNA_B02	0.0848929	0.379184	0	0.135143	0.0335884	0	0	0.0217835	0.135368	0.0760642	0.0236743	0.0270976	0.0335427	0.0496606
LP6008337-DNA_B03_vs_LP6008338-DNA_B03	0.195922	0.156656	0	0.0996326	0.00827994	0.00195857	0.0143107	0.141387	0.119751	0.0963887	0.0158142	0.00577751	0.0961716	0.0479499
LP6008337-DNA_B04_vs_LP6008338-DNA_B04	0	0.879254	0	0.111602	0	0	0	0	0	0	0	0	0.00914425	0
LP6008337-DNA_B05_vs_LP6008338-DNA_A05	0.289506	0.105236	0	0.0729782	0	0	0.0086355	0.171132	0.0869138	0.0817274	0.00905258	0	0.153376	0.0214428
LP6008337-DNA_C03_vs_LP6008338-DNA_C03	0.232924	0.09887	0	0.109544	0	0	0.0254539	0.107757	0.159275	0.0913958	0.0218197	0.00424567	0.142119	0.00659606
LP6008337-DNA_C04_vs_LP6008338-DNA_C04	0.405204	0.0390392	0	0.0570601	0	0.00629296	0	0.205935	0.0387624	0.0945687	0.00725879	0.00296774	0.135227	0.00768437
LP6008337-DNA_D01_vs_LP6008338-DNA_D01	0.0701178	0.29062	0	0.153485	0.0190393	0.00311129	0.0278751	0	0.169075	0.11394	0.018507	0.0160951	0.0555	0.0626341
LP6008337-DNA_D02_vs_LP6008338-DNA_D02	0.134985	0.30777	0	0.120238	0	0	0	0.103944	0.117686	0.105034	0.010389	0.0284918	0.0714629	0
LP6008337-DNA_D03_vs_LP6008338-DNA_D03	0.102807	0.24941	0	0.140385	0.0164217	0	0	0.111386	0.161598	0.0936796	0.0152479	0	0.0557101	0.0533556
LP6008337-DNA_D04_vs_LP6008338-DNA_D04	0.147276	0.175555	0	0.0706499	0.00906638	0	0.0217242	0.19551	0.162677	0.107698	0.0022685	0.0152252	0.0868992	0.00544942
LP6008337-DNA_D05_vs_LP6008338-DNA_C05	0.0295035	0.251261	0	0.185766	0.00699983	0	0.0267703	0.0544307	0.251408	0.0826673	0.0204599	0	0.03231	0.0584231
LP6008337-DNA_E03_vs_LP6008338-DNA_E03	0.237368	0.15858	0	0.0710498	0.00596373	0.00225788	0.0254816	0.133567	0.103109	0.101754	0.0179181	0.00663671	0.126442	0.00987296
LP6008337-DNA_E04_vs_LP6008338-DNA_E04	0.27074	0.0969399	0	0.0620498	0	0.00971546	0.0119299	0.0926205	0.220073	0.0857189	0.00876802	0	0.126162	0.0152826
LP6008337-DNA_E05_vs_LP6008338-DNA_D05	0.296452	0.115802	0	0.0947326	0.006018	0.0130943	0.0237816	0.117314	0.07904	0.0783597	0.00911198	0	0.134388	0.0319054
LP6008337-DNA_F01_vs_LP6008338-DNA_F01	0.0807831	0.27284	0	0.117185	0.0259872	0	0	0.184357	0.148668	0.0610035	0.015614	0.036212	0.0524356	0.00491524
LP6008337-DNA_F02_vs_LP6008338-DNA_F02	0.183915	0.137013	0	0.0959492	0.00330946	0	0.0132633	0.15929	0.129765	0.115747	0.0184371	0.00821412	0.0890169	0.0460805
LP6008337-DNA_F03_vs_LP6008338-DNA_F03	0.253683	0.123956	0	0.0720422	0.0299573	0	0	0.128849	0.160391	0.0787901	0.00453534	0	0.126891	0.0209057
LP6008337-DNA_F04_vs_LP6008338-DNA_F04	0.288768	0.0917374	0	0.097299	0.0116378	0.0209869	0.0114674	0.10019	0.0925192	0.103675	0	0	0.145984	0.0357354
LP6008337-DNA_F05_vs_LP6008338-DNA_E05	0.159513	0.150908	0	0.100141	0.013541	0	0.0124062	0.0977428	0.236185	0.11675	0.0223323	0.00329111	0.0754162	0.0117732
LP6008337-DNA_F06_vs_LP6008338-DNA_C06	0.429689	0.00568552	0	0.0372733	0	0.0151391	0.00359069	0.179012	0.0348058	0.0702482	0	0	0.224556	0
LP6008337-DNA_G01_vs_LP6008338-DNA_G01	0.157978	0.160484	0	0.123429	0.0205503	0	0.0172892	0.0946141	0.188342	0.0885092	0.0165408	0	0.0801593	0.0521033
LP6008337-DNA_G02_vs_LP6008338-DNA_G02	0.27683	0.1008	0	0.0579956	0	0.00592383	0.0165109	0.16278	0.0998658	0.0659738	0.00786869	0	0.170386	0.0350656
LP6008337-DNA_G03_vs_LP6008338-DNA_G03	0.288161	0.049076	0	0.0699936	0.00628479	0	0.0172123	0.156931	0.136916	0.0799104	0.00879931	0	0.148903	0.0378127
LP6008337-DNA_G04_vs_LP6008338-DNA_G04	0.214654	0.13194	0	0.129881	0	0	0.017529	0.0965738	0.0926295	0.0754482	0.0110009	0	0.179823	0.0505205
LP6008337-DNA_G05_vs_LP6008338-DNA_F05	0.199199	0.169844	0	0.0612539	0	0.00541807	0.0126021	0.13805	0.116177	0.0964304	0.0196609	0	0.130882	0.0504818
LP6008337-DNA_G06_vs_LP6008338-DNA_C06	0.368585	0	0	0.0600182	0	0.00933479	0.0120894	0.20339	0.0511811	0.0784343	0	0	0.211484	0.00548247
LP6008337-DNA_H01_vs_LP6008338-DNA_H01	0.120326	0.272938	0	0.177578	0.0196442	0	0.00396327	0.00503904	0.194745	0.0981337	0.0142304	0	0.0587673	0.034635
LP6008337-DNA_H02_vs_LP6008338-DNA_H02	0.500016	0.0138887	0	0	0	0.0118214	0.00987423	0.108671	0.0203008	0.0735171	0	0	0.236428	0.0254828
LP6008337-DNA_H04_vs_LP6008338-DNA_H04	0.369036	0.0483263	0	0.0607964	0	0.00722986	0.00628751	0.203584	0.0571836	0.080776	0.00741169	0.00877437	0.146458	0.00413612
LP6008341-DNA_A01_vs_LP6008340-DNA_A01	0.261406	0.0879315	0	0.119257	0.0098044	0	0.0143302	0.113882	0.169638	0.0680685	0.00788551	0	0.122324	0.0254728
LP6008341-DNA_A03_vs_LP6008340-DNA_F02	0	0.871347	0	0.110418	0	0	0.0024671	0	0	0.00518508	0	0	0.0105823	0
LP6008341-DNA_B01_vs_LP6008340-DNA_B01	0.407733	0.0456078	0	0.0319344	0	0	0	0.204031	0.0237415	0.0786569	0.019563	0.00733887	0.160107	0.0212861
LP6008341-DNA_B03_vs_LP6008340-DNA_G02	0.140709	0.195999	0	0.141119	0.0123225	0	0.0152658	0.13319	0.108919	0.119925	0.0212282	0	0.0747888	0.0365323
LP6008341-DNA_C01_vs_LP6008340-DNA_C01	0.295415	0.061569	0	0.0696412	0	0.0255421	0.00967845	0.2133	0.0660757	0.0675035	0.0254538	0.00261655	0.163204	0
LP6008341-DNA_D01_vs_LP6008340-DNA_D01	0.310762	0.056355	0	0.0544008	0.0345733	0.0129755	0.0100302	0.163517	0.076735	0.0958198	0.0148936	0.00766854	0.152047	0.0102226
LP6008341-DNA_D02_vs_LP6008340-DNA_A02	0.0222338	0.583663	0.0927984	0.157388	0	0	0	0	0.0200793	0.0575189	0.0189239	0	0.00406697	0.0433277
LP6008341-DNA_E01_vs_LP6008340-DNA_E01	0.372718	0.0387322	0	0.0474114	0	0	0	0.221804	0.0676672	0.08806	0.0196314	0	0.143976	0
LP6008341-DNA_E02_vs_LP6008340-DNA_B02	0.359997	0.0181123	0	0.0372526	0	0.0184833	0.00795362	0.19081	0.0878304	0.0886635	0	0	0.190896	0
LP6008341-DNA_F01_vs_LP6008340-DNA_F01	0.256519	0.128102	0	0.0811677	0	0	0.0106355	0.113898	0.181356	0.0948013	0.00764005	0	0.110565	0.015316
LP6008341-DNA_F02_vs_LP6008340-DNA_C02	0.167916	0.140193	0	0.0825519	0.0518481	0	0.00702375	0.236118	0.0742823	0.0826302	0.0181212	0.00986101	0.0726595	0.056795
LP6008341-DNA_G01_vs_LP6008340-DNA_G01	0.209018	0.178293	0	0.0969287	0.0135895	0	0.0214126	0.0684904	0.134917	0.123528	0.0161192	0.00349843	0.0950869	0.0391188
LP6008341-DNA_G02_vs_LP6008340-DNA_D02	0.136814	0.226726	0	0.139268	0.0091821	0	0.00637176	0.172128	0.121751	0.0731321	0.0227207	0	0.0655648	0.0263417
LP6008341-DNA_H02_vs_LP6008340-DNA_E02	0.372735	0.092413	0	0.0760516	0	0	0.0168117	0.103659	0.0754784	0.0606794	0.00990924	0.00501064	0.14373	0.0435224
LP6008460-DNA_A01_vs_LP6008340-DNA_A02	0.185172	0.0846105	0	0.16301	0	0	0	0.300609	0.0106714	0.0850233	0.022785	0.00418464	0.0915013	0.0524322
LP6008460-DNA_B02_vs_LP6008340-DNA_D02	0.138642	0.104096	0	0.0834493	0.00997784	0	0.022344	0.287477	0.0650681	0.099072	0.0133818	0.00660618	0.0826704	0.0872159
LP6008460-DNA_B04_vs_LP6008340-DNA_F02	0	0.875262	0	0.107198	0	0	0	0	0	0.00760614	0	0	0.00993429	0
LP6008460-DNA_D01_vs_LP6008340-DNA_E02	0.459327	0	0.00335747	0.0528309	0	0	0	0.306128	0.0121627	0.0398132	0.0171956	0.0135465	0.0956383	0
LP6008460-DNA_F01_vs_LP6008340-DNA_B02	0.309862	0.0591788	0	0.0553568	0	0.0237997	0.0172121	0.191697	0.0775586	0.0775574	0.00799163	0	0.164771	0.0150159
LP6008460-DNA_G02_vs_LP6008340-DNA_G02	0.164177	0.05848	0	0.0797328	0.0404293	0	0.0354715	0.194224	0.131508	0.121878	0.0185022	0	0.0770488	0.0785489
LP6008460-DNA_H01_vs_LP6008340-DNA_C02	0.194381	0.119856	0	0.0880299	0.0538113	0	0.00482966	0.220006	0.0797702	0.0823922	0.0245227	0.010548	0.0807389	0.0411145
SLX-18929_UDP0011_vs_SLX-18928_UDP0069	0.176632	0.0631172	0	0.0511969	0.00368764	0.00859522	0.012162	0.330756	0.10484	0.105809	0.0178116	0.0431413	0.0822511	0
SLX-18929_UDP0028_vs_SLX-18928_UDP0022	0	0.864936	0	0.104551	0	0	0	0	0	0.022306	0.00222567	0	0.0059817	0
SLX-18929_UDP0040_vs_SLX-18928_UDP0069	0.14695	0.12931	0	0.0923589	0.0378966	0	0	0.0847613	0.375859	0.0541417	0.0146742	0	0.0640484	0
SLX-18929_UDP0055_vs_SLX-18928_UDP0042	0.0410248	0.0622125	0.0191972	0.0731293	0	0	0	0.60722	0	0.073818	0.0909212	0.0153819	0.0170951	0
SLX-18929_UDP0081_vs_SLX-18928_UDP0022	0.129695	0.483723	0	0.0763211	0	0.0166513	0.00299613	0.0304032	0.0614915	0.0649043	0.0138983	0	0.0867265	0.03319
SLX-18929_UDP0089_vs_SLX-18928_UDP0042	0.114386	0.171108	0	0.0877209	0	0	0.0113898	0.198143	0.205264	0.0736825	0.0227513	0	0.0676003	0.0479547
LP2000105-DNA_A01_vs_LP2000102-DNA_A01	0.221071	0	0	0.0435019	0	0	0	0.363203	0.167157	0.0750354	0.0178202	0.00790383	0.095791	0.00851582
LP2000106-DNA_A01_vs_LP2000102-DNA_A01	0.215811	0	0	0.0456874	0	0	0	0.291602	0.206031	0.0805781	0.0563661	0	0.103924	0
LP2000107-DNA_A01_vs_LP2000102-DNA_A01	0.246778	0.0193893	0	0.0420556	0	0	0	0.293429	0.183779	0.0799292	0.0137975	0	0.111484	0.00935942
LP2000108-DNA_A01_vs_LP2000103-DNA_A01	0.035255	0.0699308	0.0842485	0.0854648	0	0	0.0179648	0.406176	0.0941092	0.0889338	0.0683119	0.0359863	0.0136188	0
LP2000109-DNA_A01_vs_LP2000103-DNA_A01	0.0392419	0.0803302	0.0518843	0.0860687	0	0	0.0208335	0.419846	0.101474	0.0913683	0.0699067	0.024677	0.0143693	0
LP2000111-DNA_A01_vs_LP2000102-DNA_A01	0.223179	0.0407773	0	0	0	0	0	0.280157	0.202211	0.108258	0.0384433	0	0.106974	0
LP2000112-DNA_A01_vs_LP2000102-DNA_A01	0.222536	0	0	0.0433378	0	0	0	0.325216	0.190143	0.078373	0.0392219	0	0.101173	0
LP2000113-DNA_A01_vs_LP2000103-DNA_A01	0.035977	0.100998	0.0179197	0.0815026	0	0	0.0122529	0.429119	0.09996	0.096382	0.0711038	0.0411287	0.0136562	0
LP2000114-DNA_A01_vs_LP2000103-DNA_A01	0.0275869	0	0.0192188	0.0965378	0	0	0	0.540203	0.089626	0.0924066	0.109825	0.0104227	0.0141734	0
LP2000346-DNA_A01_vs_SM-4JPUU	0.0599684	0.137874	0	0.0840893	0.0714127	0	0	0.134448	0.239128	0.0792694	0.0374118	0.0982179	0.029042	0.0291379
LP2000350-DNA_A01_vs_SM-4JPUU	0.0578148	0.180842	0	0.120906	0.0633733	0	0.013137	0.145761	0.231733	0.0871371	0.0447991	0.0165687	0.0284644	0.00946332
LP2000352-DNA_A01_vs_LP2000359-DNA_A01	0.24291	0.106542	0	0.055702	0	0.0508846	0	0.212136	0.0676555	0.0935781	0.00259947	0	0.139414	0.0285785
LP2000353-DNA_A01_vs_LP2000359-DNA_A01	0.365616	0.08488	0	0	0	0.085515	0.0198708	0.137658	0.0290812	0.0742103	0	0	0.164448	0.0387199
LP2000355-DNA_A01_vs_LP2000359-DNA_A01	0.240457	0.0867606	0	0.0543978	0	0.050022	0.00888065	0.236221	0.0610938	0.0936291	0.00418615	0	0.134241	0.0301107
LP2000356-DNA_A01_vs_LP2000359-DNA_A01	0.236044	0.0805022	0	0.0515906	0	0.0419708	0.00380375	0.265176	0.0547143	0.0934724	0	0.0029264	0.143407	0.0263922
LP2000357-DNA_A01_vs_LP2000359-DNA_A01	0.243749	0.0762433	0	0.0586827	0	0.0574491	0.0104553	0.241585	0.060141	0.0905617	0.00330352	0	0.134949	0.0228808
LP2000366-DNA_A01_vs_SM-4JPUU	0.0812063	0.125921	0	0.0860589	0.0678914	0	0.00449717	0.131102	0.222531	0.07178	0.0370897	0.0862918	0.0448871	0.0407438
LP2000367-DNA_A01_vs_SM-4JPUU	0.0621103	0.157066	0	0.0858075	0.0648123	0	0	0.102799	0.234507	0.0798197	0.0419296	0.106346	0.0276705	0.0371323
LP2000368-DNA_A01_vs_SM-4JPUU	0.0675984	0.124023	0	0.0832677	0.0649895	0	0	0.165133	0.228474	0.0745444	0.0382634	0.0860276	0.030202	0.037477
LP2000369-DNA_A01_vs_SM-4JPUU	0.0633535	0.13754	0	0.0866545	0.0651587	0	0	0.141791	0.243989	0.0741829	0.0404052	0.0909559	0.028679	0.0272899
LP2000370-DNA_A01_vs_SM-4JPUU	0.0609118	0.142192	0	0.0858638	0.0712601	0	0	0.123892	0.237418	0.0790131	0.0379595	0.0990339	0.0264848	0.0359708
LP2000371-DNA_A01_vs_SM-4JPUU	0.0615098	0.196128	0	0.121054	0.06614	0	0.0070952	0.133471	0.23335	0.0833933	0.0444295	0.0176641	0.0279113	0.0078541
LP2000372-DNA_A01_vs_LP2000359-DNA_A01	0.220904	0.068228	0	0.0496518	0	0.046786	0	0.300717	0.0632764	0.0910764	0.000915142	0.00346164	0.133575	0.0214092
LP2000373-DNA_A01_vs_LP2000359-DNA_A01	0.253353	0.0743891	0	0.0692823	0	0.05491	0.0155781	0.230174	0.0580007	0.0855337	0.00308693	0	0.137333	0.0183601
LP6005334-DNA_B01_vs_SM-4JPUU	0.0670498	0.137255	0	0.119497	0.0756035	0	0.00765613	0.122183	0.269132	0.102136	0.0496026	0.0133567	0.0303016	0.0062272
LP6005409-DNA_H03_vs_LP6005408-DNA_H03	0.332655	0.0624324	0	0.0455178	0	0.0316627	0.0259221	0.245437	0.0114024	0.0726531	0.00791939	0.00225967	0.14762	0.0145188
LP6005935-DNA_A01_vs_LP6005979-DNA_A01	0.265784	0.0587127	0	0.0619344	0.0345121	0.0141302	0.0253485	0.157055	0.112007	0.0837974	0.0127097	0.0110159	0.147617	0.0153772
LP6005935-DNA_F04_vs_LP6007426-DNA_A01	0.436248	0	0	0	0	0.00960022	0	0.195036	0.00458806	0.0921946	0.035446	0	0.226888	0
LP6007398-DNA_A01_vs_LP6007397-DNA_A01	0.11617	0.126747	0	0.0939256	0.156578	0	0.00851938	0.195559	0.0928968	0.084448	0.0159278	0.010037	0.0721176	0.027074
LP6007399-DNA_A01_vs_LP6007397-DNA_A01	0.120906	0.12189	0	0.0946394	0.14961	0	0.0132658	0.194927	0.0904828	0.082255	0.0166734	0.00945304	0.07577	0.0301269
LP6007424-DNA_A01_vs_LP6007423-DNA_A01	0.1552	0.0510756	0.0237078	0.0517865	0	0.00706719	0.0108718	0.433546	0.00372946	0.0805606	0.01145	0.015896	0.107408	0.0477002
LP6007425-DNA_A01_vs_LP6007423-DNA_A01	0.160926	0.0235849	0.0180812	0.0538682	0	0	0.0091703	0.475405	0	0.0856173	0.00641741	0.0175052	0.110307	0.0391172
LP6007427-DNA_A01_vs_LP6007426-DNA_A01	0.428763	0	0	0	0	0.0110252	0	0.202786	0.00236063	0.0958127	0.034636	0	0.224617	0
LP6007428-DNA_A01_vs_LP6007426-DNA_A01	0.078555	0.492438	0	0.110938	0.0143843	0	0	0.127443	0.0438443	0.0234907	0	0.0200779	0.0375228	0.0513062
LP6007535-DNA_A01_vs_LP6007534-DNA_A01	0.0891765	0.13178	0	0.0864274	0.0151755	0	0	0.301962	0.105832	0.117611	0.0633291	0.0158735	0.072833	0
LP6007536-DNA_A01_vs_LP6007534-DNA_A01	0.0454219	0	0	0.0763828	0	0	0	0.568468	0.0459073	0.103897	0.110269	0.0128377	0.0368166	0
LP6008017-DNA_A01_vs_LP6008018-DNA_B01	0.439169	0	0	0.0317502	0	0.00642625	0.0169932	0.140252	0.0237078	0.0640781	0	0	0.216917	0.060707
LP6008017-DNA_A02_vs_LP6008018-DNA_B01	0.456625	0	0	0	0	0.0138604	0.0239222	0.0962108	0.0172978	0.0585876	0	0	0.275791	0.0577046
LP6008017-DNA_A03_vs_LP6008018-DNA_C01	0.404708	0.00974852	0	0.0360063	0	0.0249792	0.00953556	0.185099	0.0717715	0.0540827	0	0	0.198024	0.00604485
LP6008017-DNA_A04_vs_LP6008018-DNA_A01	0.192319	0.0140595	0	0.0767134	0	0	0.0196876	0.292273	0.0799654	0.111473	0.0991012	0.00934252	0.105065	0
LP6008017-DNA_B01_vs_LP6008018-DNA_B01	0.469703	0.0190316	0	0	0.00579626	0.0151772	0.0230167	0.0660439	0.0252311	0.0678119	0	0	0.241788	0.0664005
LP6008017-DNA_B02_vs_LP6008018-DNA_B01	0.450781	0.0316744	0	0	0.00577523	0.00535976	0.0256578	0.0755744	0.0396349	0.0788856	0	0	0.22482	0.0618372
LP6008017-DNA_B03_vs_LP6008018-DNA_C01	0.399265	0.0161285	0	0.0358283	0.0042355	0.0238226	0.0116858	0.173	0.0700879	0.0532199	0	0	0.195527	0.0171995
LP6008017-DNA_B04_vs_LP6008018-DNA_A01	0.23594	0.0452271	0	0.0704599	0.00329771	0.00487108	0.023739	0.215008	0.107799	0.106362	0.0386629	0	0.131562	0.0170718
LP6008017-DNA_C01_vs_LP6008018-DNA_B01	0.496959	0.01024	0	0	0.00296366	0	0.0187027	0.0723577	0.0169627	0.0543546	0	0	0.256585	0.0708742
LP6008017-DNA_C02_vs_LP6008018-DNA_C01	0.405699	0.0131112	0	0.0332	0.00223894	0.0248898	0.00929638	0.173759	0.0719819	0.0532725	0	0	0.199215	0.0133359
LP6008017-DNA_C03_vs_LP6008018-DNA_C01	0.405668	0.00677005	0	0.0358957	0.00217182	0.0255051	0.0101523	0.187381	0.0664881	0.0520682	0	0	0.19736	0.0105406
LP6008017-DNA_C04_vs_LP6008018-DNA_C01	0.0429497	0.412381	0	0.113708	0.0502856	0	0.16377	0	0	0.0147073	0.0574439	0	0.00708906	0.137665
LP6008017-DNA_D01_vs_LP6008018-DNA_B01	0.475251	0.0189494	0	0	0.00532479	0.0137001	0.0220838	0.0667572	0.0275901	0.0691419	0	0	0.236846	0.0643559
LP6008017-DNA_D02_vs_LP6008018-DNA_C01	0.391297	0.0238609	0	0.0334076	0.00428599	0.0260081	0.0108756	0.166617	0.0676401	0.0543662	0	0	0.193079	0.0285623
LP6008017-DNA_D03_vs_LP6008018-DNA_A01	0.21208	0.0524142	0	0.0848401	0	0	0.0140501	0.258974	0.096295	0.105574	0.0518045	0.00899351	0.114975	0
LP6008017-DNA_E01_vs_LP6008018-DNA_B01	0.48476	0.0141754	0	0	0	0	0.0201137	0.0871988	0.0174231	0.0553349	0	0.00306471	0.252644	0.0652861
LP6008017-DNA_E02_vs_LP6008018-DNA_C01	0.379746	0.0319199	0	0.0320931	0.00538925	0.0278208	0.00649033	0.161166	0.0639369	0.0478077	0	0.0164485	0.187639	0.0395428
LP6008017-DNA_E03_vs_LP6008018-DNA_A01	0.227487	0.0503682	0	0.0766927	0.00341294	0.00135805	0.0241855	0.203279	0.100449	0.112159	0.0472018	0	0.123016	0.0303903
LP6008017-DNA_F01_vs_LP6008018-DNA_B01	0.44235	0	0	0.0267739	0	0.00852489	0.0193283	0.121449	0.030113	0.0615551	0	0.00338536	0.213837	0.0726838
LP6008017-DNA_F02_vs_LP6008018-DNA_C01	0.39821	0.0196611	0	0.0323237	0.00236539	0.0285681	0.0106759	0.167638	0.0652872	0.0534205	0	0	0.193181	0.0286689
LP6008017-DNA_F03_vs_LP6008018-DNA_A01	0.235822	0.0131321	0	0.0670028	0	0	0.0154654	0.273906	0.0854885	0.1117	0.067098	0.00358758	0.126797	0
LP6008017-DNA_G01_vs_LP6008018-DNA_B01	0.44945	0	0	0.0298325	0	0.00414638	0.0150797	0.124264	0.0199236	0.0672374	0	0	0.228677	0.06139
LP6008017-DNA_G02_vs_LP6008018-DNA_C01	0.390435	0.0105122	0	0.0309154	0.00215545	0.0246736	0.01143	0.199802	0.056684	0.0465697	0	0.00891349	0.189059	0.0288505
LP6008017-DNA_G03_vs_LP6008018-DNA_A01	0.204455	0.0206537	0	0.0756078	0	0	0.0182353	0.281437	0.10043	0.10533	0.0605956	0.00452152	0.113293	0.0154417
LP6008017-DNA_H01_vs_LP6008018-DNA_B01	0.479419	0.0171007	0	0	0	0	0.0206677	0.103612	0.0247157	0.0619996	0	0	0.232964	0.0595207
LP6008017-DNA_H02_vs_LP6008018-DNA_C01	0.388662	0.0189106	0	0.0327014	0.00218676	0.0227282	0.0102205	0.176308	0.0687858	0.049513	0	0.0076642	0.191942	0.0303776
LP6008017-DNA_H03_vs_LP6008018-DNA_A01	0.207759	0.0230693	0	0.0728388	0	0	0.0204767	0.26111	0.0786499	0.106247	0.0957364	0.0109621	0.123151	0
LP6008051-DNA_A03_vs_LP6008050-DNA_G02	0.484301	0.00998797	0	0.0306863	0	0	0.00482732	0.263047	0.0140898	0.0593247	0	0.0131969	0.120539	0
LP6008051-DNA_B03_vs_LP6008050-DNA_G02	0.490796	0.0167675	0	0.0314959	0	0	0.00324221	0.243409	0.0118844	0.0649002	0	0.0168271	0.120678	0
LP6008051-DNA_C03_vs_LP6008050-DNA_G02	0.467863	0.011748	0	0.0324941	0	0	0.00780272	0.264684	0.0125071	0.0714489	0	0.0143101	0.117142	0
LP6008051-DNA_D03_vs_LP6008050-DNA_G02	0.495491	0	0	0.0328945	0	0	0.00309263	0.258016	0.0265469	0.0504327	0	0.0127126	0.117277	0.00353644
LP6008051-DNA_E03_vs_LP6008050-DNA_G02	0.501687	0.0643127	0.121511	0.0278409	0.00723533	0	0	0.0238787	0.0457204	0.0731125	0	0.0072061	0.12237	0.00512468
LP6008051-DNA_F03_vs_LP6008050-DNA_G02	0.505099	0.0490551	0.158037	0.0305449	0.00744087	0	0	0.00999087	0.0420874	0.0742078	0	0	0.123537	0
LP6008051-DNA_G03_vs_LP6008050-DNA_G02	0.479186	0.00681813	0	0.0313271	0	0	0.00895012	0.258321	0.0150878	0.0648538	0	0.0153479	0.120108	0
LP6008051-DNA_H03_vs_LP6008050-DNA_G02	0.500499	0.0573418	0.163461	0.0265338	0.00676846	0	0	0	0.0448914	0.0755057	0	0.00267174	0.122328	0
LP6008139-DNA_A01_vs_LP6008140-DNA_A01	0.310471	0.0537731	0	0.0484208	0	0	0.0155778	0.235704	0.0612029	0.0730812	0.00288775	0.0207452	0.126644	0.0514918
LP6008139-DNA_A02_vs_LP6008140-DNA_A01	0.318147	0.0598996	0	0.0424413	0	0	0.0194226	0.211728	0.0614136	0.0711278	0.00517173	0.0118092	0.133817	0.0650224
LP6008139-DNA_A03_vs_LP2000102-DNA_A01	0.191012	0	0	0.0391082	0	0	0	0.351521	0.187667	0.0648386	0.0508019	0.0272899	0.0877619	0
LP6008139-DNA_B01_vs_LP6008140-DNA_A01	0.308781	0.082488	0	0.047355	0	0	0.0155011	0.197432	0.065218	0.0566088	0.00316207	0.0284436	0.130085	0.064926
LP6008139-DNA_B02_vs_LP6008140-DNA_A01	0.328328	0.0475138	0	0.041805	0	0	0.0212349	0.230911	0.049931	0.0801737	0.00342624	0.0117689	0.14319	0.0417174
LP6008139-DNA_B03_vs_LP6005408-DNA_H03	0.318031	0.067499	0	0.0460238	0	0.0329129	0.0292044	0.237107	0.0111537	0.081076	0.00430324	0.0118252	0.1408	0.0200632
LP6008139-DNA_C01_vs_LP6008140-DNA_A01	0.305736	0.0663607	0	0.0505528	0	0	0.0140024	0.222525	0.0685577	0.0855388	0.00312244	0.00721702	0.13185	0.0445378
LP6008139-DNA_C02_vs_LP6008140-DNA_A01	0.371833	0.0585378	0.0214998	0.0430698	0	0	0.0243257	0.213796	0.039601	0.0459207	0	0.0147943	0.118052	0.0485704
LP6008139-DNA_C03_vs_LP6005408-DNA_H03	0.320991	0.0712286	0	0.0475785	0	0.0330901	0.0296761	0.233742	0.00846448	0.0826364	0.00565097	0.00610042	0.14142	0.0194213
LP6008139-DNA_D01_vs_LP6008140-DNA_A01	0.285322	0.079158	0	0.0562295	0.0031816	0	0.0182896	0.22226	0.0736758	0.0808861	0.00313557	0.00943626	0.129923	0.0385019
LP6008139-DNA_D02_vs_LP6008140-DNA_A01	0.321474	0.0663606	0	0.0452044	0	0	0.0230602	0.217282	0.0571413	0.0783011	0	0.0165448	0.127715	0.0469173
LP6008139-DNA_D03_vs_LP6008140-DNA_A01	0.369225	0.0166923	0	0.046833	0	0.0245624	0.00895979	0.210482	0.0504532	0.075385	0	0	0.197407	0
LP6008139-DNA_E01_vs_LP6008140-DNA_A01	0.361173	0.0495996	0.0270745	0.0424976	0	0	0.0267197	0.237394	0.0448919	0.0513033	0	0.0167628	0.116305	0.026279
LP6008139-DNA_E02_vs_LP6008140-DNA_A01	0.310226	0.0635398	0	0.0469219	0.00225074	0	0.0209911	0.20087	0.0613516	0.0704369	0.00504264	0.0235524	0.130747	0.0640696
LP6008139-DNA_F01_vs_LP6008140-DNA_A01	0.312611	0.0738237	0	0.0455852	0	0	0.0238758	0.211869	0.055581	0.0742001	0.00325518	0.0242221	0.126998	0.0479796
LP6008139-DNA_F02_vs_LP6008140-DNA_A01	0.287771	0.0662561	0	0.0553048	0.00264042	0	0.0141851	0.227089	0.089268	0.0857708	0.00287835	0.00385863	0.13541	0.0295673
LP6008139-DNA_G01_vs_LP6008140-DNA_A01	0.295647	0.0711395	0	0.0462887	0	0	0.0190014	0.212838	0.0631915	0.0749836	0.00521733	0.023752	0.125817	0.0621238
LP6008139-DNA_G02_vs_LP6008140-DNA_A01	0.449282	0.0418257	0	0	0	0.0373435	0.0234859	0.10305	0.0234853	0.0792433	0	0	0.232203	0.0100814
LP6008139-DNA_H01_vs_LP6008140-DNA_A01	0.300574	0.0665572	0	0.044678	0	0	0.0236216	0.205107	0.0666753	0.0810999	0.00532965	0.0196868	0.133068	0.0536025
LP6008139-DNA_H02_vs_LP2000102-DNA_A01	0.187779	0	0	0.0394958	0	0	0	0.349885	0.189407	0.0646516	0.0488305	0.0330066	0.0869453	0
LP6008143-DNA_A01_vs_LP6008144-DNA_A01	0.238328	0.0766475	0	0.0957902	0.00245743	0.035086	0.026464	0.202031	0.113767	0.0604466	0.0032957	0	0.103778	0.0419093
LP6008143-DNA_A02_vs_LP6008144-DNA_A01	0.193548	0.0756308	0	0.122849	0.0058616	0.0145657	0.0254515	0.223968	0.156563	0.0635182	0.00421454	0	0.0838354	0.0299939
LP6008143-DNA_B01_vs_LP6008144-DNA_A01	0.234027	0.0665389	0	0.0969135	0.00298723	0.0331574	0.0278191	0.215466	0.118072	0.0617677	0.00294918	0	0.102278	0.0380231
LP6008143-DNA_B02_vs_LP6008144-DNA_A01	0.262494	0.0812232	0	0.0747002	0	0.0493884	0.0149706	0.176211	0.126351	0.0697499	0	0	0.125118	0.0197926
LP6008143-DNA_C01_vs_LP6008144-DNA_A01	0.255152	0.0522265	0	0.07948	0	0.0478187	0.0276501	0.229563	0.0823034	0.0562995	0	0	0.135856	0.0336498
LP6008143-DNA_C02_vs_LP6008144-DNA_A01	0.285454	0.039184	0	0.0576536	0	0.0635581	0.0235572	0.209194	0.0461075	0.0569061	0	0	0.180209	0.0381759
LP6008143-DNA_D01_vs_LP6008144-DNA_A01	0.266381	0.0499689	0	0.0777267	0	0.0491968	0.0283908	0.216209	0.08212	0.0563184	0	0	0.126552	0.0471368
LP6008143-DNA_D02_vs_LP6008144-DNA_A01	0.24675	0.0580031	0	0.0813605	0	0.0463882	0.0289	0.224145	0.0884608	0.0558928	0	0	0.12626	0.0438395
LP6008143-DNA_E01_vs_LP6008144-DNA_A01	0.246002	0.0587679	0	0.0833425	0	0.0477699	0.0248387	0.223137	0.0937188	0.0601566	0	0	0.126292	0.0359746
LP6008143-DNA_E02_vs_LP6008144-DNA_A01	0.247978	0.0502654	0	0.0818044	0	0.0470277	0.0254736	0.229383	0.0887729	0.0605415	0	0	0.126946	0.0418073
LP6008143-DNA_F01_vs_LP6008144-DNA_A01	0.25943	0	0	0.0917066	0	0.0254568	0	0.259578	0.143135	0.0603104	0	0	0.101975	0.0584082
LP6008143-DNA_F02_vs_LP6008144-DNA_A01	0.254921	0.0487713	0	0.0779817	0	0.0468973	0.028544	0.23649	0.0806037	0.0564077	0	0	0.131482	0.0379023
LP6008143-DNA_G01_vs_LP6008144-DNA_A01	0.232981	0.0609653	0	0.0937719	0	0.0419233	0.0294538	0.219498	0.107394	0.0606676	0.00301306	0	0.113426	0.0369059
LP6008143-DNA_G02_vs_LP6008144-DNA_A01	0.247475	0.0463874	0	0.0832277	0	0.0468388	0.0286675	0.240362	0.0888115	0.0534538	0	0	0.12655	0.0382264
LP6008143-DNA_H01_vs_LP6008144-DNA_A01	0.246798	0.0589936	0	0.0794967	0	0.0486497	0.0233049	0.230253	0.0888258	0.0559287	0	0	0.126822	0.0409289
LP6008143-DNA_H02_vs_LP6008144-DNA_A01	0.269541	0.0587396	0	0.0713895	0	0.0507588	0.0252453	0.204233	0.0742439	0.0569231	0	0	0.142403	0.0465239
LP6008202-DNA_B01_vs_LP6008201-DNA_B01	0.333297	0	0	0.0359694	0	0	0.00291835	0.312806	0.0598542	0.101445	0.0152146	0.00872127	0.129773	0
LP6008202-DNA_D01_vs_LP6008201-DNA_D01	0	0.873521	0	0.0943707	0	0	0	0	0	0.0238279	0.00246972	0	0.00581053	0
LP6008202-DNA_E03_vs_LP6008201-DNA_D01	0	0.84631	0	0.0850801	0	0	0	0.0250821	0	0.0329022	0.00461705	0	0.00600833	0
LP6008208-DNA_A01_vs_LP6008203-DNA_A01	0	0.259042	0	0.152818	0.00422431	0	0.0193485	0.200622	0.17564	0.0986252	0.0308689	0.012209	0	0.0466014
LP6008208-DNA_A02_vs_LP6005979-DNA_A01	0.40257	0	0	0.035771	0	0.0289346	0.00965197	0.20966	0.0093933	0.0642921	0.00817273	0	0.20968	0.0218738
LP6008208-DNA_B01_vs_LP6008203-DNA_A01	0	0.200032	0.0186164	0.136264	0	0	0	0.424349	0.0746064	0.0690309	0.0573518	0.0148379	0.00491188	0
LP6008208-DNA_B02_vs_LP6005979-DNA_A01	0.00430509	0.850663	0	0.0545317	0	0	0.0281577	0	0	0.062343	0	0	0	0
LP6008208-DNA_C01_vs_LP6008203-DNA_A01	0	0.23734	0	0.140908	0	0	0.0301075	0.154998	0.252294	0.103098	0.0308415	0.014793	0	0.0356189
LP6008208-DNA_C02_vs_LP6005979-DNA_A01	0.238961	0.0624125	0	0.0846678	0.0491723	0	0.0279754	0.127283	0.098351	0.0820434	0.0287456	0.0664347	0.110608	0.0233456
LP6008208-DNA_D01_vs_LP6008203-DNA_A01	0	0.351037	0	0.160887	0.0073645	0	0.0137189	0.0594558	0.180569	0.132771	0.031156	0.0249342	0	0.0381054
LP6008208-DNA_E01_vs_LP6008203-DNA_A01	0	0.349372	0	0.168446	0.00647591	0	0.0198351	0.0453871	0.184165	0.125348	0.0342073	0.0318208	0	0.0349424
LP6008208-DNA_F01_vs_LP6008203-DNA_A01	0	0.359339	0	0.158743	0.0102944	0	0.0125693	0.0538198	0.170419	0.138666	0.0318434	0.0274074	0	0.0368982
LP6008208-DNA_G01_vs_LP6008203-DNA_A01	0	0.356264	0.0229636	0.160326	0	0	0.0134714	0.0717366	0.154867	0.129435	0.039773	0.0252282	0	0.0259354
LP6008208-DNA_H01_vs_LP6005979-DNA_A01	0.242382	0.0697224	0	0.085086	0.0506795	0	0.0343253	0.0986127	0.107145	0.0804158	0.0271913	0.0679427	0.112066	0.0244325
LP6008336-DNA_A02_vs_LP6008333-DNA_A02	0	0.392521	0	0.167365	0.00780128	0	0.00401154	0.0734744	0.147677	0.101816	0.036288	0.025205	0	0.0438414
LP6005501-DNA_E01_vs_LP6005499-DNA_E01	0.154724	0.189162	0	0.10559	0.0210871	0.0209978	0	0.188767	0.0779606	0.0787393	0.0284556	0	0.0933932	0.0411222
LP6005691-DNA_A01_vs_LP6005689-DNA_C01	0.119111	0.133785	0	0.141032	0.0372818	0	0.0173465	0.0821322	0.273967	0.0911948	0.00746583	0	0.0671319	0.0295524
LP6005691-DNA_D01_vs_LP6005689-DNA_B02	0.500132	0.0664195	0	0	0.00545619	0.0366751	0	0	0.0353107	0.0981286	0	0	0.244701	0.0131774
LP6005691-DNA_E01_vs_LP6005689-DNA_D01	0.205503	0.279289	0	0.0795732	0	0.0183963	0	0.0779481	0.0316129	0.130633	0.00293677	0	0.115713	0.0583942
LP6005691-DNA_G01_vs_LP6005689-DNA_G01	0	0.460243	0	0.2105	0	0.0073241	0	0	0.0560189	0.100206	0.0254027	0.0468193	0.0175189	0.0759668
LP6005691-DNA_H01_vs_LP6005689-DNA_H01	0.312329	0.090235	0	0.0583437	0.00329213	0.0124025	0	0.153377	0.120007	0.07555	0.0160533	0	0.155171	0.00323901
LP6008267-DNA_C01_vs_LP6008266-DNA_C01	0.246648	0.0545486	0	0.0636307	0.0459674	0.00574817	0.0214645	0.172962	0.0873537	0.0895413	0.0110419	0	0.16884	0.0322541
LP6008269-DNA_D04_vs_LP6008268-DNA_F04	0.0926394	0.208992	0	0.174042	0.0037618	0	0.0119694	0.0746049	0.215947	0.0993485	0.0258929	0	0.0554587	0.0373438
LP6008269-DNA_E04_vs_LP6008268-DNA_G04	0.406829	0.0103755	0	0.0364715	0	0.0194233	0.00405517	0.170129	0.0705128	0.0694579	0	0	0.212746	0
LP6008269-DNA_G03_vs_LP6008268-DNA_A04	0.453836	0	0	0.0379569	0	0.0214968	0.00512857	0.205426	0.0264211	0.0522995	0	0	0.187647	0.00978776
LP6008280-DNA_C04_vs_LP6008264-DNA_B04	0	0.73102	0.0438837	0.0790773	0	0.0300906	0.0453916	0	0	0.0187956	0.00609565	0	0.0456461	0
LP6008280-DNA_E03_vs_LP6008264-DNA_D03	0.36539	0.0168484	0	0.0460062	0.0167018	0.00676258	0.0144436	0.181054	0.0476866	0.083689	0.00976968	0	0.177744	0.033905
LP6008280-DNA_F06_vs_LP6008264-DNA_E06	0.226159	0.156636	0	0.135847	0.00351661	0.0159941	0.0202327	0.0561201	0.139542	0.0980976	0.00839136	0	0.123263	0.0162003
LP6008280-DNA_G03_vs_LP6008264-DNA_F03	0.0734183	0.201194	0	0.132703	0.0603412	0	0.0372027	0.114891	0.167224	0.0895982	0.0143758	0.0181024	0.0417359	0.0492141
LP6008280-DNA_H04_vs_LP6008264-DNA_G04	0.237981	0.100695	0	0.113145	0.0183145	0.00143608	0.0218517	0.124679	0.0983835	0.0912582	0.0122237	0	0.146817	0.0332158
LP6008337-DNA_C01_vs_LP6008338-DNA_C01	0.246473	0.14163	0	0.0986416	0	0	0	0.143849	0.0966015	0.0910192	0.0232659	0	0.125669	0.0328515
LP6008337-DNA_C02_vs_LP6008338-DNA_C02	0.0159288	0.206601	0	0.160831	0	0	0.0219645	0.114898	0.277382	0.136581	0.0285987	0	0.00734665	0.0298669
LP6008337-DNA_C05_vs_LP6008338-DNA_B05	0.238723	0.116615	0	0.0685994	0	0	0.00933835	0.102521	0.200023	0.0994637	0.00767249	0	0.126578	0.0304662
LP6008337-DNA_D06_vs_LP6008338-DNA_A06	0.362539	0.04383	0	0.0282732	0	0.0120555	0.0110017	0.174066	0.114698	0.075145	0	0	0.178391	0
LP6008337-DNA_E01_vs_LP6008338-DNA_E01	0.348184	0.0582501	0	0.0652231	0.00243156	0	0.0107932	0.155796	0.0928889	0.0624967	0	0	0.190032	0.0139042
LP6008337-DNA_H03_vs_LP6008338-DNA_H03	0.17699	0.286092	0	0.0992538	0.0200261	0	0.0170749	0.0865993	0.0949931	0.0522884	0.00351027	0	0.0992917	0.0638807
LP6008341-DNA_H01_vs_LP6008340-DNA_H01	0.2865	0.0522847	0	0.0570667	0	0	0.0192138	0.203755	0.10532	0.127469	0.0213446	0.00460453	0.122442	0
PD44724a_vs_PD44724b	0.273864	0.0254839	0	0.0873409	0.00292894	0.0137763	0.0132308	0.219217	0.0771444	0.110498	0.0309808	0.0169106	0.128625	0
PD44725a_vs_PD44725b	0.223615	0.149503	0	0.103874	0	0	0.0220208	0.146765	0.0943208	0.104595	0.0135116	0.0185289	0.0981658	0.0250997
PD44726a_vs_PD44726b	0.197531	0.121002	0	0.0863244	0.0319517	0	0.00924603	0.127261	0.182507	0.0748977	0.0224505	0.0214523	0.11952	0.0058561
PD44727a_vs_PD44727b	0.283729	0.037617	0	0.0727256	0	0	0	0.256658	0	0.112425	0.010427	0.00931495	0.171755	0.0453492
PD44728a_vs_PD44728b	0.0618848	0.126977	0	0.0992105	0.00462088	0	0.0196331	0.348773	0.124369	0.10543	0.0325432	0.0331242	0.0434341	0
PD44729a_vs_PD44729b	0.0273294	0.107853	0	0.169247	0.040371	0	0.0325152	0.275529	0.1971	0.0605733	0.0177435	0	0.0148814	0.0568569
PD44730a_vs_PD44730b	0.222106	0.0963896	0	0.0804971	0.00852336	0	0.018319	0.265737	0.0686857	0.060464	0.0166594	0.00922988	0.111958	0.041431
PD44731a_vs_PD44731b	0.0696334	0.116874	0	0.204459	0.0100592	0	0.03297	0.266312	0.112416	0.0881892	0.0310715	0.0101716	0.0300689	0.0277751
PD44732a_vs_PD44732b	0.0306084	0.267029	0	0.150257	0.124427	0	0.00653273	0	0.171776	0.0903307	0.0524654	0.0387965	0.0113906	0.056386
PD44733a_vs_PD44733b	0	0.343064	0	0.139117	0	0	0.376112	0	0.0378075	0.0597318	0	0.0206251	0.0235422	0
PD44734a_vs_PD44734b	0.20515	0.0595788	0	0.0615806	0.0440028	0.00719075	0.0160562	0.237419	0.0769366	0.0943618	0.0177759	0.00725078	0.110488	0.0622086
PD44735a_vs_PD44735b	0.153795	0.124742	0	0.1272	0.0277447	0	0.0282659	0.089079	0.167065	0.108183	0.0251371	0	0.0824728	0.0663153
PD44736a_vs_PD44736b	0.152688	0.128703	0	0.0909646	0.0091655	0	0.0381943	0.206802	0.133431	0.116119	0.013231	0.0282019	0.0563543	0.026144
PD44737a_vs_PD44737b	0.135891	0.140988	0	0.112212	0	0	0	0.228823	0.196944	0.0922467	0.0180159	0.00604834	0.0688318	0
PD44738a_vs_PD44738b	0.27606	0.0471464	0	0.0675457	0	0	0	0.259993	0.0411155	0.114436	0.00445317	0.00316757	0.132037	0.0540456
PD44739a_vs_PD44739b	0.217679	0.110476	0	0.0710807	0.00298805	0.0258981	0.0182033	0.205111	0.122958	0.0775392	0.00873076	0	0.111326	0.0280104
PD44740a_vs_PD44740b	0.406889	0.0519882	0	0	0.0200426	0.0284207	0.0215044	0.148354	0	0.0495363	0	0	0.225016	0.0482495
PD44741a_vs_PD44741b	0.05671	0.218622	0	0.110657	0.0294477	0	0.0181139	0.289683	0.0743806	0.0860125	0.042233	0.0154256	0.0312574	0.0274567
PD44742a_vs_PD44742b	0.187023	0.0522165	0.0819737	0.0549283	0	0	0.0134846	0.313076	0.0858757	0.117993	0.0380156	0	0.0554133	0
PD44743a_vs_PD44743b	0.110058	0.184131	0	0.104713	0.0221566	0.00459327	0.0216331	0.134174	0.170706	0.0665582	0.0239185	0.00865448	0.0691456	0.0795589
PD44744a_vs_PD44744b	0.366557	0.0110985	0	0.0474438	0.0171317	0.0229538	0.0121389	0.191978	0.021239	0.0620097	0.055568	0	0.176984	0.0148979
PD44745a_vs_PD44745b	0.287587	0	0	0.0582847	0.0132554	0.00605591	0.00616516	0.304806	0.0383901	0.10049	0.0191265	0.00390435	0.158744	0.00319045
PD44746a_vs_PD44746b	0.0347796	0.224284	0	0.117278	0	0	0.0392843	0.122851	0.203283	0.117936	0.0351148	0.0159987	0.0217709	0.0674194
PD44747a_vs_PD44747b	0.261056	0.0656624	0	0.0784851	0	0	0.011651	0.247883	0.102665	0.0867257	0.0114745	0.00903722	0.119852	0.00550715
PD44749a_vs_PD44749b	0.287516	0.0680972	0	0.0528268	0	0	0.00945356	0.351118	0.0124188	0.055337	0.0261713	0.015766	0.121295	0
PD44751a_vs_PD44751b	0.23391	0.0827196	0	0.120462	0	0.0121559	0.0399369	0.129283	0.137373	0.0993815	0.0106226	0.0049871	0.119024	0.0101449
PD44752a_vs_PD44752b	0.0963502	0.0889338	0	0.106638	0.00272204	0	0.0114476	0.183206	0.337851	0.0763618	0.0215823	0	0.0656768	0.00923034
PD44753a_vs_PD44753b	0.055768	0.275552	0	0.0932448	0.0570023	0	0.0240518	0.203057	0.0897687	0.0908709	0.0258622	0	0.0272574	0.0575655
PD44758a_vs_PD44758b	0.326541	0.0967635	0	0.058246	0	0	0.0130843	0.162844	0.0387965	0.0924635	0.00909689	0	0.183267	0.0188984
PD44759a_vs_PD44759b	0.167384	0.157594	0	0.075122	0.00922775	0	0.0245822	0.112535	0.155416	0.104435	0.017996	0.010016	0.0849967	0.0806947
PD44760a_vs_PD44760b	0.203423	0.137527	0	0.093973	0	0	0.0110974	0.281299	0.0655716	0.0875613	0.00894079	0.0218578	0.0729032	0.0158465
PD44761a_vs_PD44761b	0.047273	0.197308	0.00584051	0.172102	0	0	0.0124889	0.251811	0.124637	0.0835634	0.0104363	0	0.0253282	0.0692116
PD44762a_vs_PD44762b	0.02408	0.213679	0	0.149846	0.0602624	0	0.0345715	0.242077	0.0749818	0.090745	0.0375567	0.0128531	0.00976117	0.0495869
PD44763a_vs_PD44763b	0.168957	0.065666	0	0.0960064	0.0150657	0.00460884	0.0252728	0.244506	0.122322	0.0899002	0.0211156	0.0190625	0.0817938	0.0457231
PD44764a_vs_PD44764b	0.071093	0	0.0858109	0.111228	0	0	0	0.43618	0.0402937	0.137104	0.0628043	0.0245239	0.030962	0
PD44765a_vs_PD44765b	0.462786	0.00576003	0	0.0404403	0.0176682	0	0.0151258	0.171285	0.00806384	0.05425	0.0134968	0	0.164408	0.0467161
PD44766a_vs_PD44766b	0.0185912	0.23735	0	0.205977	0	0	0.344883	0	0.0371461	0.121438	0	0.00581795	0.028796	0
PD44767a_vs_PD44767b	0.392668	0.077661	0.0158664	0.0483379	0	0	0.0187069	0.213944	0.0217567	0.0689619	0.00829107	0.00422837	0.129579	0
PD44769a_vs_PD44769b	0.013948	0.202315	0	0.125697	0.0408155	0	0.0158832	0.189007	0.120367	0.0734906	0.0296997	0	0.0142546	0.174523
PD44770a_vs_PD44770b	0.10412	0.179622	0	0.156083	0	0	0.323987	0	0.058217	0.0896438	0	0.0336813	0.0546456	0
PD44772a_vs_PD44772b	0.0982312	0.069138	0.0196708	0.074769	0	0	0	0.353806	0.150264	0.108343	0.0377337	0.022709	0.0653349	0
PD44773a_vs_PD44773b	0.174149	0.108744	0	0.195445	0.0194757	0.0125315	0.0180567	0.228835	0.0370725	0.0577075	0.00956307	0	0.0933482	0.0450718
PD44774a_vs_PD44774b	0.0322378	0.264144	0.0107615	0.226197	0.0180342	0	0	0.174117	0.0191796	0.085443	0.0598162	0.0200942	0.00666477	0.0833111
PD44775a_vs_PD44775b	0	0.0363633	0	0.330143	0.00500703	0.00520289	0.421734	0.0368511	0.0650074	0.0313087	0.0140249	0.0336839	0.0206732	0
PD44776a_vs_PD44776b	0.395189	0	0.0143159	0.0337895	0	0.0294739	0	0.320599	0	0.0636684	0.00788679	0.00829674	0.126781	0
PD44777a_vs_PD44777b	0.0518263	0.100666	0	0.132989	0.0137829	0	0.049712	0.178059	0.234825	0.1113	0.0131053	0	0.0327419	0.0809927
PD44778a_vs_PD44778b	0.228326	0.134006	0.0505104	0.0996921	0	0	0	0.237364	0.0266452	0.12121	0.0179873	0.0204403	0.0638184	0
PD44780a_vs_PD44780b	0.0137667	0.230801	0	0.142422	0.0174465	0	0	0.122605	0.327383	0.0726845	0.0283765	0	0.00622	0.0382947
PD44781a_vs_PD44781b	0.326203	0.0260976	0	0.0455144	0.0114166	0.0201565	0.0258588	0.191989	0.0069522	0.0990266	0.0253907	0	0.180949	0.0404463
PD44782a_vs_PD44782b	0.420293	0	0	0.0349099	0	0.0128403	0	0.229108	0.0181663	0.0738975	0.0217567	0.00661622	0.182412	0
PD44783a_vs_PD44783b	0.135733	0.194148	0.0875794	0.0337387	0	0	0	0.121344	0.0857947	0.18029	0.00191708	0	0.0812471	0.0782083
PD44784a_vs_PD44784b	0.0342175	0.115807	0	0.121161	0	0	0.0244499	0.354873	0.224376	0.0544876	0.0053624	0.00890983	0.0207033	0.035652
PD44785a_vs_PD44785b	0.327211	0.0607242	0	0.0367004	0	0.0369916	0.0193995	0.219787	0.0106514	0.0733993	0.00988798	0	0.173036	0.0322112
PD44786a_vs_PD44786b	0.120516	0.153647	0	0.123393	0.0323284	0	0.0237288	0.19114	0.0704001	0.135809	0.0333462	0	0.0729596	0.0427333
PD44787a_vs_PD44787b	0.0865751	0.168117	0	0.1197	0.0106516	0	0.003888	0.143259	0.300941	0.0755465	0.0203046	0.0178501	0.0359699	0.0171977
PD44788a_vs_PD44788b	0.11434	0	0	0.0725084	0	0	0.0215527	0.390343	0.207704	0.0963178	0.0280424	0.00552446	0.0636669	0
PD44789a_vs_PD44789b	0.188476	0.0437106	0	0.072954	0.0338441	0	0.029703	0.261801	0.0468139	0.0753945	0.034664	0.00772889	0.0884246	0.116485
PD44790a_vs_PD44790b	0.321963	0.0686162	0	0.0466403	0	0	0.0156407	0.203215	0.0934698	0.0775036	0.0138723	0.00545891	0.134008	0.0196121
PD44791a_vs_PD44791b	0.36678	0.0815351	0	0.0640531	0.00169734	0	0.0131928	0.0783545	0.0722791	0.0866084	0	0	0.201068	0.0344314
PD44792a_vs_PD44792b	0.412492	0.0704659	0	0	0.014244	0.00991634	0.0174554	0.136474	0.0621164	0.0894273	0.0161152	0.00758962	0.163704	0
PD44793a_vs_PD44793b	0.0506259	0.192731	0	0.154221	0.0647138	0	0.0250209	0.105554	0.182095	0.0854194	0.0259935	0.0177317	0.025773	0.0701206
PD44794a_vs_PD44794b	0.0170177	0.0295555	0.148233	0.0841934	0.0304792	0	0.0143272	0.322299	0.10213	0.0529257	0.048525	0.00506815	0.0120828	0.133163
PD44795a_vs_PD44795b	0.468032	0	0	0.0285534	0	0.0209673	0.00737591	0.171379	0.0266068	0.0613428	0	0	0.197596	0.0181471
PD44796a_vs_PD44796b	0.104281	0.115608	0.0641628	0.0967828	0	0	0.0182183	0.309752	0.0620478	0.0899663	0.0128378	0.0103222	0.0497265	0.0662946
PD44797a_vs_PD44797b	0.133556	0.107253	0	0.0853004	0	0	0.0191954	0.229034	0.194351	0.124728	0.0174691	0.0136875	0.0720262	0.00339843
PD44798a_vs_PD44798b	0.112748	0.145476	0	0.116619	0.0279844	0	0.0156147	0.172614	0.190789	0.0975077	0.0146289	0.00543118	0.0667063	0.0338815
PD44799a_vs_PD44799b	0.101597	0.207551	0	0.124518	0.0253162	0	0.0222791	0.113087	0.1885	0.0962158	0.0176271	0	0.0613123	0.0419973
PD44800a_vs_PD44800b	0.16212	0.129128	0	0.0899924	0.00316874	0	0.0125114	0.187945	0.179213	0.0950287	0.0264356	0.0171336	0.0905138	0.00681019
PD44801a_vs_PD44801b	0.241761	0.107441	0	0.10316	0.0197474	0	0.0292492	0.0509437	0.182642	0.0769742	0.0124795	0	0.131267	0.0443345
PD44802a_vs_PD44802b	0.0496053	0.201602	0.031664	0.143919	0.0533746	0	0.0262815	0.154281	0.11316	0.102598	0.016825	0	0.0197927	0.086897
PD44803a_vs_PD44803b	0.190545	0.158516	0	0.0833978	0	0	0.0173853	0.12198	0.185184	0.0849351	0.0119296	0	0.0896408	0.0564859
PD44804a_vs_PD44804b	0.17708	0.153432	0	0.0894912	0.0389372	0.0136668	0.0221744	0.156635	0.0948945	0.0682304	0.00692074	0.0158097	0.0870696	0.0756585
PD44805a_vs_PD44805b	0.464463	0	0	0.0418534	0.01684	0.00172762	0.00218778	0.230283	0.00772372	0.0541481	0.0259045	0	0.154868	0
PD44807a_vs_PD44807b	0.0326065	0.176424	0	0.118009	0.0161113	0	0	0.419694	0.0253944	0.0928516	0.0532709	0.0268807	0.0153506	0.0234067
PD44808a_vs_PD44808b	0.0365391	0.0165647	0.0512782	0.0997099	0	0	0.0104065	0.496668	0.0528565	0.0937916	0.0536961	0.0544451	0.0211357	0.0129085
PD44809a_vs_PD44809b	0.10911	0.115303	0	0.111035	0.00864298	0	0.0122448	0.239331	0.0848885	0.110497	0.0222795	0.00639414	0.0499079	0.130366
PD44810a_vs_PD44810b	0.228805	0.0735868	0	0.0689842	0.0811592	0.0327673	0.0497407	0.172855	0.0352533	0.070902	0.0492756	0	0.10044	0.0362305
PD44811a_vs_PD44811b	0.196791	0.0648729	0	0.0696676	0	0	0.0433283	0.215696	0.119764	0.12484	0.0220426	0.0223805	0.114381	0.00623567
PD44813a_vs_PD44813b	0.24845	0.109577	0	0.0884886	0	0	0.0267332	0.21052	0.0474018	0.1127	0.0166682	0.0115559	0.0979989	0.0299062
PD44814a_vs_PD44814b	0.0491831	0.163429	0.0541506	0.107574	0	0	0.0216691	0.285611	0.126742	0.0664459	0.00975894	0.0066916	0.0263923	0.0823518
PD44815a_vs_PD44815b	0.16003	0.1262	0	0.0581945	0	0	0.00638078	0.294539	0.0746194	0.134996	0.0341587	0.0274595	0.0834207	0
PD44816a_vs_PD44816b	0.0979872	0.129064	0	0.160279	0.0410627	0	0.0353768	0.133141	0.176084	0.0895316	0.0177652	0	0.0588859	0.0608226
PD44817a_vs_PD44817b	0	0.148633	0.0130296	0.055001	0.0543193	0	0.0192184	0.230281	0.282957	0.0488682	0.033082	0.00392179	0.00403338	0.106656
PD44818a_vs_PD44818b	0.358594	0.0680663	0	0.0531147	0.0157074	0	0.0135745	0.163067	0.0525175	0.0625053	0.00931019	0.0149217	0.156461	0.03216
PD44819a_vs_PD44819b	0.379512	0.0288701	0	0.041964	0.00366189	0	0.0128198	0.217676	0.0424645	0.0682109	0.0048919	0.0125243	0.183652	0.00375291
PD44820a_vs_PD44820b	0.136816	0.155852	0	0.117692	0.00887355	0	0.0260401	0.183077	0.170242	0.0895345	0.0229552	0.0141234	0.0685907	0.00620305
PD44821a_vs_PD44821b	0.250489	0.0983077	0	0.0773717	0.0345223	0	0.00806926	0.135675	0.115454	0.102875	0.0183742	0.0171535	0.124692	0.0170167
PD44823a_vs_PD44823b	0.0877754	0.18752	0	0.105999	0.00391676	0	0.0176041	0.293277	0.100366	0.0957805	0.0311859	0.0236621	0.0529123	0
PD44824a_vs_PD44824b	0.191598	0.0643159	0	0.121156	0	0	0.0151981	0.282092	0.114044	0.0855858	0.0320619	0.0172081	0.0767395	0
PD44825a_vs_PD44825b	0.0622003	0.210945	0	0.152125	0	0	0.300975	0	0.0454153	0.147138	0.01438	0.010915	0.0290617	0.0268435
PD44826a_vs_PD44826b	0.135449	0.116339	0	0.106238	0.0344617	0	0.0223375	0.20167	0.154822	0.0871622	0.0193851	0.024231	0.0670946	0.0308097
PD44827a_vs_PD44827b	0.123306	0.176495	0	0.0784104	0	0	0.0487351	0.160627	0.168411	0.115777	0.0204926	0.0264807	0.066076	0.0151903
PD44828a_vs_PD44828b	0.338152	0.00943753	0	0.0715519	0	0.00990956	0.0233186	0.211776	0.0760786	0.0654969	0.00915523	0	0.16977	0.0153539
PD44829a_vs_PD44829b	0.0849337	0.151506	0.00686636	0.108292	0.0131089	0	0.00989606	0.183031	0.222996	0.103737	0.0128689	0.023626	0.0582918	0.0208461
PD44830a_vs_PD44830b	0.155355	0.109787	0	0.100301	0.0126105	0	0.0179011	0.0513458	0.320465	0.0953026	0.0176043	0.00605802	0.0872972	0.0259725
PD44831a_vs_PD44831b	0.372225	0.0866283	0	0.0283052	0.0039946	0.048586	0.0170702	0.140678	0	0.0780914	0.0210372	0	0.203384	0
PD44832a_vs_PD44832b	0.0480985	0.0775108	0	0.164021	0.0257756	0	0.412391	0	0.0881503	0.0936698	0.0150596	0.0479617	0.0273618	0
PD44833a_vs_PD44833b	0.388601	0.0102571	0	0.0326889	0	0.0258132	0.0117076	0.224861	0.0248149	0.0604684	0	0	0.189288	0.0314997
PD44834a_vs_PD44834b	0.144269	0.115675	0.0162893	0.0903003	0	0	0.0180167	0.394512	0.0181254	0.0889833	0.0228506	0.0239905	0.0669881	0
PD44835a_vs_PD44835b	0.123072	0.0761699	0	0.0570112	0	0	0.0132185	0.275012	0.263197	0.083769	0.030162	0	0.0783885	0
PD44836a_vs_PD44836b	0.121278	0.145867	0	0.123991	0.0286551	0	0.0342086	0.19816	0.0811672	0.11874	0.0170208	0.0288151	0.0490389	0.0530595
PD44837a_vs_PD44837b	0.149867	0.135682	0	0.0986406	0.0743441	0	0	0.135609	0.158619	0.0846016	0.0108443	0.0157473	0.0848549	0.0511891
PD44838a_vs_PD44838b	0.0286241	0.0372265	0	0.116115	0.0477207	0	0.0253462	0.335226	0.0805611	0.0823049	0.0373105	0	0.0125079	0.197058
PD44839a_vs_PD44839b	0.0868794	0.0430137	0.0526859	0.13678	0	0	0.0168668	0.388081	0.0805241	0.106995	0.055298	0.00775564	0.0251201	0
PD44840a_vs_PD44840b	0.256226	0.102958	0	0.0765359	0.0171746	0	0.0195253	0.182305	0.073386	0.100889	0.0100562	0	0.115109	0.0458356
PD44841a_vs_PD44841b	0.0882391	0.266685	0	0.132473	0	0	0.291418	0	0.0398523	0.115688	0	0.00779259	0.0578516	0
PD44842a_vs_PD44842b	0.0631793	0.16905	0	0.135803	0.00527889	0.00364861	0.0280104	0.243789	0.188259	0.088921	0.0397803	0.0154573	0.0188226	0
PD44843a_vs_PD44843b	0.287348	0.0760743	0	0.0825953	0	0	0.00787029	0.242651	0.073649	0.0763289	0.0171193	0.0161261	0.0901115	0.0301269
PD44844a_vs_PD44844b	0.0312485	0.1828	0	0.138756	0.0154603	0	0.0203161	0.168575	0.27992	0.0801299	0.023375	0.0136147	0.0177701	0.0280357
PD44845a_vs_PD44845b	0.134919	0.15944	0	0.0991122	0.064362	0	0	0.130738	0.191721	0.071766	0.0275066	0.0253733	0.0885471	0.00651441
PD44846a_vs_PD44846b	0.236581	0.0645408	0	0.0514667	0.00704535	0.041276	0.0386784	0.140788	0.093708	0.0829148	0.0100803	0	0.19017	0.0427508
PD44847a_vs_PD44847b	0.198721	0.127731	0	0.13573	0.0190217	0	0.0147677	0.129766	0.0974099	0.101855	0.0155624	0.00947883	0.093169	0.0567875
PD44848a_vs_PD44848b	0.281964	0.103806	0.0209564	0.0470969	0	0	0.0120254	0.274155	0.0258997	0.0818607	0.0187739	0.0246521	0.106676	0.00213241
PD44849a_vs_PD44849b	0.0285176	0.140414	0	0.0992111	0.0562207	0	0.0353297	0.22065	0.237819	0.0691025	0.0283609	0.0205938	0.0170698	0.0467105
PD44850a_vs_PD44850b	0.293905	0.104906	0	0.108808	0	0	0.00626056	0.21212	0.0485746	0.0987733	0.0131118	0.0143066	0.0992344	0
PD44851a_vs_PD44851b	0.15892	0.0848722	0	0.115084	0.00235918	0	0.0235024	0.22466	0.0949634	0.117911	0.061055	0.0269966	0.082589	0.00708747
PD44852a_vs_PD44852b	0.16121	0.131494	0.0741455	0.0991212	0	0	0.0155266	0.203464	0.0667733	0.0792845	0.00810721	0.0132675	0.0657618	0.0818443
PD44853a_vs_PD44853b	0.183529	0.111281	0	0.115065	0.0279061	0	0.0281199	0.0261837	0.279009	0.101082	0.017328	0.00387418	0.0832234	0.0233973
PD44854a_vs_PD44854b	0.157652	0.0987504	0	0.0993221	0.00552978	0	0.0180743	0.247331	0.110912	0.12202	0.03323	0.00921437	0.0726055	0.0253586
PD44855a_vs_PD44855b	0.194643	0.136159	0	0.0774476	0.00557838	0	0.0144144	0.128411	0.146758	0.08364	0.0192137	0.0219267	0.127864	0.0439437
PD44856a_vs_PD44856b	0.350878	0.0106497	0	0.0620887	0.0331731	0.0100076	0.00917407	0.191783	0.0253748	0.0668575	0.00585362	0.00747439	0.200042	0.0266435
PD44857a_vs_PD44857b	0.438425	0	0	0.0436183	0	0	0.0140394	0.214127	0.00646701	0.0619449	0	0	0.198012	0.0233665
PD44859a_vs_PD44859b	0.147032	0.231692	0	0.100256	0	0	0.238664	0	0.0374847	0.110353	0.0108598	0.0509446	0.0727137	0
PD44861a_vs_PD44861b	0.160588	0.089032	0	0.065166	0.0341146	0.00258722	0.0274477	0.287533	0.114399	0.0998805	0.016619	0.0155063	0.081775	0.00535176
PD44862a_vs_PD44862b	0.107863	0.0574777	0.0992412	0.0564813	0	0	0	0.424261	0	0.0944028	0.134013	0	0.0262599	0
PD44863a_vs_PD44863b	0.27697	0.0567584	0	0.0814538	0.0129574	0	0.00829423	0.157704	0.180538	0.0393779	0.0437533	0.00788468	0.122431	0.0118774
PD44864a_vs_PD44864b	0.326807	0.0415305	0	0.0510408	0.0227846	0	0.0138946	0.244244	0.0432951	0.0581885	0.0189967	0.00899465	0.154814	0.015409
PD44904a_vs_PD44904b	0.244845	0.100254	0	0.0472791	0	0.0191084	0.0200664	0.269529	0.00673302	0.0767309	0.00106627	0	0.133231	0.0811573
PD44905a_vs_PD44905b	0.057287	0.132901	0.0753801	0.0783559	0.0264239	0	0.004997	0.400427	0.0168905	0.10174	0.0399008	0.0308297	0.0279408	0.00692652
PD44906a_vs_PD44906b	0.165457	0.138894	0	0.0630259	0.00892719	0.0260859	0.0217467	0.277857	0.0316551	0.0800234	0.0127879	0.0127341	0.0688862	0.0919192
PD44908a_vs_PD44908b	0.342512	0.0869658	0	0.0673081	0.0212744	0	0.0251839	0.11858	0.0183581	0.0788964	0.0139854	0.0147796	0.134904	0.0772522
PD44909a_vs_PD44909b	0.0396649	0.286948	0	0.206572	0.0160385	0	0	0	0.287107	0.076728	0.014495	0	0.0238378	0.048609
PD44910a_vs_PD44910b	0.204526	0.0805745	0	0.0923506	0	0.00223252	0.0195261	0.173864	0.163401	0.115709	0.022099	0.00379169	0.114599	0.00732672
PD44912a_vs_PD44912b	0.381977	0.0391385	0	0.0329529	0	0	0.0114795	0.157434	0.0484033	0.05798	0.013963	0.014708	0.232728	0.00923596
PD44913a_vs_PD44913b	0.0949594	0.171823	0.0159792	0.0927441	0	0	0	0.351119	0.093129	0.0886006	0.006378	0.0208384	0.037769	0.0266609
PD44914a_vs_PD44914b	0.101807	0.189086	0.16551	0.0758934	0	0	0	0.226519	0.0632358	0.0977729	0.0276468	0.0170344	0.035495	0
PD44915a_vs_PD44915b	0.244354	0.063591	0	0.0589248	0.00397283	0	0.012606	0.227314	0.184203	0.0757001	0.0116404	0.00731871	0.0982102	0.012164
PD44916a_vs_PD44916b	0.0778445	0.14726	0	0.125789	0.0202408	0	0	0.27033	0.0927003	0.129216	0.0383164	0.0230905	0.0359955	0.039217
PD44917a_vs_PD44917b	0.00638131	0.100323	0.0632111	0.117667	0.0292326	0	0	0.457044	0.0639292	0.0390774	0.0412016	0.044567	0.00419384	0.033172
PD44918a_vs_PD44918b	0.266631	0.0446841	0	0.0861283	0.0272078	0	0.0173215	0.191055	0.11808	0.0892203	0.0311873	0.0080874	0.120397	0
PD44919a_vs_PD44919b	0.227892	0.117108	0	0.0841038	0.0173304	0.0243015	0.00705973	0.1367	0.082343	0.0837324	0.0163034	0	0.180809	0.022316
PD44920a_vs_PD44920b	0.336674	0.0551532	0	0.0474083	0	0.0203373	0.0197707	0.181335	0.0195142	0.0852813	0.00999542	0	0.181132	0.0433987
PD44921a_vs_PD44921b	0.228874	0.0830542	0.0101474	0.0930375	0	0	0.0179309	0.285688	0.0215535	0.0943759	0.00926949	0.0165336	0.0977602	0.0417758
PD44922a_vs_PD44922b	0.368405	0.055847	0	0	0	0.0513555	0.0121468	0.227742	0.00658428	0.0618366	0.0166025	0	0.192923	0.00655752
PD44923a_vs_PD44923b	0.0704909	0.16711	0	0.0842555	0.0483567	0	0.011546	0.316993	0.071319	0.0526968	0.0240002	0.0394556	0.0406328	0.0731439
PD44924a_vs_PD44924b	0.0625781	0.147839	0	0.206113	0.00869415	0	0.00645649	0.270013	0.139888	0.0841407	0.0215214	0.0206451	0.0273834	0.00472672
PD44925a_vs_PD44925b	0.131409	0.0872064	0	0.0525117	0.0127023	0	0.0207524	0.260261	0.203447	0.0828512	0.0224658	0.0234094	0.0658721	0.0371116
PD44926a_vs_PD44926b	0.0837112	0.20834	0	0.171296	0.0237924	0	0.016947	0.0866774	0.209168	0.0870766	0.0226183	0	0.0431267	0.0472462
PD44927a_vs_PD44927b	0.306848	0.0220133	0	0.0753288	0	0.00740784	0.0175331	0.224859	0.0673155	0.0909375	0.0142585	0	0.173499	0
PD44928a_vs_PD44928b	0.154776	0.136514	0	0.109385	0.0160935	0	0.0293844	0.0540798	0.22052	0.121028	0.012307	0	0.101656	0.0442569
PD44929a_vs_PD44929b	0.258137	0.0691485	0	0.0822061	0	0.0172806	0.019707	0.225327	0.0466789	0.0965694	0.0162945	0.003589	0.148824	0.0162382
PD44930a_vs_PD44930b	0.268325	0	0	0.0549698	0	0	0	0.389826	0.0342263	0.120022	0.0251179	0.0289146	0.078599	0
PD44931a_vs_PD44931b	0.145483	0.16489	0	0.112351	0	0.00780851	0.323482	0	0.0446277	0.107034	0	0.0255829	0.0687413	0
PD44932a_vs_PD44932b	0.277631	0.0407683	0	0.0560956	0.0078768	0.0098781	0.0211359	0.169207	0.0724176	0.0732589	0.00624279	0	0.201487	0.0640005
PD44933a_vs_PD44933b	0	0	0.111545	0.109606	0.0141291	0	0	0.532493	0	0.0602783	0.171949	0	0	0
PD44934a_vs_PD44934b	0.393146	0.0325771	0	0	0	0.0182804	0.0149963	0.169566	0.0195985	0.0663256	0	0	0.285511	0
PD44935a_vs_PD44935b	0.0878129	0.173874	0	0.0654363	0.00646035	0	0.0301206	0.237984	0.16443	0.0940459	0.0153637	0	0.0452111	0.0792609
PD44936a_vs_PD44936b	0.157285	0.181617	0	0.12989	0.00564862	0	0.0298839	0.166661	0.0805541	0.127492	0.0188748	0.0107401	0.0687181	0.0226348
PD44937a_vs_PD44937b	0.184685	0.139039	0	0.081297	0	0	0	0.289673	0.0655314	0.0872619	0.0399135	0.0252592	0.075301	0.0120378
PD44938a_vs_PD44938b	0.217705	0.0883117	0	0.0492019	0.0445374	0.0133846	0.0425668	0.128191	0.0548396	0.0885722	0.00683174	0.0827302	0.116684	0.0664439
PD44939a_vs_PD44939b	0.0860535	0.142031	0	0.122612	0.0150845	0	0.0157488	0.245394	0.164878	0.0941583	0.0295807	0.0204049	0.0493815	0.0146727
PD44941a_vs_PD44941b	0.0649074	0.111264	0.0237396	0.107821	0.0109806	0	0.0165593	0.366306	0.146103	0.0508584	0.00868111	0.00844369	0.0388253	0.0455121
PD44942a_vs_PD44942b	0.239404	0.0565706	0	0.110117	0.0233159	0.00436315	0.0191358	0.193944	0.10673	0.0695121	0.00912841	0	0.133224	0.0345544
PD44943a_vs_PD44943b	0.0427136	0.208218	0	0.1221	0	0	0.0372403	0.162089	0.190984	0.102073	0.0106252	0.00486931	0.0203278	0.0987602
PD44944a_vs_PD44944b	0.184547	0.103225	0	0.0798222	0.0204914	0.00160167	0.0393335	0.148121	0.123244	0.109688	0.00976618	0.00559526	0.110268	0.0642982
PD44945a_vs_PD44945b	0.417183	0	0	0.0283687	0	0.0104208	0	0.235908	0.0445821	0.0672617	0	0	0.196276	0
PD44946a_vs_PD44946b	0.195078	0.115044	0.0124258	0.109769	0	0	0	0.235072	0.114777	0.0841232	0.0120728	0.0206935	0.0891428	0.0118025
PD44947a_vs_PD44947b	0.106165	0.121438	0	0.100058	0	0.0026858	0.0104128	0.29086	0.161692	0.105467	0.0226634	0.00915764	0.0613177	0.00808389
PD44948a_vs_PD44948b	0.315737	0	0	0.0537719	0.00305869	0	0.00517371	0.324333	0.00967854	0.0667361	0.0609298	0.0250233	0.127645	0.00791253
PD44949a_vs_PD44949b	0.182901	0.0706575	0	0.106669	0.0365835	0	0.0164326	0.208712	0.0916119	0.0813084	0.0894324	0.00652995	0.0979119	0.0112506
PD44950a_vs_PD44950b	0.114301	0.121868	0	0.0971886	0.00655834	0	0	0.186494	0.251872	0.105584	0.0163863	0.0294219	0.070326	0
PD46225a_vs_PD46225b	0.151621	0.0715245	0	0.103138	0.0119844	0	0.0199043	0.230622	0.216888	0.0780935	0.0371069	0.00858517	0.0651764	0.00535707
PD46226a_vs_PD46226b	0.0529546	0.0617576	0	0.166563	0.0155946	0	0.0251231	0.351428	0.119329	0.102418	0.0312805	0.0264875	0.0470626	0
PD46227a_vs_PD46227b	0.333322	0.0518795	0.125501	0.0331838	0	0	0	0.214014	0.00880656	0.137536	0	0.0105615	0.0851954	0
PD46228a_vs_PD46228b	0.325	0.0470611	0	0.066576	0	0	0.0049118	0.0949837	0.186107	0.0582336	0.0141616	0	0.187222	0.0157428
PD46229a_vs_PD46229b	0.366833	0.0230529	0	0.0513907	0	0	0.0218482	0.190267	0.0481718	0.0613187	0.0146736	0	0.157611	0.0648332
PD46230a_vs_PD46230b	0.0998266	0	0	0.0742598	0	0	0	0.452436	0.111819	0.10391	0.101427	0	0.0563222	0
PD46231a_vs_PD46231b	0.0152629	0.0961709	0	0.113836	0.0173947	0	0.0208194	0.350446	0.122477	0.0905046	0.0801573	0.0073295	0.00870754	0.076894
PD46232a_vs_PD46232b	0.171848	0.113391	0	0.0839585	0.0516809	0	0	0.19248	0.12831	0.0950938	0.0148073	0	0.0890368	0.0593942
PD46233a_vs_PD46233b	0.185819	0.0438054	0.0707042	0.0728419	0	0	0.00263938	0.45637	0.00919221	0.0970227	0.00653119	0	0.0550744	0
PD46234a_vs_PD46234b	0.00969704	0.29251	0	0.0880276	0.0235449	0	0.0306586	0.191469	0.162629	0.108967	0.026395	0.0186521	0.00575327	0.0416961
PD46235a_vs_PD46235b	0.178867	0.114234	0	0.144056	0.0184095	0	0.015018	0.104445	0.135785	0.10177	0.0317836	0	0.104704	0.0509274
PD46236a_vs_PD46236b	0.106091	0.137826	0	0.130781	0.00989725	0	0.0230109	0.148709	0.233011	0.0987365	0.010826	0	0.0589652	0.0421467
PD46237a_vs_PD46237b	0.231531	0.0675667	0	0.0622749	0	0.00197206	0.0155407	0.27944	0.0306337	0.0844366	0.0055352	0.00324626	0.177992	0.0398302
PD46238a_vs_PD46238b	0.0726608	0.121593	0.202596	0.0274976	0	0	0.0150527	0.291981	0.0353917	0.0775303	0.012442	0	0.0407715	0.102484
PD46239a_vs_PD46239b	0.210567	0.134444	0	0.106927	0	0	0.0168472	0.190562	0.0986027	0.0897447	0.0187781	0.012059	0.101336	0.0201322
PD46240a_vs_PD46240b	0.0825427	0.225268	0.0315234	0.114755	0.0456798	0	0.0346107	0.16027	0.0819392	0.0821116	0.0074374	0	0.0426698	0.0911918
PD46241a_vs_PD46241b	0.289182	0.0519664	0	0.0763234	0	0.00506953	0.00656218	0.194745	0.0717101	0.0866222	0.0058087	0	0.175753	0.036257
PD46242a_vs_PD46242b	0.597638	0.0256519	0.149665	0	0.00371895	0	0.0119865	0	0.0336908	0.0213482	0.0222269	0	0.134074	0
PD46243a_vs_PD46243b	0.0598085	0.109743	0	0.123245	0.0515461	0	0.0389597	0.28809	0.0511747	0.0788032	0.057437	0.00668115	0.0243664	0.110145
PD46244a_vs_PD46244b	0.0182177	0.28067	0	0.204832	0.0671939	0	0.00585694	0	0.306855	0.0566355	0.0228355	0.0249724	0.0119306	0
PD46245a_vs_PD46245b	0	0	0.137057	0.072445	0	0	0	0.446009	0.179672	0.14091	0.0239072	0	0	0
PD46246a_vs_PD46246b	0.162723	0.080874	0.0065289	0.0870102	0	0	0.0182303	0.387393	0.0235402	0.108593	0.0158073	0.024393	0.0549932	0.029914
PD46247a_vs_PD46247b	0.167467	0.109306	0	0.168483	0.0219399	0	0.0214041	0.280959	0.0775855	0.0655022	0.0201168	0.0117579	0.0554787	0
PD46248a_vs_PD46248b	0.384921	0.0298936	0	0.0399126	0	0.036171	0.0201268	0.194629	0.00988638	0.0551765	0.00804298	0	0.22124	0
PD46249a_vs_PD46249b	0.303994	0.0525762	0	0.0660118	0.00732597	0.0311861	0.0197906	0.173866	0.0999174	0.0707697	0	0	0.169889	0.00467362
PD46250a_vs_PD46250b	0	0	0.169569	0.067569	0	0	0	0.578929	0	0.0883247	0.0956084	0	0	0
PD46251a_vs_PD46251b	0.0158468	0.226967	0	0.180343	0	0	0.372803	0	0.064312	0.0731678	0	0.0410497	0.0255106	0
PD46252a_vs_PD46252b	0.0714033	0	0	0.0133487	0	0	0	0	0.882563	0	0.00468721	0	0.0279977	0
PD46253a_vs_PD46253b	0.278345	0.10084	0	0.0898219	0.057976	0	0.00975519	0.122651	0.0750404	0.0782775	0.0244498	0.0156469	0.11285	0.0343458
PD46254a_vs_PD46254b	0.279648	0.0686558	0	0.0750056	0.0390599	0.00473494	0.0100369	0.188732	0.0984308	0.0732506	0.0129178	0.00895136	0.140576	0
PD46255a_vs_PD46255b	0.0585285	0.149165	0	0.160452	0.0377938	0.020344	0.010205	0.193671	0.180114	0.0699109	0.0373937	0.00866168	0.0316433	0.0421178
PD46256a_vs_PD46256b	0.240407	0.180753	0	0.133106	0.0226797	0	0.0286964	0.0576669	0.0935825	0.0929603	0.0134901	0.00602685	0.0711525	0.0594795
PD46257a_vs_PD46257b	0.01444	0.248433	0	0.226645	0.0197338	0	0.0272018	0	0.292427	0.107156	0.0305891	0.0238462	0.00952809	0
PD46258a_vs_PD46258b	0.207546	0.075363	0	0.0612595	0.0144121	0	0.0101532	0.280185	0.100217	0.0888808	0.0175646	0.023066	0.11065	0.0107029
PD46259a_vs_PD46259b	0.155706	0.113396	0	0.0593968	0.0224684	0	0.0107911	0.348002	0.0405392	0.0931955	0.0290887	0.0238828	0.0691114	0.0344212
PD46260a_vs_PD46260b	0.0188715	0.0426495	0	0.0943289	0	0	0.0108111	0.449127	0.116625	0.123744	0.125736	0.0121647	0.00594236	0
PD46261a_vs_PD46261b	0.0630481	0.225643	0	0.126462	0	0	0.0252392	0.249744	0.120756	0.0841772	0.0260069	0	0.0307749	0.0481482
PD46262a_vs_PD46262b	0.124919	0.0385075	0	0.123029	0.0138278	0	0.0088525	0.383604	0.0589191	0.0818388	0.0417014	0.0404881	0.0566271	0.0276858
PD46263a_vs_PD46263b	0.253402	0.0933233	0	0.0434684	0.0238624	0.0181318	0.00963791	0.0897237	0.225121	0.0554747	0.00473527	0	0.170421	0.0126984
PD46264a_vs_PD46264b	0.205959	0.0320504	0	0.048316	0.00728485	0	0.025844	0.400699	0.0822068	0.0453151	0.0216824	0.0104919	0.103282	0.0168679
PD46265a_vs_PD46265b	0.289663	0.0373267	0	0.0771498	0.0144177	0	0.0185658	0.223489	0.0714558	0.0863627	0.0176649	0.00398973	0.141813	0.0181029
PD46267a_vs_PD46267b	0.0174272	0.164471	0.145391	0.0970406	0	0	0	0.298557	0.0251356	0.175801	0.022028	0	0.00642569	0.0477229
PD46268a_vs_PD46268b	0.0783512	0.120332	0	0.11484	0	0	0.0194065	0.213957	0.14995	0.127982	0.0304292	0.026382	0.0720826	0.0462875
SLX-16751_DNAA004_vs_LP6008338-DNA_B06	0.253343	0.0970066	0	0.107799	0.00702859	0	0.0128778	0.149577	0.11529	0.087229	0.0125271	0.00675187	0.131367	0.0192036
SLX-16752_DNAA007_vs_LP6008338-DNA_E02	0.0462208	0.421176	0.0116567	0.149783	0.0205449	0	0	0.00941818	0.152067	0.0771746	0.0259903	0.0320271	0.012187	0.0417538
SLX-16752_DNAA012_vs_LP6008338-DNA_B01	0.513286	0.0831989	0.0530294	0	0	0.0437009	0.00866628	0	0.0310339	0.065057	0	0	0.188819	0.0132084
SLX-18929_UDP0032_vs_SLX-18928_UDP0093	0.306246	0.0603028	0	0.0475643	0	0	0.0114166	0.253575	0.0550389	0.0696593	0.0141285	0.00504215	0.14534	0.0316858
SLX-18929_UDP0034_vs_LP6008264-DNA_A06	0.280831	0	0	0.0698202	0	0	0.0281187	0.209663	0.0686429	0.0848314	0.0108695	0	0.219433	0.0277896
SLX-18929_UDP0072_vs_LP6008264-DNA_H05	0.363395	0.0556106	0	0.0399376	0	0.106553	0.0176574	0.156202	0.00320985	0.077138	0	0	0.174284	0.00601174
SLX-18949_i705_i506_vs_SLX-18949_i707_i506	0.380597	0.0142152	0	0.0367545	0.0084925	0.00853901	0.0143	0.20187	0.049218	0.0620669	0	0	0.217751	0.0061953
SLX-18949_i714_i517_vs_SLX-18949_i706_i517	0.440231	0.015502	0	0.0530044	0	0.0457979	0.0135913	0.172419	0.00854799	0.0557924	0	0	0.178938	0.0161762
SLX-18950_i706_i505_vs_SLX-18950_i706_i517	0.116689	0.355717	0	0.105281	0	0	0.016352	0.071438	0.124598	0.0739095	0.00920564	0.0152319	0.0830713	0.028508

## Sheet: Fig.2b
Exact p-values in the figure, from left to right, top to bottom:
2.1e-05, 9.7e-07, 0.00088, 4.9e-08, 3e-06, 1.7e-07, 0.023, 0.79, 0.59, 0.39, 0.4, 0.082, 0.57, 2.5e-06, 0.0017, 0.057, 6.4e-08, 0.096, 0.11, 3e-07, 0.0052, 1.2e-06, 0.2, 6.5e-08, 0.00074, 4.6e-08, 1.1e-14, 0.6
Sample	Category	Signature	Exposure
LP2000105-DNA_A01_vs_LP2000102-DNA_A01	PrimaryTumour	SBS17b	0.221071
LP2000106-DNA_A01_vs_LP2000102-DNA_A01	PrimaryTumour	SBS17b	0.215811
LP2000107-DNA_A01_vs_LP2000102-DNA_A01	PrimaryTumour	SBS17b	0.246778
LP2000108-DNA_A01_vs_LP2000103-DNA_A01	PrimaryTumour	SBS17b	0.035255
LP2000109-DNA_A01_vs_LP2000103-DNA_A01	PrimaryTumour	SBS17b	0.0392419
LP2000111-DNA_A01_vs_LP2000102-DNA_A01	Metastasis	SBS17b	0.223179
LP2000112-DNA_A01_vs_LP2000102-DNA_A01	Metastasis	SBS17b	0.222536
LP2000113-DNA_A01_vs_LP2000103-DNA_A01	Metastasis	SBS17b	0.035977
LP2000114-DNA_A01_vs_LP2000103-DNA_A01	Metastasis	SBS17b	0.0275869
LP2000327-DNA_A01_vs_LP2000319-DNA_A01	PrimaryTumour	SBS17b	0.359289
LP2000328-DNA_A01_vs_LP2000320-DNA_A01	PrimaryTumour	SBS17b	0.149518
LP2000329-DNA_A01_vs_LP2000321-DNA_A01	PrimaryTumour	SBS17b	0.233184
LP2000331-DNA_A01_vs_LP2000322-DNA_A01	PrimaryTumour	SBS17b	0.134313
LP2000332-DNA_A01_vs_LP2000323-DNA_A01	PrimaryTumour	SBS17b	0.30002
LP2000346-DNA_A01_vs_SM-4JPUU	PrimaryTumour	SBS17b	0.0599684
LP2000350-DNA_A01_vs_SM-4JPUU	PrimaryTumour	SBS17b	0.0578148
LP2000352-DNA_A01_vs_LP2000359-DNA_A01	PrimaryTumour	SBS17b	0.24291
LP2000353-DNA_A01_vs_LP2000359-DNA_A01	PrimaryTumour	SBS17b	0.365616
LP2000355-DNA_A01_vs_LP2000359-DNA_A01	PrimaryTumour	SBS17b	0.240457
LP2000356-DNA_A01_vs_LP2000359-DNA_A01	Metastasis	SBS17b	0.236044
LP2000357-DNA_A01_vs_LP2000359-DNA_A01	Metastasis	SBS17b	0.243749
LP2000366-DNA_A01_vs_SM-4JPUU	PrimaryTumour	SBS17b	0.0812063
LP2000367-DNA_A01_vs_SM-4JPUU	PrimaryTumour	SBS17b	0.0621103
LP2000368-DNA_A01_vs_SM-4JPUU	PrimaryTumour	SBS17b	0.0675984
LP2000369-DNA_A01_vs_SM-4JPUU	Metastasis	SBS17b	0.0633535
LP2000370-DNA_A01_vs_SM-4JPUU	Metastasis	SBS17b	0.0609118
LP2000371-DNA_A01_vs_SM-4JPUU	PrimaryTumour	SBS17b	0.0615098
LP2000372-DNA_A01_vs_LP2000359-DNA_A01	PrimaryTumour	SBS17b	0.220904
LP2000373-DNA_A01_vs_LP2000359-DNA_A01	Metastasis	SBS17b	0.253353
LP2101132-DNA_A01_vs_LP2101131-DNA_A01	PrimaryTumour	SBS17b	0.254452
LP2101136-DNA_A01_vs_LP2101133-DNA_A01	PrimaryTumour	SBS17b	0.0243131
LP2101137-DNA_A01_vs_LP2101134-DNA_A01	PrimaryTumour	SBS17b	0.140505
LP2101140-DNA_A01_vs_LP2101155-DNA_A01	PrimaryTumour	SBS17b	0.0806085
LP2101141-DNA_A01_vs_LP2101139-DNA_A01	PrimaryTumour	SBS17b	0.0507667
LP2101142-DNA_A01_vs_LP2101143-DNA_A01	PrimaryTumour	SBS17b	0.0134453
LP2101144-DNA_A01_vs_LP2101145-DNA_A01	PrimaryTumour	SBS17b	0.0496967
LP2101146-DNA_A01_vs_LP2101147-DNA_A01	PrimaryTumour	SBS17b	0.0517969
LP2101148-DNA_A01_vs_LP2101149-DNA_A01	PrimaryTumour	SBS17b	0.015699
LP2101151-DNA_A01_vs_LP2101152-DNA_A01	PrimaryTumour	SBS17b	0.115849
LP2101153-DNA_A01_vs_LP2101154-DNA_A01	PrimaryTumour	SBS17b	0.291493
LP2101156-DNA_A01_vs_LP2101157-DNA_A01	PrimaryTumour	SBS17b	0.0167143
LP2101158-DNA_A01_vs_LP2101159-DNA_A01	PrimaryTumour	SBS17b	0.228399
LP2101160-DNA_A01_vs_LP2101161-DNA_A01	PrimaryTumour	SBS17b	0.144031
LP2101162-DNA_B01_vs_LP2101163-DNA_B01	PrimaryTumour	SBS17b	0.119238
LP2101164-DNA_A01_vs_LP2101165-DNA_A01	PrimaryTumour	SBS17b	0.01929
LP2101166-DNA_A01_vs_LP2101167-DNA_A01	PrimaryTumour	SBS17b	0.0926837
LP2101168-DNA_A01_vs_LP2101169-DNA_A01	PrimaryTumour	SBS17b	0.0184195
LP2101170-DNA_A01_vs_LP2101511-DNA_A01	PrimaryTumour	SBS17b	0.0506264
LP2101512-DNA_A01_vs_LP2101513-DNA_A01	PrimaryTumour	SBS17b	0.340729
LP6005334-DNA_A02_vs_LP6005333-DNA_A02	PrimaryTumour	SBS17b	0.141731
LP6005334-DNA_A04_vs_LP6005333-DNA_A04	PrimaryTumour	SBS17b	0.181237
LP6005334-DNA_B01_vs_SM-4JPUU	PrimaryTumour	SBS17b	0.0670498
LP6005334-DNA_B02_vs_LP6005333-DNA_B02	PrimaryTumour	SBS17b	0.183919
LP6005334-DNA_C01_vs_LP6005333-DNA_C01	PrimaryTumour	SBS17b	0.0329534
LP6005334-DNA_C02_vs_LP6005333-DNA_C02	PrimaryTumour	SBS17b	0.0530564
LP6005334-DNA_C03_vs_LP6005333-DNA_C03	PrimaryTumour	SBS17b	0.0942027
LP6005334-DNA_D01_vs_LP6005333-DNA_D01	PrimaryTumour	SBS17b	0
LP6005334-DNA_D02_vs_LP6005333-DNA_D02	PrimaryTumour	SBS17b	0.405679
LP6005334-DNA_D03_vs_LP6005333-DNA_D03	PrimaryTumour	SBS17b	0.0097557
LP6005334-DNA_E01_vs_LP6005333-DNA_E01	PrimaryTumour	SBS17b	0.0653998
LP6005334-DNA_E02_vs_LP6005333-DNA_E02	PrimaryTumour	SBS17b	0.316095
LP6005334-DNA_E03_vs_LP6005333-DNA_E03	PrimaryTumour	SBS17b	0.0778957
LP6005334-DNA_F01_vs_LP6005333-DNA_F01	PrimaryTumour	SBS17b	0.0970705
LP6005334-DNA_F02_vs_LP6005333-DNA_F02	PrimaryTumour	SBS17b	0.307329
LP6005334-DNA_F03_vs_LP6005333-DNA_F03	PrimaryTumour	SBS17b	0.103413
LP6005334-DNA_G01_vs_LP6005333-DNA_G01	PrimaryTumour	SBS17b	0.159859
LP6005334-DNA_G02_vs_LP6005333-DNA_G02	PrimaryTumour	SBS17b	0.274922
LP6005334-DNA_G03_vs_LP6005333-DNA_G03	PrimaryTumour	SBS17b	0.187743
LP6005334-DNA_H01_vs_LP6005333-DNA_H01	PrimaryTumour	SBS17b	0.182046
LP6005334-DNA_H02_vs_LP6005333-DNA_H02	PrimaryTumour	SBS17b	0.356679
LP6005334-DNA_H03_vs_LP6005333-DNA_H03	PrimaryTumour	SBS17b	0.448328
LP6005409-DNA_A01_vs_LP6005408-DNA_A01	PrimaryTumour	SBS17b	0.00856613
LP6005409-DNA_A02_vs_LP6005408-DNA_A02	PrimaryTumour	SBS17b	0.0939106
LP6005409-DNA_A03_vs_LP6005408-DNA_A03	PrimaryTumour	SBS17b	0.29257
LP6005409-DNA_A04_vs_LP6005408-DNA_A04	PrimaryTumour	SBS17b	0.28342
LP6005409-DNA_B01_vs_LP6005408-DNA_B01	PrimaryTumour	SBS17b	0.439433
LP6005409-DNA_B02_vs_LP6005408-DNA_B02	PrimaryTumour	SBS17b	0.0738107
LP6005409-DNA_B04_vs_LP6005408-DNA_B04	PrimaryTumour	SBS17b	0.0472518
LP6005409-DNA_C01_vs_LP6005408-DNA_C01	PrimaryTumour	SBS17b	0.10387
LP6005409-DNA_C02_vs_LP6005408-DNA_C02	PrimaryTumour	SBS17b	0.15144
LP6005409-DNA_C04_vs_LP6005408-DNA_C04	PrimaryTumour	SBS17b	0.0287301
LP6005409-DNA_D01_vs_LP6005408-DNA_D01	PrimaryTumour	SBS17b	0.372694
LP6005409-DNA_D02_vs_LP6005408-DNA_D02	PrimaryTumour	SBS17b	0.27152
LP6005409-DNA_D03_vs_LP6005408-DNA_D03	PrimaryTumour	SBS17b	0.468216
LP6005409-DNA_E01_vs_LP6005408-DNA_E01	PrimaryTumour	SBS17b	0.0418863
LP6005409-DNA_E02_vs_LP6005408-DNA_E02	PrimaryTumour	SBS17b	0.118363
LP6005409-DNA_E03_vs_LP6005408-DNA_E03	PrimaryTumour	SBS17b	0.299674
LP6005409-DNA_F01_vs_LP6005408-DNA_F01	PrimaryTumour	SBS17b	0.343955
LP6005409-DNA_F02_vs_LP6005408-DNA_F02	PrimaryTumour	SBS17b	0.190901
LP6005409-DNA_F03_vs_LP6005408-DNA_F03	PrimaryTumour	SBS17b	0.0265343
LP6005409-DNA_G02_vs_LP6005408-DNA_G02	PrimaryTumour	SBS17b	0.317435
LP6005409-DNA_G03_vs_LP6005408-DNA_G03	PrimaryTumour	SBS17b	0.412423
LP6005409-DNA_H01_vs_LP6005408-DNA_H01	PrimaryTumour	SBS17b	0.0214349
LP6005409-DNA_H02_vs_LP6005408-DNA_H02	PrimaryTumour	SBS17b	0.244024
LP6005409-DNA_H03_vs_LP6005408-DNA_H03	PrimaryTumour	SBS17b	0.332655
LP6005496-DNA_A01_vs_LP6005408-DNA_B03	PrimaryTumour	SBS17b	0.122465
LP6005496-DNA_B01_vs_LP6005408-DNA_C03	PrimaryTumour	SBS17b	0.232908
LP6005500-DNA_A02_vs_LP6005499-DNA_A02	PrimaryTumour	SBS17b	0.167352
LP6005500-DNA_A03_vs_LP6005499-DNA_A03	PrimaryTumour	SBS17b	0.169727
LP6005500-DNA_B02_vs_LP6005499-DNA_B02	PrimaryTumour	SBS17b	0.234157
LP6005500-DNA_B03_vs_LP6005499-DNA_B03	PrimaryTumour	SBS17b	0.23586
LP6005500-DNA_C02_vs_LP6005499-DNA_C02	PrimaryTumour	SBS17b	0.0998697
LP6005500-DNA_C03_vs_LP6005499-DNA_C03	PrimaryTumour	SBS17b	0.310099
LP6005500-DNA_D02_vs_LP6005499-DNA_D02	PrimaryTumour	SBS17b	0.224026
LP6005500-DNA_D03_vs_LP6005499-DNA_D03	PrimaryTumour	SBS17b	0.22357
LP6005500-DNA_E02_vs_LP6005499-DNA_E02	PrimaryTumour	SBS17b	0.457399
LP6005500-DNA_E03_vs_LP6005499-DNA_E03	PrimaryTumour	SBS17b	0.470296
LP6005500-DNA_F02_vs_LP6005499-DNA_F02	PrimaryTumour	SBS17b	0.0768357
LP6005500-DNA_F03_vs_LP6005499-DNA_F03	PrimaryTumour	SBS17b	0.0902867
LP6005500-DNA_G01_vs_LP6005499-DNA_G01	PrimaryTumour	SBS17b	0.52199
LP6005500-DNA_G02_vs_LP6005499-DNA_G02	PrimaryTumour	SBS17b	0
LP6005500-DNA_G03_vs_LP6005499-DNA_G03	PrimaryTumour	SBS17b	0.317393
LP6005500-DNA_H01_vs_LP6005499-DNA_H01	PrimaryTumour	SBS17b	0.214968
LP6005500-DNA_H02_vs_LP6005499-DNA_H02	PrimaryTumour	SBS17b	0.226254
LP6005500-DNA_H03_vs_LP6005499-DNA_H03	PrimaryTumour	SBS17b	0.243691
LP6005501-DNA_E01_vs_LP6005499-DNA_E01	Barretts	SBS17b	0.154724
LP6005690-DNA_B01_vs_LP6005689-DNA_B01	PrimaryTumour	SBS17b	0.285623
LP6005690-DNA_B03_vs_LP6005777-DNA_A01	PrimaryTumour	SBS17b	0.322967
LP6005690-DNA_C02_vs_LP6005689-DNA_C02	PrimaryTumour	SBS17b	0.0156458
LP6005690-DNA_C03_vs_LP6005689-DNA_C03	PrimaryTumour	SBS17b	0.285357
LP6005690-DNA_D02_vs_LP6005689-DNA_D02	PrimaryTumour	SBS17b	0.385107
LP6005690-DNA_D03_vs_LP6005689-DNA_D03	PrimaryTumour	SBS17b	0.413523
LP6005690-DNA_E02_vs_LP6005689-DNA_E02	PrimaryTumour	SBS17b	0.036228
LP6005690-DNA_E03_vs_LP6005689-DNA_E03	PrimaryTumour	SBS17b	0.12143
LP6005690-DNA_F02_vs_LP6005689-DNA_F02	PrimaryTumour	SBS17b	0.365926
LP6005690-DNA_G02_vs_LP6005689-DNA_G02	PrimaryTumour	SBS17b	0.293391
LP6005690-DNA_H02_vs_LP6005689-DNA_H02	PrimaryTumour	SBS17b	0.466767
LP6005691-DNA_A01_vs_LP6005689-DNA_C01	Barretts	SBS17b	0.119111
LP6005691-DNA_D01_vs_LP6005689-DNA_B02	Barretts	SBS17b	0.500132
LP6005691-DNA_E01_vs_LP6005689-DNA_D01	Barretts	SBS17b	0.205503
LP6005691-DNA_G01_vs_LP6005689-DNA_G01	Barretts	SBS17b	0
LP6005691-DNA_H01_vs_LP6005689-DNA_H01	Barretts	SBS17b	0.312329
LP6005935-DNA_A01_vs_LP6005979-DNA_A01	PrimaryTumour	SBS17b	0.265784
LP6005935-DNA_A02_vs_LP6005934-DNA_A02	PrimaryTumour	SBS17b	0.413244
LP6005935-DNA_A03_vs_LP6005934-DNA_A03	PrimaryTumour	SBS17b	0.0255766
LP6005935-DNA_B01_vs_LP6005934-DNA_B01	PrimaryTumour	SBS17b	0.0663714
LP6005935-DNA_B02_vs_LP6005934-DNA_B02	PrimaryTumour	SBS17b	0.271099
LP6005935-DNA_B03_vs_LP6005934-DNA_B03	PrimaryTumour	SBS17b	0.439473
LP6005935-DNA_B04_vs_LP6005934-DNA_B04	PrimaryTumour	SBS17b	0.065595
LP6005935-DNA_C01_vs_LP6005934-DNA_C01	PrimaryTumour	SBS17b	0.055145
LP6005935-DNA_C02_vs_LP6005979-DNA_B01	PrimaryTumour	SBS17b	0.256869
LP6005935-DNA_C04_vs_LP6005934-DNA_C04	PrimaryTumour	SBS17b	0.31134
LP6005935-DNA_D01_vs_LP6005934-DNA_D01	PrimaryTumour	SBS17b	0.308774
LP6005935-DNA_D02_vs_LP6005934-DNA_D02	PrimaryTumour	SBS17b	0.301726
LP6005935-DNA_E01_vs_LP6005934-DNA_E01	PrimaryTumour	SBS17b	0.358472
LP6005935-DNA_E03_vs_LP6005934-DNA_E03	PrimaryTumour	SBS17b	0.206344
LP6005935-DNA_F01_vs_LP6005934-DNA_F01	PrimaryTumour	SBS17b	0.00170532
LP6005935-DNA_F02_vs_LP6005934-DNA_F02	PrimaryTumour	SBS17b	0.350461
LP6005935-DNA_F03_vs_LP6005934-DNA_F03	PrimaryTumour	SBS17b	0.0186726
LP6005935-DNA_F04_vs_LP6007426-DNA_A01	Metastasis	SBS17b	0.436248
LP6005935-DNA_G01_vs_LP6005934-DNA_G01	PrimaryTumour	SBS17b	0.357162
LP6005935-DNA_G02_vs_LP6005979-DNA_C01	PrimaryTumour	SBS17b	0.0347828
LP6005935-DNA_G03_vs_LP6005934-DNA_G03	PrimaryTumour	SBS17b	0.0716446
LP6005935-DNA_H01_vs_LP6005934-DNA_H01	PrimaryTumour	SBS17b	0.214366
LP6005935-DNA_H02_vs_LP6005934-DNA_H02	PrimaryTumour	SBS17b	0.148644
LP6005935-DNA_H03_vs_LP6005934-DNA_H03	PrimaryTumour	SBS17b	0
LP6007358-DNA_A01_vs_LP6007553-DNA_A01	PrimaryTumour	SBS17b	0.149462
LP6007394-DNA_A01_vs_LP6007393-DNA_A01	PrimaryTumour	SBS17b	0.24725
LP6007396-DNA_A01_vs_LP6007395-DNA_A01	PrimaryTumour	SBS17b	0.18879
LP6007407-DNA_A01_vs_LP6007406-DNA_A01	PrimaryTumour	SBS17b	0.243491
LP6007414-DNA_A02_vs_LP6007413-DNA_A02	PrimaryTumour	SBS17b	0.032712
LP6007416-DNA_A01_vs_LP6007415-DNA_A01	PrimaryTumour	SBS17b	0.0857301
LP6007418-DNA_A02_vs_LP6007417-DNA_A02	PrimaryTumour	SBS17b	0.186769
LP6007420-DNA_A01_vs_LP6007419-DNA_A01	PrimaryTumour	SBS17b	0.376319
LP6007422-DNA_A01_vs_LP6007421-DNA_A01	PrimaryTumour	SBS17b	0.118516
LP6007427-DNA_A01_vs_LP6007426-DNA_A01	PrimaryTumour	SBS17b	0.428763
LP6007428-DNA_A01_vs_LP6007426-DNA_A01	Barretts	SBS17b	0.078555
LP6007430-DNA_A01_vs_LP6007429-DNA_A01	PrimaryTumour	SBS17b	0.13752
LP6007432-DNA_A01_vs_LP6007431-DNA_A01	PrimaryTumour	SBS17b	0.453391
LP6007434-DNA_A01_vs_LP6007433-DNA_A01	PrimaryTumour	SBS17b	0.246204
LP6007436-DNA_A01_vs_LP6007435-DNA_A01	PrimaryTumour	SBS17b	0.364084
LP6007438-DNA_A01_vs_LP6007437-DNA_A01	PrimaryTumour	SBS17b	0.0194061
LP6007440-DNA_A01_vs_LP6007439-DNA_A01	PrimaryTumour	SBS17b	0.384604
LP6007442-DNA_A01_vs_LP6007441-DNA_A01	PrimaryTumour	SBS17b	0.486607
LP6007504-DNA_A01_vs_LP6007566-DNA_A01	PrimaryTumour	SBS17b	0.24346
LP6007506-DNA_A01_vs_LP6007505-DNA_A01	PrimaryTumour	SBS17b	0.12837
LP6007508-DNA_A01_vs_LP6007507-DNA_A01	PrimaryTumour	SBS17b	0.128639
LP6007512-DNA_A01_vs_LP6007511-DNA_A01	PrimaryTumour	SBS17b	0.238004
LP6007514-DNA_A01_vs_LP6007513-DNA_A01	PrimaryTumour	SBS17b	0.0782396
LP6007516-DNA_A01_vs_LP6007515-DNA_A01	PrimaryTumour	SBS17b	0.072817
LP6007518-DNA_A01_vs_LP6007517-DNA_A01	PrimaryTumour	SBS17b	0.319083
LP6007523-DNA_A01_vs_LP6007522-DNA_A01	PrimaryTumour	SBS17b	0.0512965
LP6007529-DNA_A01_vs_LP6007528-DNA_A01	PrimaryTumour	SBS17b	0.246594
LP6007531-DNA_A01_vs_LP6007530-DNA_A01	PrimaryTumour	SBS17b	0.360832
LP6007533-DNA_A01_vs_LP6007532-DNA_A01	PrimaryTumour	SBS17b	0.064584
LP6007538-DNA_A01_vs_LP6007537-DNA_A01	Barretts	SBS17b	0.317368
LP6007540-DNA_A01_vs_LP6007539-DNA_A01	PrimaryTumour	SBS17b	0.253087
LP6007542-DNA_A01_vs_LP6007541-DNA_A01	PrimaryTumour	SBS17b	0.116941
LP6007544-DNA_A01_vs_LP6007569-DNA_A01	PrimaryTumour	SBS17b	0.148359
LP6007546-DNA_A01_vs_LP6007568-DNA_A01	PrimaryTumour	SBS17b	0.149653
LP6007548-DNA_A01_vs_LP6007547-DNA_A01	PrimaryTumour	SBS17b	0.164257
LP6007550-DNA_A01_vs_LP6007549-DNA_A01	PrimaryTumour	SBS17b	0.381684
LP6007552-DNA_A01_vs_LP6007551-DNA_A01	PrimaryTumour	SBS17b	0.198977
LP6007567-DNA_A01_vs_LP6007524-DNA_A01	PrimaryTumour	SBS17b	0.233234
LP6007600_vs_LP6007599	PrimaryTumour	SBS17b	0.0212674
LP6007602_vs_LP6007601	PrimaryTumour	SBS17b	0.578646
LP6008017-DNA_A01_vs_LP6008018-DNA_B01	PrimaryTumour	SBS17b	0.439169
LP6008017-DNA_A02_vs_LP6008018-DNA_B01	Metastasis	SBS17b	0.456625
LP6008017-DNA_A03_vs_LP6008018-DNA_C01	Metastasis	SBS17b	0.404708
LP6008017-DNA_A04_vs_LP6008018-DNA_A01	Metastasis	SBS17b	0.192319
LP6008017-DNA_B01_vs_LP6008018-DNA_B01	PrimaryTumour	SBS17b	0.469703
LP6008017-DNA_B02_vs_LP6008018-DNA_B01	Metastasis	SBS17b	0.450781
LP6008017-DNA_B03_vs_LP6008018-DNA_C01	Metastasis	SBS17b	0.399265
LP6008017-DNA_B04_vs_LP6008018-DNA_A01	Metastasis	SBS17b	0.23594
LP6008017-DNA_C01_vs_LP6008018-DNA_B01	PrimaryTumour	SBS17b	0.496959
LP6008017-DNA_C02_vs_LP6008018-DNA_C01	PrimaryTumour	SBS17b	0.405699
LP6008017-DNA_C03_vs_LP6008018-DNA_C01	Metastasis	SBS17b	0.405668
LP6008017-DNA_C04_vs_LP6008018-DNA_C01	Barretts	SBS17b	0.0429497
LP6008017-DNA_D01_vs_LP6008018-DNA_B01	PrimaryTumour	SBS17b	0.475251
LP6008017-DNA_D02_vs_LP6008018-DNA_C01	PrimaryTumour	SBS17b	0.391297
LP6008017-DNA_D03_vs_LP6008018-DNA_A01	PrimaryTumour	SBS17b	0.21208
LP6008017-DNA_E01_vs_LP6008018-DNA_B01	Metastasis	SBS17b	0.48476
LP6008017-DNA_E02_vs_LP6008018-DNA_C01	PrimaryTumour	SBS17b	0.379746
LP6008017-DNA_E03_vs_LP6008018-DNA_A01	PrimaryTumour	SBS17b	0.227487
LP6008017-DNA_F01_vs_LP6008018-DNA_B01	Metastasis	SBS17b	0.44235
LP6008017-DNA_F02_vs_LP6008018-DNA_C01	PrimaryTumour	SBS17b	0.39821
LP6008017-DNA_F03_vs_LP6008018-DNA_A01	PrimaryTumour	SBS17b	0.235822
LP6008017-DNA_G01_vs_LP6008018-DNA_B01	Metastasis	SBS17b	0.44945
LP6008017-DNA_G02_vs_LP6008018-DNA_C01	Metastasis	SBS17b	0.390435
LP6008017-DNA_G03_vs_LP6008018-DNA_A01	PrimaryTumour	SBS17b	0.204455
LP6008017-DNA_H01_vs_LP6008018-DNA_B01	Metastasis	SBS17b	0.479419
LP6008017-DNA_H02_vs_LP6008018-DNA_C01	Metastasis	SBS17b	0.388662
LP6008017-DNA_H03_vs_LP6008018-DNA_A01	Metastasis	SBS17b	0.207759
LP6008031-DNA_A01_vs_LP6008032-DNA_A01	PrimaryTumour	SBS17b	0.0990696
LP6008031-DNA_A03_vs_LP6008032-DNA_E03	PrimaryTumour	SBS17b	0.0834644
LP6008031-DNA_A04_vs_LP6008032-DNA_D03	PrimaryTumour	SBS17b	0.368659
LP6008031-DNA_B01_vs_LP6008032-DNA_B01	PrimaryTumour	SBS17b	0.255352
LP6008031-DNA_B02_vs_LP6008032-DNA_D02	PrimaryTumour	SBS17b	0.0625718
LP6008031-DNA_B03_vs_LP6008032-DNA_F03	PrimaryTumour	SBS17b	0.0263789
LP6008031-DNA_C01_vs_LP6008032-DNA_C01	PrimaryTumour	SBS17b	0.246106
LP6008031-DNA_C02_vs_LP6008032-DNA_E02	PrimaryTumour	SBS17b	0.184133
LP6008031-DNA_C03_vs_LP6008032-DNA_G03	PrimaryTumour	SBS17b	0
LP6008031-DNA_D01_vs_LP6008032-DNA_D01	PrimaryTumour	SBS17b	0.174839
LP6008031-DNA_D02_vs_LP6008032-DNA_F02	PrimaryTumour	SBS17b	0.265651
LP6008031-DNA_D03_vs_LP6008032-DNA_H03	PrimaryTumour	SBS17b	0.0363148
LP6008031-DNA_E01_vs_LP6008032-DNA_E01	PrimaryTumour	SBS17b	0.062974
LP6008031-DNA_E02_vs_LP6008032-DNA_G02	PrimaryTumour	SBS17b	0.230977
LP6008031-DNA_E03_vs_LP6008032-DNA_A04	PrimaryTumour	SBS17b	0.0857752
LP6008031-DNA_F01_vs_LP6008032-DNA_F01	PrimaryTumour	SBS17b	0.196238
LP6008031-DNA_F02_vs_LP6008032-DNA_H02	PrimaryTumour	SBS17b	0.251878
LP6008031-DNA_F03_vs_LP6008032-DNA_H01	PrimaryTumour	SBS17b	0.284446
LP6008031-DNA_G01_vs_LP6008032-DNA_G01	PrimaryTumour	SBS17b	0.272652
LP6008031-DNA_G03_vs_LP6008032-DNA_A02	PrimaryTumour	SBS17b	0.120152
LP6008031-DNA_H01_vs_LP6008032-DNA_B02	PrimaryTumour	SBS17b	0.219069
LP6008031-DNA_H02_vs_LP6008032-DNA_B03	PrimaryTumour	SBS17b	0.0279374
LP6008031-DNA_H03_vs_LP6008032-DNA_C03	PrimaryTumour	SBS17b	0.283047
LP6008051-DNA_A01_vs_LP6008050-DNA_C02	PrimaryTumour	SBS17b	0
LP6008051-DNA_A02_vs_LP6008050-DNA_E01	PrimaryTumour	SBS17b	0.177707
LP6008051-DNA_A03_vs_LP6008050-DNA_G02	PrimaryTumour	SBS17b	0.484301
LP6008051-DNA_B01_vs_LP6008138-DNA_B03	PrimaryTumour	SBS17b	0.308478
LP6008051-DNA_B02_vs_LP6008050-DNA_F01	PrimaryTumour	SBS17b	0.185
LP6008051-DNA_B03_vs_LP6008050-DNA_G02	PrimaryTumour	SBS17b	0.490796
LP6008051-DNA_C01_vs_LP6008050-DNA_E02	PrimaryTumour	SBS17b	0.240476
LP6008051-DNA_C02_vs_LP6008050-DNA_G01	PrimaryTumour	SBS17b	0.243865
LP6008051-DNA_C03_vs_LP6008050-DNA_G02	PrimaryTumour	SBS17b	0.467863
LP6008051-DNA_D01_vs_LP6008050-DNA_F02	PrimaryTumour	SBS17b	0.176843
LP6008051-DNA_D03_vs_LP6008050-DNA_G02	PrimaryTumour	SBS17b	0.495491
LP6008051-DNA_E01_vs_LP6008050-DNA_A01	PrimaryTumour	SBS17b	0.158513
LP6008051-DNA_E02_vs_LP6008050-DNA_A02	PrimaryTumour	SBS17b	0.0960088
LP6008051-DNA_E03_vs_LP6008050-DNA_G02	Metastasis	SBS17b	0.501687
LP6008051-DNA_F01_vs_LP6008050-DNA_B01	PrimaryTumour	SBS17b	0.195821
LP6008051-DNA_F03_vs_LP6008050-DNA_G02	Metastasis	SBS17b	0.505099
LP6008051-DNA_G01_vs_LP6008050-DNA_C01	PrimaryTumour	SBS17b	0.163929
LP6008051-DNA_G03_vs_LP6008050-DNA_G02	Metastasis	SBS17b	0.479186
LP6008051-DNA_H03_vs_LP6008050-DNA_G02	Metastasis	SBS17b	0.500499
LP6008139-DNA_A01_vs_LP6008140-DNA_A01	PrimaryTumour	SBS17b	0.310471
LP6008139-DNA_A02_vs_LP6008140-DNA_A01	Metastasis	SBS17b	0.318147
LP6008139-DNA_A03_vs_LP2000102-DNA_A01	Metastasis	SBS17b	0.191012
LP6008139-DNA_B01_vs_LP6008140-DNA_A01	PrimaryTumour	SBS17b	0.308781
LP6008139-DNA_B02_vs_LP6008140-DNA_A01	Metastasis	SBS17b	0.328328
LP6008139-DNA_B03_vs_LP6005408-DNA_H03	Metastasis	SBS17b	0.318031
LP6008139-DNA_C01_vs_LP6008140-DNA_A01	PrimaryTumour	SBS17b	0.305736
LP6008139-DNA_C02_vs_LP6008140-DNA_A01	Metastasis	SBS17b	0.371833
LP6008139-DNA_C03_vs_LP6005408-DNA_H03	Metastasis	SBS17b	0.320991
LP6008139-DNA_D01_vs_LP6008140-DNA_A01	PrimaryTumour	SBS17b	0.285322
LP6008139-DNA_D02_vs_LP6008140-DNA_A01	Metastasis	SBS17b	0.321474
LP6008139-DNA_D03_vs_LP6008140-DNA_A01	Barretts	SBS17b	0.369225
LP6008139-DNA_E01_vs_LP6008140-DNA_A01	Metastasis	SBS17b	0.361173
LP6008139-DNA_E02_vs_LP6008140-DNA_A01	Metastasis	SBS17b	0.310226
LP6008139-DNA_F01_vs_LP6008140-DNA_A01	Metastasis	SBS17b	0.312611
LP6008139-DNA_F02_vs_LP6008140-DNA_A01	PrimaryTumour	SBS17b	0.287771
LP6008139-DNA_G01_vs_LP6008140-DNA_A01	Metastasis	SBS17b	0.295647
LP6008139-DNA_G02_vs_LP6008140-DNA_A01	Barretts	SBS17b	0.449282
LP6008139-DNA_H01_vs_LP6008140-DNA_A01	Metastasis	SBS17b	0.300574
LP6008139-DNA_H02_vs_LP2000102-DNA_A01	Metastasis	SBS17b	0.187779
LP6008141-DNA_A01_vs_LP6008138-DNA_A01	PrimaryTumour	SBS17b	0.187575
LP6008141-DNA_A02_vs_LP6008138-DNA_A02	PrimaryTumour	SBS17b	0.429828
LP6008141-DNA_B01_vs_LP6008138-DNA_B01	PrimaryTumour	SBS17b	0.2761
LP6008141-DNA_B02_vs_LP6008138-DNA_B02	PrimaryTumour	SBS17b	0.13713
LP6008141-DNA_C01_vs_LP6008138-DNA_C01	PrimaryTumour	SBS17b	0.198848
LP6008141-DNA_C02_vs_LP6008138-DNA_C02	PrimaryTumour	SBS17b	0.441003
LP6008141-DNA_D01_vs_LP6008138-DNA_D01	PrimaryTumour	SBS17b	0.0851752
LP6008141-DNA_D02_vs_LP6008138-DNA_D02	PrimaryTumour	SBS17b	0.47521
LP6008141-DNA_E01_vs_LP6008138-DNA_E01	PrimaryTumour	SBS17b	0.185181
LP6008141-DNA_E02_vs_LP6008138-DNA_E02	PrimaryTumour	SBS17b	0.278373
LP6008141-DNA_F02_vs_LP6008138-DNA_F02	PrimaryTumour	SBS17b	0.465195
LP6008141-DNA_G01_vs_LP6008138-DNA_G01	PrimaryTumour	SBS17b	0.0647401
LP6008141-DNA_G02_vs_LP6008138-DNA_G02	PrimaryTumour	SBS17b	0.343194
LP6008141-DNA_H02_vs_LP6008138-DNA_H02	PrimaryTumour	SBS17b	0.0884114
LP6008143-DNA_A01_vs_LP6008144-DNA_A01	PrimaryTumour	SBS17b	0.238328
LP6008143-DNA_A02_vs_LP6008144-DNA_A01	Metastasis	SBS17b	0.193548
LP6008143-DNA_B01_vs_LP6008144-DNA_A01	PrimaryTumour	SBS17b	0.234027
LP6008143-DNA_B02_vs_LP6008144-DNA_A01	Metastasis	SBS17b	0.262494
LP6008143-DNA_C01_vs_LP6008144-DNA_A01	PrimaryTumour	SBS17b	0.255152
LP6008143-DNA_C02_vs_LP6008144-DNA_A01	Metastasis	SBS17b	0.285454
LP6008143-DNA_D01_vs_LP6008144-DNA_A01	PrimaryTumour	SBS17b	0.266381
LP6008143-DNA_D02_vs_LP6008144-DNA_A01	Metastasis	SBS17b	0.24675
LP6008143-DNA_E01_vs_LP6008144-DNA_A01	Metastasis	SBS17b	0.246002
LP6008143-DNA_E02_vs_LP6008144-DNA_A01	Metastasis	SBS17b	0.247978
LP6008143-DNA_F01_vs_LP6008144-DNA_A01	Metastasis	SBS17b	0.25943
LP6008143-DNA_F02_vs_LP6008144-DNA_A01	Metastasis	SBS17b	0.254921
LP6008143-DNA_G01_vs_LP6008144-DNA_A01	Metastasis	SBS17b	0.232981
LP6008143-DNA_G02_vs_LP6008144-DNA_A01	Metastasis	SBS17b	0.247475
LP6008143-DNA_H01_vs_LP6008144-DNA_A01	Metastasis	SBS17b	0.246798
LP6008143-DNA_H02_vs_LP6008144-DNA_A01	Metastasis	SBS17b	0.269541
LP6008202-DNA_A01_vs_LP6008201-DNA_A01	PrimaryTumour	SBS17b	0.010875
LP6008202-DNA_A02_vs_LP6008201-DNA_A02	PrimaryTumour	SBS17b	0.476044
LP6008202-DNA_A03_vs_LP6008201-DNA_A03	PrimaryTumour	SBS17b	0.00540103
LP6008202-DNA_B01_vs_LP6008201-DNA_B01	PrimaryTumour	SBS17b	0.333297
LP6008202-DNA_B02_vs_LP6008201-DNA_B02	PrimaryTumour	SBS17b	0.142194
LP6008202-DNA_B03_vs_LP6008201-DNA_B03	PrimaryTumour	SBS17b	0.657502
LP6008202-DNA_C01_vs_LP6008201-DNA_C01	PrimaryTumour	SBS17b	0.111236
LP6008202-DNA_C02_vs_LP6008201-DNA_C02	PrimaryTumour	SBS17b	0.116528
LP6008202-DNA_C03_vs_LP6008201-DNA_C03	PrimaryTumour	SBS17b	0.223834
LP6008202-DNA_D02_vs_LP6008201-DNA_D02	PrimaryTumour	SBS17b	0.0810202
LP6008202-DNA_D03_vs_LP6008201-DNA_D03	PrimaryTumour	SBS17b	0.256949
LP6008202-DNA_E01_vs_LP6008201-DNA_E01	PrimaryTumour	SBS17b	0.182423
LP6008202-DNA_E02_vs_LP6008201-DNA_E02	PrimaryTumour	SBS17b	0.158259
LP6008202-DNA_F02_vs_LP6008201-DNA_F02	PrimaryTumour	SBS17b	0.123129
LP6008202-DNA_G01_vs_LP6008201-DNA_G01	PrimaryTumour	SBS17b	0.0307648
LP6008202-DNA_G02_vs_LP6008201-DNA_G02	PrimaryTumour	SBS17b	0.302752
LP6008202-DNA_H01_vs_LP6008201-DNA_H01	PrimaryTumour	SBS17b	0.172659
LP6008202-DNA_H02_vs_LP6008201-DNA_H02	PrimaryTumour	SBS17b	0.204102
LP6008208-DNA_A01_vs_LP6008203-DNA_A01	Metastasis	SBS17b	0
LP6008208-DNA_A02_vs_LP6005979-DNA_A01	PrimaryTumour	SBS17b	0.40257
LP6008208-DNA_B01_vs_LP6008203-DNA_A01	Metastasis	SBS17b	0
LP6008208-DNA_B02_vs_LP6005979-DNA_A01	PrimaryTumour	SBS17b	0.00430509
LP6008208-DNA_C01_vs_LP6008203-DNA_A01	PrimaryTumour	SBS17b	0
LP6008208-DNA_C02_vs_LP6005979-DNA_A01	PrimaryTumour	SBS17b	0.238961
LP6008208-DNA_D01_vs_LP6008203-DNA_A01	PrimaryTumour	SBS17b	0
LP6008208-DNA_E01_vs_LP6008203-DNA_A01	PrimaryTumour	SBS17b	0
LP6008208-DNA_F01_vs_LP6008203-DNA_A01	PrimaryTumour	SBS17b	0
LP6008208-DNA_G01_vs_LP6008203-DNA_A01	PrimaryTumour	SBS17b	0
LP6008208-DNA_H01_vs_LP6005979-DNA_A01	PrimaryTumour	SBS17b	0.242382
LP6008221-DNA_A01_vs_LP6008220-DNA_A01	PrimaryTumour	SBS17b	0.440566
LP6008221-DNA_A02_vs_LP6008220-DNA_A02	PrimaryTumour	SBS17b	0.0342728
LP6008221-DNA_A03_vs_LP6008220-DNA_A03	PrimaryTumour	SBS17b	0.0748233
LP6008221-DNA_A04_vs_LP6008050-DNA_H01	PrimaryTumour	SBS17b	0.164451
LP6008221-DNA_B01_vs_LP6008220-DNA_B01	PrimaryTumour	SBS17b	0.034824
LP6008221-DNA_B02_vs_LP6008220-DNA_B02	PrimaryTumour	SBS17b	0.210362
LP6008221-DNA_B03_vs_LP6008220-DNA_B03	PrimaryTumour	SBS17b	0.246151
LP6008221-DNA_C01_vs_LP6008220-DNA_C01	PrimaryTumour	SBS17b	0.330478
LP6008221-DNA_C02_vs_LP6008220-DNA_C02	PrimaryTumour	SBS17b	0.0289381
LP6008221-DNA_C03_vs_LP6008220-DNA_C03	PrimaryTumour	SBS17b	0.124371
LP6008221-DNA_D01_vs_LP6008220-DNA_D01	PrimaryTumour	SBS17b	0.200836
LP6008221-DNA_D02_vs_LP6008220-DNA_D02	PrimaryTumour	SBS17b	0.269375
LP6008221-DNA_E01_vs_LP6008220-DNA_E01	PrimaryTumour	SBS17b	0.343924
LP6008221-DNA_E02_vs_LP6008220-DNA_E02	PrimaryTumour	SBS17b	0.405254
LP6008221-DNA_E03_vs_LP6008220-DNA_E03	PrimaryTumour	SBS17b	0.365717
LP6008221-DNA_F01_vs_LP6008220-DNA_F01	PrimaryTumour	SBS17b	0.132677
LP6008221-DNA_F02_vs_LP6008220-DNA_F02	PrimaryTumour	SBS17b	0.0255763
LP6008221-DNA_F03_vs_LP6008220-DNA_F03	PrimaryTumour	SBS17b	0.273989
LP6008221-DNA_G01_vs_LP6008220-DNA_G01	PrimaryTumour	SBS17b	0.00270315
LP6008221-DNA_G02_vs_LP6008220-DNA_G02	PrimaryTumour	SBS17b	0.162339
LP6008221-DNA_H01_vs_LP6008220-DNA_H01	PrimaryTumour	SBS17b	0.114591
LP6008267-DNA_A01_vs_LP6008266-DNA_A01	Barretts	SBS17b	0.394519
LP6008267-DNA_B01_vs_LP6008266-DNA_B01	Barretts	SBS17b	0.51253
LP6008267-DNA_C01_vs_LP6008266-DNA_C01	Barretts	SBS17b	0.246648
LP6008267-DNA_D01_vs_LP6008201-DNA_F01	PrimaryTumour	SBS17b	0.112921
LP6008267-DNA_E01_vs_LP6008266-DNA_D01	PrimaryTumour	SBS17b	0.208792
LP6008267-DNA_F01_vs_LP6008266-DNA_E01	PrimaryTumour	SBS17b	0.3717
LP6008267-DNA_G01_vs_LP6008266-DNA_F01	PrimaryTumour	SBS17b	0.0415237
LP6008269-DNA_A02_vs_LP6008268-DNA_C02	Barretts	SBS17b	0.0434631
LP6008269-DNA_A03_vs_LP6008268-DNA_C03	Barretts	SBS17b	0.58371
LP6008269-DNA_A04_vs_LP6008268-DNA_C04	Barretts	SBS17b	0.183782
LP6008269-DNA_A05_vs_LP6008268-DNA_C05	Barretts	SBS17b	0.147378
LP6008269-DNA_A06_vs_LP6008268-DNA_B06	PrimaryTumour	SBS17b	0.0342165
LP6008269-DNA_A08_vs_LP6008268-DNA_A08	PrimaryTumour	SBS17b	0.262397
LP6008269-DNA_A09_vs_LP6008268-DNA_A09	PrimaryTumour	SBS17b	0.130428
LP6008269-DNA_A10_vs_LP6008268-DNA_A10	PrimaryTumour	SBS17b	0.0793142
LP6008269-DNA_B02_vs_LP6008268-DNA_D02	Barretts	SBS17b	0.122834
LP6008269-DNA_B03_vs_LP6008268-DNA_D03	Barretts	SBS17b	0.136464
LP6008269-DNA_B05_vs_LP6008268-DNA_D05	PrimaryTumour	SBS17b	0.272237
LP6008269-DNA_B06_vs_LP6008268-DNA_C06	PrimaryTumour	SBS17b	0.317263
LP6008269-DNA_B07_vs_LP6008268-DNA_B07	PrimaryTumour	SBS17b	0.00870276
LP6008269-DNA_B08_vs_LP6008268-DNA_B08	PrimaryTumour	SBS17b	0.297312
LP6008269-DNA_B09_vs_LP6008268-DNA_B09	PrimaryTumour	SBS17b	0.0557416
LP6008269-DNA_B10_vs_LP6008268-DNA_B10	PrimaryTumour	SBS17b	0.128761
LP6008269-DNA_C04_vs_LP6008268-DNA_E04	Barretts	SBS17b	0
LP6008269-DNA_C05_vs_LP6008268-DNA_E05	PrimaryTumour	SBS17b	0.371718
LP6008269-DNA_C06_vs_LP6008268-DNA_D06	PrimaryTumour	SBS17b	0.0603935
LP6008269-DNA_C07_vs_LP6008268-DNA_C07	PrimaryTumour	SBS17b	0.09889
LP6008269-DNA_C08_vs_LP6008268-DNA_C08	PrimaryTumour	SBS17b	0.296069
LP6008269-DNA_C09_vs_LP6008268-DNA_C09	PrimaryTumour	SBS17b	0.432554
LP6008269-DNA_C10_vs_LP6008268-DNA_C10	PrimaryTumour	SBS17b	0.244814
LP6008269-DNA_D02_vs_LP6008268-DNA_F02	Barretts	SBS17b	0.137276
LP6008269-DNA_D03_vs_LP6008268-DNA_F03	Barretts	SBS17b	0.170229
LP6008269-DNA_D04_vs_LP6008268-DNA_F04	Barretts	SBS17b	0.0926394
LP6008269-DNA_D05_vs_LP6008268-DNA_F05	PrimaryTumour	SBS17b	0.044587
LP6008269-DNA_D06_vs_LP6008268-DNA_E06	PrimaryTumour	SBS17b	0.172999
LP6008269-DNA_D07_vs_LP6008268-DNA_D07	PrimaryTumour	SBS17b	0.27727
LP6008269-DNA_D08_vs_LP6008268-DNA_D08	PrimaryTumour	SBS17b	0.566194
LP6008269-DNA_D09_vs_LP6008268-DNA_D09	PrimaryTumour	SBS17b	0
LP6008269-DNA_D10_vs_LP6008268-DNA_D10	PrimaryTumour	SBS17b	0.160431
LP6008269-DNA_E01_vs_LP6008268-DNA_E01	PrimaryTumour	SBS17b	0.115629
LP6008269-DNA_E02_vs_LP6008268-DNA_G02	Barretts	SBS17b	0.328168
LP6008269-DNA_E03_vs_LP6008268-DNA_G03	Barretts	SBS17b	0.119492
LP6008269-DNA_E04_vs_LP6008268-DNA_G04	Barretts	SBS17b	0.406829
LP6008269-DNA_E06_vs_LP6008268-DNA_F06	PrimaryTumour	SBS17b	0.0355342
LP6008269-DNA_E07_vs_LP6008268-DNA_E07	PrimaryTumour	SBS17b	0.0498583
LP6008269-DNA_E08_vs_LP6008268-DNA_E08	PrimaryTumour	SBS17b	0.220062
LP6008269-DNA_E09_vs_LP6008268-DNA_E09	PrimaryTumour	SBS17b	0.0411091
LP6008269-DNA_E10_vs_LP6008268-DNA_E10	PrimaryTumour	SBS17b	0.22109
LP6008269-DNA_F01_vs_LP6008268-DNA_H01	Barretts	SBS17b	0.126492
LP6008269-DNA_F02_vs_LP6008268-DNA_H02	Barretts	SBS17b	0.157298
LP6008269-DNA_F03_vs_LP6008268-DNA_H03	Barretts	SBS17b	0.0985283
LP6008269-DNA_F04_vs_LP6008268-DNA_H04	Barretts	SBS17b	0.0924834
LP6008269-DNA_F06_vs_LP6008268-DNA_G06	PrimaryTumour	SBS17b	0.112834
LP6008269-DNA_F07_vs_LP6008268-DNA_F07	PrimaryTumour	SBS17b	0.0260051
LP6008269-DNA_F08_vs_LP6008268-DNA_F08	PrimaryTumour	SBS17b	0.262789
LP6008269-DNA_F09_vs_LP6008268-DNA_F09	PrimaryTumour	SBS17b	0.0975974
LP6008269-DNA_G01_vs_LP6008268-DNA_A02	Barretts	SBS17b	0.49159
LP6008269-DNA_G02_vs_LP6008268-DNA_A03	Barretts	SBS17b	0.135747
LP6008269-DNA_G03_vs_LP6008268-DNA_A04	Barretts	SBS17b	0.453836
LP6008269-DNA_G04_vs_LP6008268-DNA_A05	Barretts	SBS17b	0.119305
LP6008269-DNA_G06_vs_LP6008268-DNA_H06	PrimaryTumour	SBS17b	0.435059
LP6008269-DNA_G07_vs_LP6008268-DNA_G07	PrimaryTumour	SBS17b	0.483353
LP6008269-DNA_G08_vs_LP6008268-DNA_G08	PrimaryTumour	SBS17b	0.209172
LP6008269-DNA_G09_vs_LP6008268-DNA_G09	PrimaryTumour	SBS17b	0.0231611
LP6008269-DNA_H01_vs_LP6008268-DNA_B02	Barretts	SBS17b	0.0375719
LP6008269-DNA_H02_vs_LP6008268-DNA_B03	Barretts	SBS17b	0.38805
LP6008269-DNA_H03_vs_LP6008268-DNA_B04	Barretts	SBS17b	0.178875
LP6008269-DNA_H05_vs_LP6008268-DNA_A06	PrimaryTumour	SBS17b	0.123609
LP6008269-DNA_H06_vs_LP6008268-DNA_A07	PrimaryTumour	SBS17b	0.2088
LP6008269-DNA_H07_vs_LP6008268-DNA_H07	PrimaryTumour	SBS17b	0.449089
LP6008269-DNA_H08_vs_LP6008268-DNA_H08	PrimaryTumour	SBS17b	0.0569722
LP6008269-DNA_H09_vs_LP6008268-DNA_H09	PrimaryTumour	SBS17b	0.355725
LP6008280-DNA_A01_vs_LP6008264-DNA_A01	PrimaryTumour	SBS17b	0.173361
LP6008280-DNA_A02_vs_LP6008264-DNA_A02	PrimaryTumour	SBS17b	0.247187
LP6008280-DNA_A03_vs_LP6008264-DNA_A03	PrimaryTumour	SBS17b	0.0671433
LP6008280-DNA_A04_vs_LP6008264-DNA_H03	Barretts	SBS17b	0.273355
LP6008280-DNA_A05_vs_LP6008264-DNA_H04	Barretts	SBS17b	0.202131
LP6008280-DNA_A07_vs_LP6008264-DNA_H06	Barretts	SBS17b	0.253525
LP6008280-DNA_B01_vs_LP6008264-DNA_B01	PrimaryTumour	SBS17b	0.038016
LP6008280-DNA_B02_vs_LP6008264-DNA_B02	PrimaryTumour	SBS17b	0
LP6008280-DNA_B03_vs_LP6008264-DNA_B03	PrimaryTumour	SBS17b	0.0237082
LP6008280-DNA_B04_vs_LP6008264-DNA_A04	Barretts	SBS17b	0.0469268
LP6008280-DNA_B05_vs_LP6008264-DNA_A05	Barretts	SBS17b	0.241401
LP6008280-DNA_C01_vs_LP6008264-DNA_C01	PrimaryTumour	SBS17b	0.384044
LP6008280-DNA_C02_vs_LP6008264-DNA_C02	PrimaryTumour	SBS17b	0.359832
LP6008280-DNA_C03_vs_LP6008264-DNA_C03	PrimaryTumour	SBS17b	0.0557667
LP6008280-DNA_C04_vs_LP6008264-DNA_B04	Barretts	SBS17b	0
LP6008280-DNA_C05_vs_LP6008264-DNA_B05	Barretts	SBS17b	0.136143
LP6008280-DNA_C06_vs_LP6008264-DNA_B06	Barretts	SBS17b	0.397603
LP6008280-DNA_D02_vs_LP6008264-DNA_D02	PrimaryTumour	SBS17b	0.25923
LP6008280-DNA_D05_vs_LP6008264-DNA_E04	Barretts	SBS17b	0.290183
LP6008280-DNA_E01_vs_LP6008264-DNA_E01	PrimaryTumour	SBS17b	0.205954
LP6008280-DNA_E02_vs_LP6008264-DNA_E02	PrimaryTumour	SBS17b	0.340805
LP6008280-DNA_E03_vs_LP6008264-DNA_D03	Barretts	SBS17b	0.36539
LP6008280-DNA_E04_vs_LP6008264-DNA_D04	Barretts	SBS17b	0.245698
LP6008280-DNA_E05_vs_LP6008264-DNA_D05	Barretts	SBS17b	0.490415
LP6008280-DNA_F01_vs_LP6008264-DNA_F01	PrimaryTumour	SBS17b	0.217588
LP6008280-DNA_F02_vs_LP6008264-DNA_F02	PrimaryTumour	SBS17b	0.194597
LP6008280-DNA_F03_vs_LP6008264-DNA_E03	Barretts	SBS17b	0.505346
LP6008280-DNA_F05_vs_LP6008264-DNA_E05	Barretts	SBS17b	0.24833
LP6008280-DNA_F06_vs_LP6008264-DNA_E06	Barretts	SBS17b	0.226159
LP6008280-DNA_G01_vs_LP6008264-DNA_G01	PrimaryTumour	SBS17b	0.32827
LP6008280-DNA_G02_vs_LP6008264-DNA_G02	PrimaryTumour	SBS17b	0.0395234
LP6008280-DNA_G03_vs_LP6008264-DNA_F03	Barretts	SBS17b	0.0734183
LP6008280-DNA_G04_vs_LP6008264-DNA_F04	Barretts	SBS17b	0.133018
LP6008280-DNA_G05_vs_LP6008264-DNA_F05	Barretts	SBS17b	0.206773
LP6008280-DNA_G06_vs_LP6008264-DNA_F06	Barretts	SBS17b	0.0195215
LP6008280-DNA_H02_vs_LP6008264-DNA_H02	PrimaryTumour	SBS17b	0.323476
LP6008280-DNA_H04_vs_LP6008264-DNA_G04	Barretts	SBS17b	0.237981
LP6008280-DNA_H05_vs_LP6008264-DNA_G05	Barretts	SBS17b	0.205194
LP6008280-DNA_H06_vs_LP6008264-DNA_G06	Barretts	SBS17b	0.376214
LP6008334-DNA_A03_vs_LP6008335-DNA_E02	PrimaryTumour	SBS17b	0.17285
LP6008334-DNA_A04_vs_LP6008335-DNA_E03	PrimaryTumour	SBS17b	0.0947552
LP6008334-DNA_B02_vs_LP6008335-DNA_F01	PrimaryTumour	SBS17b	0.201476
LP6008334-DNA_B03_vs_LP6008335-DNA_F02	PrimaryTumour	SBS17b	0.192524
LP6008334-DNA_C02_vs_LP6008335-DNA_G01	PrimaryTumour	SBS17b	0.142596
LP6008334-DNA_C03_vs_LP6008335-DNA_G02	PrimaryTumour	SBS17b	0.165788
LP6008334-DNA_D02_vs_LP6008335-DNA_H01	PrimaryTumour	SBS17b	0.262672
LP6008334-DNA_D03_vs_LP6008335-DNA_H02	PrimaryTumour	SBS17b	0.214944
LP6008334-DNA_E02_vs_LP6008335-DNA_A02	PrimaryTumour	SBS17b	0.19389
LP6008334-DNA_E03_vs_LP6008335-DNA_A03	PrimaryTumour	SBS17b	0.131436
LP6008334-DNA_F02_vs_LP6008335-DNA_B02	PrimaryTumour	SBS17b	0.290034
LP6008334-DNA_F03_vs_LP6008335-DNA_B03	PrimaryTumour	SBS17b	0.0438766
LP6008334-DNA_G02_vs_LP6008335-DNA_C02	PrimaryTumour	SBS17b	0.207932
LP6008334-DNA_G03_vs_LP6008335-DNA_C03	PrimaryTumour	SBS17b	0
LP6008334-DNA_H02_vs_LP6008335-DNA_D02	PrimaryTumour	SBS17b	0.0887026
LP6008334-DNA_H03_vs_LP6008335-DNA_D03	PrimaryTumour	SBS17b	0.277332
LP6008336-DNA_A01_vs_LP6008333-DNA_A01	PrimaryTumour	SBS17b	0.00585344
LP6008336-DNA_A02_vs_LP6008333-DNA_A02	PrimaryTumour	SBS17b	0
LP6008336-DNA_A03_vs_LP6008333-DNA_A03	PrimaryTumour	SBS17b	0.00943752
LP6008336-DNA_B01_vs_LP6008333-DNA_B01	PrimaryTumour	SBS17b	0.0528772
LP6008336-DNA_B02_vs_LP6008333-DNA_B02	PrimaryTumour	SBS17b	0.223743
LP6008336-DNA_B03_vs_LP6008333-DNA_B03	PrimaryTumour	SBS17b	0.0252639
LP6008336-DNA_C01_vs_LP6008333-DNA_C01	PrimaryTumour	SBS17b	0.0223962
LP6008336-DNA_C02_vs_LP6008333-DNA_C02	PrimaryTumour	SBS17b	0.268857
LP6008336-DNA_C03_vs_LP6008333-DNA_C03	PrimaryTumour	SBS17b	0.0542108
LP6008336-DNA_D01_vs_LP6008333-DNA_D01	PrimaryTumour	SBS17b	0.0248905
LP6008336-DNA_D02_vs_LP6008333-DNA_D02	PrimaryTumour	SBS17b	0.00437173
LP6008336-DNA_D03_vs_LP6008333-DNA_D03	PrimaryTumour	SBS17b	0.298377
LP6008336-DNA_E01_vs_LP6008333-DNA_E01	PrimaryTumour	SBS17b	0.243099
LP6008336-DNA_E02_vs_LP6008333-DNA_E02	PrimaryTumour	SBS17b	0.479023
LP6008336-DNA_E03_vs_LP6008333-DNA_E03	PrimaryTumour	SBS17b	0.0882851
LP6008336-DNA_F02_vs_LP6008333-DNA_F02	PrimaryTumour	SBS17b	0.087652
LP6008336-DNA_F03_vs_LP6008333-DNA_F03	PrimaryTumour	SBS17b	0.0319678
LP6008336-DNA_G01_vs_LP6008333-DNA_G01	PrimaryTumour	SBS17b	0.107883
LP6008336-DNA_G02_vs_LP6008333-DNA_G02	PrimaryTumour	SBS17b	0.204594
LP6008336-DNA_G03_vs_LP6008333-DNA_G03	PrimaryTumour	SBS17b	0.10981
LP6008336-DNA_H01_vs_LP6008333-DNA_H01	PrimaryTumour	SBS17b	0.128817
LP6008336-DNA_H02_vs_LP6008333-DNA_H02	PrimaryTumour	SBS17b	0
LP6008336-DNA_H03_vs_LP6008333-DNA_H03	PrimaryTumour	SBS17b	0.0442724
LP6008337-DNA_A01_vs_LP6008338-DNA_A01	Barretts	SBS17b	0.205154
LP6008337-DNA_A02_vs_LP6008338-DNA_A02	Barretts	SBS17b	0.146591
LP6008337-DNA_A03_vs_LP6008338-DNA_A03	Barretts	SBS17b	0.213261
LP6008337-DNA_A04_vs_LP6008338-DNA_A04	Barretts	SBS17b	0.244425
LP6008337-DNA_A06_vs_LP6008338-DNA_G05	Barretts	SBS17b	0.179284
LP6008337-DNA_A07_vs_LP6008338-DNA_E06	PrimaryTumour	SBS17b	0
LP6008337-DNA_B02_vs_LP6008338-DNA_B02	Barretts	SBS17b	0.0848929
LP6008337-DNA_B03_vs_LP6008338-DNA_B03	Barretts	SBS17b	0.195922
LP6008337-DNA_B04_vs_LP6008338-DNA_B04	Barretts	SBS17b	0
LP6008337-DNA_B05_vs_LP6008338-DNA_A05	Barretts	SBS17b	0.289506
LP6008337-DNA_B07_vs_LP6008338-DNA_F06	PrimaryTumour	SBS17b	0.0980793
LP6008337-DNA_C01_vs_LP6008338-DNA_C01	Barretts	SBS17b	0.246473
LP6008337-DNA_C02_vs_LP6008338-DNA_C02	Barretts	SBS17b	0.0159288
LP6008337-DNA_C03_vs_LP6008338-DNA_C03	Barretts	SBS17b	0.232924
LP6008337-DNA_C04_vs_LP6008338-DNA_C04	Barretts	SBS17b	0.405204
LP6008337-DNA_C05_vs_LP6008338-DNA_B05	Barretts	SBS17b	0.238723
LP6008337-DNA_D01_vs_LP6008338-DNA_D01	Barretts	SBS17b	0.0701178
LP6008337-DNA_D02_vs_LP6008338-DNA_D02	Barretts	SBS17b	0.134985
LP6008337-DNA_D03_vs_LP6008338-DNA_D03	Barretts	SBS17b	0.102807
LP6008337-DNA_D04_vs_LP6008338-DNA_D04	Barretts	SBS17b	0.147276
LP6008337-DNA_D05_vs_LP6008338-DNA_C05	Barretts	SBS17b	0.0295035
LP6008337-DNA_D06_vs_LP6008338-DNA_A06	Barretts	SBS17b	0.362539
LP6008337-DNA_E01_vs_LP6008338-DNA_E01	Barretts	SBS17b	0.348184
LP6008337-DNA_E03_vs_LP6008338-DNA_E03	Barretts	SBS17b	0.237368
LP6008337-DNA_E04_vs_LP6008338-DNA_E04	Barretts	SBS17b	0.27074
LP6008337-DNA_E05_vs_LP6008338-DNA_D05	Barretts	SBS17b	0.296452
LP6008337-DNA_F01_vs_LP6008338-DNA_F01	Barretts	SBS17b	0.0807831
LP6008337-DNA_F02_vs_LP6008338-DNA_F02	Barretts	SBS17b	0.183915
LP6008337-DNA_F03_vs_LP6008338-DNA_F03	Barretts	SBS17b	0.253683
LP6008337-DNA_F04_vs_LP6008338-DNA_F04	Barretts	SBS17b	0.288768
LP6008337-DNA_F05_vs_LP6008338-DNA_E05	Barretts	SBS17b	0.159513
LP6008337-DNA_G01_vs_LP6008338-DNA_G01	Barretts	SBS17b	0.157978
LP6008337-DNA_G02_vs_LP6008338-DNA_G02	Barretts	SBS17b	0.27683
LP6008337-DNA_G03_vs_LP6008338-DNA_G03	Barretts	SBS17b	0.288161
LP6008337-DNA_G04_vs_LP6008338-DNA_G04	Barretts	SBS17b	0.214654
LP6008337-DNA_G05_vs_LP6008338-DNA_F05	Barretts	SBS17b	0.199199
LP6008337-DNA_H01_vs_LP6008338-DNA_H01	Barretts	SBS17b	0.120326
LP6008337-DNA_H02_vs_LP6008338-DNA_H02	Barretts	SBS17b	0.500016
LP6008337-DNA_H03_vs_LP6008338-DNA_H03	Barretts	SBS17b	0.17699
LP6008337-DNA_H04_vs_LP6008338-DNA_H04	Barretts	SBS17b	0.369036
LP6008337-DNA_H06_vs_LP6008338-DNA_D06	PrimaryTumour	SBS17b	0.40028
LP6008341-DNA_A01_vs_LP6008340-DNA_A01	Barretts	SBS17b	0.261406
LP6008341-DNA_B01_vs_LP6008340-DNA_B01	Barretts	SBS17b	0.407733
LP6008341-DNA_C01_vs_LP6008340-DNA_C01	Barretts	SBS17b	0.295415
LP6008341-DNA_D01_vs_LP6008340-DNA_D01	Barretts	SBS17b	0.310762
LP6008341-DNA_E01_vs_LP6008340-DNA_E01	Barretts	SBS17b	0.372718
LP6008341-DNA_F01_vs_LP6008340-DNA_F01	Barretts	SBS17b	0.256519
LP6008341-DNA_G01_vs_LP6008340-DNA_G01	Barretts	SBS17b	0.209018
LP6008341-DNA_H01_vs_LP6008340-DNA_H01	Barretts	SBS17b	0.2865
LP6008460-DNA_A02_vs_LP6008340-DNA_C04	PrimaryTumour	SBS17b	0.288737
LP6008460-DNA_A03_vs_LP6008340-DNA_G04	PrimaryTumour	SBS17b	0.195216
LP6008460-DNA_A04_vs_LP6008340-DNA_D05	PrimaryTumour	SBS17b	0.0977776
LP6008460-DNA_B01_vs_LP6008340-DNA_A03	PrimaryTumour	SBS17b	0.0765425
LP6008460-DNA_B03_vs_LP6008340-DNA_H03	PrimaryTumour	SBS17b	0.068427
LP6008460-DNA_C01_vs_LP6008340-DNA_B03	PrimaryTumour	SBS17b	0.0698385
LP6008460-DNA_C02_vs_LP6008340-DNA_D03	PrimaryTumour	SBS17b	0.0191579
LP6008460-DNA_C03_vs_LP6008340-DNA_H05	PrimaryTumour	SBS17b	0.224898
LP6008460-DNA_C04_vs_LP6008340-DNA_F03	PrimaryTumour	SBS17b	0.0189277
LP6008460-DNA_D02_vs_LP6008340-DNA_E03	PrimaryTumour	SBS17b	0.0263636
LP6008460-DNA_D03_vs_LP6008340-DNA_A05	PrimaryTumour	SBS17b	0.146653
LP6008460-DNA_E01_vs_LP6008340-DNA_F04	PrimaryTumour	SBS17b	0.121161
LP6008460-DNA_E02_vs_LP6008340-DNA_E04	PrimaryTumour	SBS17b	0.00942264
LP6008460-DNA_E03_vs_LP6008340-DNA_B06	PrimaryTumour	SBS17b	0.0695926
LP6008460-DNA_E04_vs_LP6008340-DNA_H02	PrimaryTumour	SBS17b	0.150998
LP6008460-DNA_F02_vs_LP6008340-DNA_E05	PrimaryTumour	SBS17b	0.134148
LP6008460-DNA_F03_vs_LP6008340-DNA_C03	PrimaryTumour	SBS17b	0.476283
LP6008460-DNA_F04_vs_LP6008340-DNA_H04	PrimaryTumour	SBS17b	0.120107
LP6008460-DNA_G01_vs_LP6008340-DNA_B04	PrimaryTumour	SBS17b	0.0674367
LP6008460-DNA_G03_vs_LP6008340-DNA_C05	PrimaryTumour	SBS17b	0.328383
LP6008460-DNA_H02_vs_LP6008340-DNA_G03	PrimaryTumour	SBS17b	0.305926
LP6008460-DNA_H03_vs_LP6008340-DNA_D04	PrimaryTumour	SBS17b	0.330171
PD44724a_vs_PD44724b	PrimaryTumour	SBS17b	0.273864
PD44725a_vs_PD44725b	PrimaryTumour	SBS17b	0.223615
PD44726a_vs_PD44726b	PrimaryTumour	SBS17b	0.197531
PD44727a_vs_PD44727b	PrimaryTumour	SBS17b	0.283729
PD44728a_vs_PD44728b	PrimaryTumour	SBS17b	0.0618848
PD44729a_vs_PD44729b	PrimaryTumour	SBS17b	0.0273294
PD44730a_vs_PD44730b	PrimaryTumour	SBS17b	0.222106
PD44731a_vs_PD44731b	PrimaryTumour	SBS17b	0.0696334
PD44732a_vs_PD44732b	PrimaryTumour	SBS17b	0.0306084
PD44733a_vs_PD44733b	PrimaryTumour	SBS17b	0
PD44734a_vs_PD44734b	PrimaryTumour	SBS17b	0.20515
PD44735a_vs_PD44735b	PrimaryTumour	SBS17b	0.153795
PD44736a_vs_PD44736b	PrimaryTumour	SBS17b	0.152688
PD44737a_vs_PD44737b	PrimaryTumour	SBS17b	0.135891
PD44738a_vs_PD44738b	PrimaryTumour	SBS17b	0.27606
PD44739a_vs_PD44739b	PrimaryTumour	SBS17b	0.217679
PD44740a_vs_PD44740b	PrimaryTumour	SBS17b	0.406889
PD44741a_vs_PD44741b	PrimaryTumour	SBS17b	0.05671
PD44742a_vs_PD44742b	PrimaryTumour	SBS17b	0.187023
PD44743a_vs_PD44743b	PrimaryTumour	SBS17b	0.110058
PD44744a_vs_PD44744b	PrimaryTumour	SBS17b	0.366557
PD44745a_vs_PD44745b	PrimaryTumour	SBS17b	0.287587
PD44746a_vs_PD44746b	PrimaryTumour	SBS17b	0.0347796
PD44747a_vs_PD44747b	PrimaryTumour	SBS17b	0.261056
PD44749a_vs_PD44749b	PrimaryTumour	SBS17b	0.287516
PD44751a_vs_PD44751b	PrimaryTumour	SBS17b	0.23391
PD44752a_vs_PD44752b	PrimaryTumour	SBS17b	0.0963502
PD44753a_vs_PD44753b	PrimaryTumour	SBS17b	0.055768
PD44758a_vs_PD44758b	PrimaryTumour	SBS17b	0.326541
PD44759a_vs_PD44759b	PrimaryTumour	SBS17b	0.167384
PD44760a_vs_PD44760b	PrimaryTumour	SBS17b	0.203423
PD44761a_vs_PD44761b	PrimaryTumour	SBS17b	0.047273
PD44762a_vs_PD44762b	PrimaryTumour	SBS17b	0.02408
PD44763a_vs_PD44763b	PrimaryTumour	SBS17b	0.168957
PD44764a_vs_PD44764b	PrimaryTumour	SBS17b	0.071093
PD44765a_vs_PD44765b	PrimaryTumour	SBS17b	0.462786
PD44766a_vs_PD44766b	PrimaryTumour	SBS17b	0.0185912
PD44767a_vs_PD44767b	PrimaryTumour	SBS17b	0.392668
PD44769a_vs_PD44769b	PrimaryTumour	SBS17b	0.013948
PD44770a_vs_PD44770b	PrimaryTumour	SBS17b	0.10412
PD44772a_vs_PD44772b	PrimaryTumour	SBS17b	0.0982312
PD44773a_vs_PD44773b	PrimaryTumour	SBS17b	0.174149
PD44774a_vs_PD44774b	PrimaryTumour	SBS17b	0.0322378
PD44775a_vs_PD44775b	PrimaryTumour	SBS17b	0
PD44776a_vs_PD44776b	PrimaryTumour	SBS17b	0.395189
PD44777a_vs_PD44777b	PrimaryTumour	SBS17b	0.0518263
PD44778a_vs_PD44778b	PrimaryTumour	SBS17b	0.228326
PD44780a_vs_PD44780b	PrimaryTumour	SBS17b	0.0137667
PD44781a_vs_PD44781b	PrimaryTumour	SBS17b	0.326203
PD44782a_vs_PD44782b	PrimaryTumour	SBS17b	0.420293
PD44783a_vs_PD44783b	PrimaryTumour	SBS17b	0.135733
PD44784a_vs_PD44784b	PrimaryTumour	SBS17b	0.0342175
PD44785a_vs_PD44785b	PrimaryTumour	SBS17b	0.327211
PD44786a_vs_PD44786b	PrimaryTumour	SBS17b	0.120516
PD44787a_vs_PD44787b	PrimaryTumour	SBS17b	0.0865751
PD44788a_vs_PD44788b	PrimaryTumour	SBS17b	0.11434
PD44789a_vs_PD44789b	PrimaryTumour	SBS17b	0.188476
PD44790a_vs_PD44790b	PrimaryTumour	SBS17b	0.321963
PD44791a_vs_PD44791b	PrimaryTumour	SBS17b	0.36678
PD44792a_vs_PD44792b	PrimaryTumour	SBS17b	0.412492
PD44793a_vs_PD44793b	PrimaryTumour	SBS17b	0.0506259
PD44794a_vs_PD44794b	PrimaryTumour	SBS17b	0.0170177
PD44795a_vs_PD44795b	PrimaryTumour	SBS17b	0.468032
PD44796a_vs_PD44796b	PrimaryTumour	SBS17b	0.104281
PD44797a_vs_PD44797b	PrimaryTumour	SBS17b	0.133556
PD44798a_vs_PD44798b	PrimaryTumour	SBS17b	0.112748
PD44799a_vs_PD44799b	PrimaryTumour	SBS17b	0.101597
PD44800a_vs_PD44800b	PrimaryTumour	SBS17b	0.16212
PD44801a_vs_PD44801b	PrimaryTumour	SBS17b	0.241761
PD44802a_vs_PD44802b	PrimaryTumour	SBS17b	0.0496053
PD44803a_vs_PD44803b	PrimaryTumour	SBS17b	0.190545
PD44804a_vs_PD44804b	PrimaryTumour	SBS17b	0.17708
PD44805a_vs_PD44805b	PrimaryTumour	SBS17b	0.464463
PD44807a_vs_PD44807b	PrimaryTumour	SBS17b	0.0326065
PD44808a_vs_PD44808b	PrimaryTumour	SBS17b	0.0365391
PD44809a_vs_PD44809b	PrimaryTumour	SBS17b	0.10911
PD44810a_vs_PD44810b	PrimaryTumour	SBS17b	0.228805
PD44811a_vs_PD44811b	PrimaryTumour	SBS17b	0.196791
PD44813a_vs_PD44813b	PrimaryTumour	SBS17b	0.24845
PD44814a_vs_PD44814b	PrimaryTumour	SBS17b	0.0491831
PD44815a_vs_PD44815b	PrimaryTumour	SBS17b	0.16003
PD44816a_vs_PD44816b	PrimaryTumour	SBS17b	0.0979872
PD44817a_vs_PD44817b	PrimaryTumour	SBS17b	0
PD44818a_vs_PD44818b	PrimaryTumour	SBS17b	0.358594
PD44819a_vs_PD44819b	PrimaryTumour	SBS17b	0.379512
PD44820a_vs_PD44820b	PrimaryTumour	SBS17b	0.136816
PD44821a_vs_PD44821b	PrimaryTumour	SBS17b	0.250489
PD44823a_vs_PD44823b	PrimaryTumour	SBS17b	0.0877754
PD44824a_vs_PD44824b	PrimaryTumour	SBS17b	0.191598
PD44825a_vs_PD44825b	PrimaryTumour	SBS17b	0.0622003
PD44826a_vs_PD44826b	PrimaryTumour	SBS17b	0.135449
PD44827a_vs_PD44827b	PrimaryTumour	SBS17b	0.123306
PD44828a_vs_PD44828b	PrimaryTumour	SBS17b	0.338152
PD44829a_vs_PD44829b	PrimaryTumour	SBS17b	0.0849337
PD44830a_vs_PD44830b	PrimaryTumour	SBS17b	0.155355
PD44831a_vs_PD44831b	PrimaryTumour	SBS17b	0.372225
PD44832a_vs_PD44832b	PrimaryTumour	SBS17b	0.0480985
PD44833a_vs_PD44833b	PrimaryTumour	SBS17b	0.388601
PD44834a_vs_PD44834b	PrimaryTumour	SBS17b	0.144269
PD44835a_vs_PD44835b	PrimaryTumour	SBS17b	0.123072
PD44836a_vs_PD44836b	PrimaryTumour	SBS17b	0.121278
PD44837a_vs_PD44837b	PrimaryTumour	SBS17b	0.149867
PD44838a_vs_PD44838b	PrimaryTumour	SBS17b	0.0286241
PD44839a_vs_PD44839b	PrimaryTumour	SBS17b	0.0868794
PD44840a_vs_PD44840b	PrimaryTumour	SBS17b	0.256226
PD44841a_vs_PD44841b	PrimaryTumour	SBS17b	0.0882391
PD44842a_vs_PD44842b	PrimaryTumour	SBS17b	0.0631793
PD44843a_vs_PD44843b	PrimaryTumour	SBS17b	0.287348
PD44844a_vs_PD44844b	PrimaryTumour	SBS17b	0.0312485
PD44845a_vs_PD44845b	PrimaryTumour	SBS17b	0.134919
PD44846a_vs_PD44846b	PrimaryTumour	SBS17b	0.236581
PD44847a_vs_PD44847b	PrimaryTumour	SBS17b	0.198721
PD44848a_vs_PD44848b	PrimaryTumour	SBS17b	0.281964
PD44849a_vs_PD44849b	PrimaryTumour	SBS17b	0.0285176
PD44850a_vs_PD44850b	PrimaryTumour	SBS17b	0.293905
PD44851a_vs_PD44851b	PrimaryTumour	SBS17b	0.15892
PD44852a_vs_PD44852b	PrimaryTumour	SBS17b	0.16121
PD44853a_vs_PD44853b	PrimaryTumour	SBS17b	0.183529
PD44854a_vs_PD44854b	PrimaryTumour	SBS17b	0.157652
PD44855a_vs_PD44855b	PrimaryTumour	SBS17b	0.194643
PD44856a_vs_PD44856b	PrimaryTumour	SBS17b	0.350878
PD44857a_vs_PD44857b	PrimaryTumour	SBS17b	0.438425
PD44859a_vs_PD44859b	PrimaryTumour	SBS17b	0.147032
PD44861a_vs_PD44861b	PrimaryTumour	SBS17b	0.160588
PD44862a_vs_PD44862b	PrimaryTumour	SBS17b	0.107863
PD44863a_vs_PD44863b	PrimaryTumour	SBS17b	0.27697
PD44864a_vs_PD44864b	PrimaryTumour	SBS17b	0.326807
PD44904a_vs_PD44904b	PrimaryTumour	SBS17b	0.244845
PD44905a_vs_PD44905b	PrimaryTumour	SBS17b	0.057287
PD44906a_vs_PD44906b	PrimaryTumour	SBS17b	0.165457
PD44908a_vs_PD44908b	PrimaryTumour	SBS17b	0.342512
PD44909a_vs_PD44909b	PrimaryTumour	SBS17b	0.0396649
PD44910a_vs_PD44910b	PrimaryTumour	SBS17b	0.204526
PD44912a_vs_PD44912b	PrimaryTumour	SBS17b	0.381977
PD44913a_vs_PD44913b	PrimaryTumour	SBS17b	0.0949594
PD44914a_vs_PD44914b	PrimaryTumour	SBS17b	0.101807
PD44915a_vs_PD44915b	PrimaryTumour	SBS17b	0.244354
PD44916a_vs_PD44916b	PrimaryTumour	SBS17b	0.0778445
PD44917a_vs_PD44917b	PrimaryTumour	SBS17b	0.00638131
PD44918a_vs_PD44918b	PrimaryTumour	SBS17b	0.266631
PD44919a_vs_PD44919b	PrimaryTumour	SBS17b	0.227892
PD44920a_vs_PD44920b	PrimaryTumour	SBS17b	0.336674
PD44921a_vs_PD44921b	PrimaryTumour	SBS17b	0.228874
PD44922a_vs_PD44922b	PrimaryTumour	SBS17b	0.368405
PD44923a_vs_PD44923b	PrimaryTumour	SBS17b	0.0704909
PD44924a_vs_PD44924b	PrimaryTumour	SBS17b	0.0625781
PD44925a_vs_PD44925b	PrimaryTumour	SBS17b	0.131409
PD44926a_vs_PD44926b	PrimaryTumour	SBS17b	0.0837112
PD44927a_vs_PD44927b	PrimaryTumour	SBS17b	0.306848
PD44928a_vs_PD44928b	PrimaryTumour	SBS17b	0.154776
PD44929a_vs_PD44929b	PrimaryTumour	SBS17b	0.258137
PD44930a_vs_PD44930b	PrimaryTumour	SBS17b	0.268325
PD44931a_vs_PD44931b	PrimaryTumour	SBS17b	0.145483
PD44932a_vs_PD44932b	PrimaryTumour	SBS17b	0.277631
PD44933a_vs_PD44933b	PrimaryTumour	SBS17b	0
PD44934a_vs_PD44934b	PrimaryTumour	SBS17b	0.393146
PD44935a_vs_PD44935b	PrimaryTumour	SBS17b	0.0878129
PD44936a_vs_PD44936b	PrimaryTumour	SBS17b	0.157285
PD44937a_vs_PD44937b	PrimaryTumour	SBS17b	0.184685
PD44938a_vs_PD44938b	PrimaryTumour	SBS17b	0.217705
PD44939a_vs_PD44939b	PrimaryTumour	SBS17b	0.0860535
PD44941a_vs_PD44941b	PrimaryTumour	SBS17b	0.0649074
PD44942a_vs_PD44942b	PrimaryTumour	SBS17b	0.239404
PD44943a_vs_PD44943b	PrimaryTumour	SBS17b	0.0427136
PD44944a_vs_PD44944b	PrimaryTumour	SBS17b	0.184547
PD44945a_vs_PD44945b	PrimaryTumour	SBS17b	0.417183
PD44946a_vs_PD44946b	PrimaryTumour	SBS17b	0.195078
PD44947a_vs_PD44947b	PrimaryTumour	SBS17b	0.106165
PD44948a_vs_PD44948b	PrimaryTumour	SBS17b	0.315737
PD44949a_vs_PD44949b	PrimaryTumour	SBS17b	0.182901
PD44950a_vs_PD44950b	PrimaryTumour	SBS17b	0.114301
PD46225a_vs_PD46225b	PrimaryTumour	SBS17b	0.151621
PD46226a_vs_PD46226b	PrimaryTumour	SBS17b	0.0529546
PD46227a_vs_PD46227b	PrimaryTumour	SBS17b	0.333322
PD46228a_vs_PD46228b	PrimaryTumour	SBS17b	0.325
PD46229a_vs_PD46229b	PrimaryTumour	SBS17b	0.366833
PD46230a_vs_PD46230b	PrimaryTumour	SBS17b	0.0998266
PD46231a_vs_PD46231b	PrimaryTumour	SBS17b	0.0152629
PD46232a_vs_PD46232b	PrimaryTumour	SBS17b	0.171848
PD46233a_vs_PD46233b	PrimaryTumour	SBS17b	0.185819
PD46234a_vs_PD46234b	PrimaryTumour	SBS17b	0.00969704
PD46235a_vs_PD46235b	PrimaryTumour	SBS17b	0.178867
PD46236a_vs_PD46236b	PrimaryTumour	SBS17b	0.106091
PD46237a_vs_PD46237b	PrimaryTumour	SBS17b	0.231531
PD46238a_vs_PD46238b	PrimaryTumour	SBS17b	0.0726608
PD46239a_vs_PD46239b	PrimaryTumour	SBS17b	0.210567
PD46240a_vs_PD46240b	PrimaryTumour	SBS17b	0.0825427
PD46241a_vs_PD46241b	PrimaryTumour	SBS17b	0.289182
PD46242a_vs_PD46242b	PrimaryTumour	SBS17b	0.597638
PD46243a_vs_PD46243b	PrimaryTumour	SBS17b	0.0598085
PD46244a_vs_PD46244b	PrimaryTumour	SBS17b	0.0182177
PD46245a_vs_PD46245b	PrimaryTumour	SBS17b	0
PD46246a_vs_PD46246b	PrimaryTumour	SBS17b	0.162723
PD46247a_vs_PD46247b	PrimaryTumour	SBS17b	0.167467
PD46248a_vs_PD46248b	PrimaryTumour	SBS17b	0.384921
PD46249a_vs_PD46249b	PrimaryTumour	SBS17b	0.303994
PD46250a_vs_PD46250b	PrimaryTumour	SBS17b	0
PD46251a_vs_PD46251b	PrimaryTumour	SBS17b	0.0158468
PD46252a_vs_PD46252b	PrimaryTumour	SBS17b	0.0714033
PD46253a_vs_PD46253b	PrimaryTumour	SBS17b	0.278345
PD46254a_vs_PD46254b	PrimaryTumour	SBS17b	0.279648
PD46255a_vs_PD46255b	PrimaryTumour	SBS17b	0.0585285
PD46256a_vs_PD46256b	PrimaryTumour	SBS17b	0.240407
PD46257a_vs_PD46257b	PrimaryTumour	SBS17b	0.01444
PD46258a_vs_PD46258b	PrimaryTumour	SBS17b	0.207546
PD46259a_vs_PD46259b	PrimaryTumour	SBS17b	0.155706
PD46260a_vs_PD46260b	PrimaryTumour	SBS17b	0.0188715
PD46261a_vs_PD46261b	PrimaryTumour	SBS17b	0.0630481
PD46262a_vs_PD46262b	PrimaryTumour	SBS17b	0.124919
PD46263a_vs_PD46263b	PrimaryTumour	SBS17b	0.253402
PD46264a_vs_PD46264b	PrimaryTumour	SBS17b	0.205959
PD46265a_vs_PD46265b	PrimaryTumour	SBS17b	0.289663
PD46267a_vs_PD46267b	PrimaryTumour	SBS17b	0.0174272
PD46268a_vs_PD46268b	PrimaryTumour	SBS17b	0.0783512
SLX-16751_DNAA004_vs_LP6008338-DNA_B06	Barretts	SBS17b	0.253343
SLX-16752_DNAA007_vs_LP6008338-DNA_E02	Barretts	SBS17b	0.0462208
SLX-16752_DNAA012_vs_LP6008338-DNA_B01	Barretts	SBS17b	0.513286
SLX-18929_UDP0003_vs_SLX-18928_UDP0057	PrimaryTumour	SBS17b	0
SLX-18929_UDP0005_vs_SLX-18928_UDP0016	PrimaryTumour	SBS17b	0.0604523
SLX-18929_UDP0006_vs_SLX-18928_UDP0096	PrimaryTumour	SBS17b	0.0513029
SLX-18929_UDP0010_vs_SLX-18928_UDP0041	PrimaryTumour	SBS17b	0.18498
SLX-18929_UDP0012_vs_SLX-18928_UDP0075	PrimaryTumour	SBS17b	0.298574
SLX-18929_UDP0015_vs_SLX-18928_UDP0048	PrimaryTumour	SBS17b	0.248944
SLX-18929_UDP0018_vs_SLX-18928_UDP0045	PrimaryTumour	SBS17b	0.244331
SLX-18929_UDP0020_vs_SLX-18928_UDP0029	PrimaryTumour	SBS17b	0.220021
SLX-18929_UDP0021_vs_SLX-18928_UDP0054	PrimaryTumour	SBS17b	0.232833
SLX-18929_UDP0023_vs_SLX-18928_UDP0079	PrimaryTumour	SBS17b	0.00981354
SLX-18929_UDP0024_vs_SLX-18928_UDP0090	PrimaryTumour	SBS17b	0.211838
SLX-18929_UDP0026_vs_SLX-18928_UDP0009	PrimaryTumour	SBS17b	0.211177
SLX-18929_UDP0030_vs_SLX-18928_UDP0025	PrimaryTumour	SBS17b	0.0984136
SLX-18929_UDP0032_vs_SLX-18928_UDP0093	PrimaryTumour	SBS17b	0.306246
SLX-18929_UDP0034_vs_LP6008264-DNA_A06	Barretts	SBS17b	0.280831
SLX-18929_UDP0035_vs_SLX-18928_UDP0088	PrimaryTumour	SBS17b	0.103052
SLX-18929_UDP0043_vs_SLX-18928_UDP0049	PrimaryTumour	SBS17b	0.00761774
SLX-18929_UDP0053_vs_SLX-18928_UDP0091	PrimaryTumour	SBS17b	0.227294
SLX-18929_UDP0056_vs_SLX-18928_UDP0044	PrimaryTumour	SBS17b	0.00723098
SLX-18929_UDP0059_vs_SLX-18928_UDP0071	PrimaryTumour	SBS17b	0
SLX-18929_UDP0062_vs_SLX-18928_UDP0027	PrimaryTumour	SBS17b	0.22843
SLX-18929_UDP0063_vs_SLX-18928_UDP0082	PrimaryTumour	SBS17b	0.00410745
SLX-18929_UDP0067_vs_SLX-18928_UDP0004	PrimaryTumour	SBS17b	0.0505889
SLX-18929_UDP0068_vs_SLX-18928_UDP0002	PrimaryTumour	SBS17b	0.368602
SLX-18929_UDP0070_vs_SLX-18928_UDP0033	PrimaryTumour	SBS17b	0.227003
SLX-18929_UDP0072_vs_LP6008264-DNA_H05	Barretts	SBS17b	0.363395
SLX-18929_UDP0073_vs_SLX-18928_UDP0076	PrimaryTumour	SBS17b	0.274407
SLX-18929_UDP0077_vs_SLX-18928_UDP0039	PrimaryTumour	SBS17b	0.0853853
SLX-18929_UDP0080_vs_SLX-18928_UDP0074	PrimaryTumour	SBS17b	0.325908
SLX-18929_UDP0083_vs_SLX-18928_UDP0008	PrimaryTumour	SBS17b	0.394537
SLX-18929_UDP0086_vs_SLX-18928_UDP0052	PrimaryTumour	SBS17b	0.422789
SLX-18929_UDP0092_vs_SLX-18928_UDP0058	PrimaryTumour	SBS17b	0.206066
SLX-18929_UDP0094_vs_SLX-18928_UDP0061	PrimaryTumour	SBS17b	0.177153
SLX-18929_UDP0095_vs_SLX-18928_UDP0066	PrimaryTumour	SBS17b	0.345815
SLX-18949_i705_i506_vs_SLX-18949_i707_i506	Barretts	SBS17b	0.380597
SLX-18949_i714_i517_vs_SLX-18949_i706_i517	Barretts	SBS17b	0.440231
SLX-18950_i706_i505_vs_SLX-18950_i706_i517	Barretts	SBS17b	0.116689
SM-4AX82_vs_SM-4AWN8	PrimaryTumour	SBS17b	0.126857
SM-4AX83_vs_SM-4AWN9	PrimaryTumour	SBS17b	0.148095
SM-4AX84_vs_SM-4AWNA	PrimaryTumour	SBS17b	0.332937
SM-4AX85_vs_SM-4AWNB	PrimaryTumour	SBS17b	0.0248366
SM-4AX86_vs_SM-4AWNC	PrimaryTumour	SBS17b	0.259376
SM-4AX87_vs_SM-4AWND	PrimaryTumour	SBS17b	0.0299018
SM-4B295_vs_SM-4AWNE	PrimaryTumour	SBS17b	0.263339
SM-4B296_vs_SM-4AWNF	PrimaryTumour	SBS17b	0.19172
SM-4JPP6_vs_SM-4JPUS	PrimaryTumour	SBS17b	0.0749372
SM-4JPP7_vs_SM-4JPUT	PrimaryTumour	SBS17b	0.120492
SM-4JPP9_vs_SM-4JPUT	PrimaryTumour	SBS17b	0.130806
SM-4JPPA_vs_LP6005333-DNA_B01	PrimaryTumour	SBS17b	0.0905536
SM-4JPPB_vs_LP6005333-DNA_B01	PrimaryTumour	SBS17b	0.0855858
SM-4JPPC_vs_LP6005333-DNA_B01	PrimaryTumour	SBS17b	0.0926615
SM-4JPUV_vs_SM-4JPUS	PrimaryTumour	SBS17b	0.0371498
SM-4JPUW_vs_SM-4JPUS	PrimaryTumour	SBS17b	0
SM-4JPUX_vs_SM-4JPUT	PrimaryTumour	SBS17b	0.072363
SM-4JPUY_vs_LP6005333-DNA_B01	PrimaryTumour	SBS17b	0.121187
SM-4JPUZ_vs_LP6005333-DNA_B01	PrimaryTumour	SBS17b	0.121527
SM-4JPV1_vs_SM-4JPUS	PrimaryTumour	SBS17b	0.0793769
SM-4JPV2_vs_SM-4JPUS	PrimaryTumour	SBS17b	0.0987411
SS6003109_vs_SS6003108	PrimaryTumour	SBS17b	0.223594
SS6003111_vs_SS6003110	PrimaryTumour	SBS17b	0.143953
SS6003113_vs_SS6003112	PrimaryTumour	SBS17b	0.413719
SS6003115_vs_SS6003114	PrimaryTumour	SBS17b	0.353307
SS6003117_vs_SS6003116	PrimaryTumour	SBS17b	0
SS6003119_vs_SS6003118	PrimaryTumour	SBS17b	0.0326612
SS6003121_vs_SS6003120	PrimaryTumour	SBS17b	0.500008
SS6003125_vs_SS6003124	PrimaryTumour	SBS17b	0.329193
SS6003129_vs_SS6003128	PrimaryTumour	SBS17b	0.247158
SS6003131_vs_SS6003130	PrimaryTumour	SBS17b	0.0392984
SS6003133_vs_SS6003132	PrimaryTumour	SBS17b	0.0185912
SS6003135_vs_SS6003134	PrimaryTumour	SBS17b	0.413997
SS6003137_vs_SS6003136	PrimaryTumour	SBS17b	0.121304
SS6003149_vs_SS6003148	PrimaryTumour	SBS17b	0.370766
LP2000105-DNA_A01_vs_LP2000102-DNA_A01	PrimaryTumour	SBS5	0
LP2000106-DNA_A01_vs_LP2000102-DNA_A01	PrimaryTumour	SBS5	0
LP2000107-DNA_A01_vs_LP2000102-DNA_A01	PrimaryTumour	SBS5	0.0193893
LP2000108-DNA_A01_vs_LP2000103-DNA_A01	PrimaryTumour	SBS5	0.0699308
LP2000109-DNA_A01_vs_LP2000103-DNA_A01	PrimaryTumour	SBS5	0.0803302
LP2000111-DNA_A01_vs_LP2000102-DNA_A01	Metastasis	SBS5	0.0407773
LP2000112-DNA_A01_vs_LP2000102-DNA_A01	Metastasis	SBS5	0
LP2000113-DNA_A01_vs_LP2000103-DNA_A01	Metastasis	SBS5	0.100998
LP2000114-DNA_A01_vs_LP2000103-DNA_A01	Metastasis	SBS5	0
LP2000327-DNA_A01_vs_LP2000319-DNA_A01	PrimaryTumour	SBS5	0.0469966
LP2000328-DNA_A01_vs_LP2000320-DNA_A01	PrimaryTumour	SBS5	0.133946
LP2000329-DNA_A01_vs_LP2000321-DNA_A01	PrimaryTumour	SBS5	0.0158317
LP2000331-DNA_A01_vs_LP2000322-DNA_A01	PrimaryTumour	SBS5	0.150197
LP2000332-DNA_A01_vs_LP2000323-DNA_A01	PrimaryTumour	SBS5	0.0757202
LP2000346-DNA_A01_vs_SM-4JPUU	PrimaryTumour	SBS5	0.137874
LP2000350-DNA_A01_vs_SM-4JPUU	PrimaryTumour	SBS5	0.180842
LP2000352-DNA_A01_vs_LP2000359-DNA_A01	PrimaryTumour	SBS5	0.106542
LP2000353-DNA_A01_vs_LP2000359-DNA_A01	PrimaryTumour	SBS5	0.08488
LP2000355-DNA_A01_vs_LP2000359-DNA_A01	PrimaryTumour	SBS5	0.0867606
LP2000356-DNA_A01_vs_LP2000359-DNA_A01	Metastasis	SBS5	0.0805022
LP2000357-DNA_A01_vs_LP2000359-DNA_A01	Metastasis	SBS5	0.0762433
LP2000366-DNA_A01_vs_SM-4JPUU	PrimaryTumour	SBS5	0.125921
LP2000367-DNA_A01_vs_SM-4JPUU	PrimaryTumour	SBS5	0.157066
LP2000368-DNA_A01_vs_SM-4JPUU	PrimaryTumour	SBS5	0.124023
LP2000369-DNA_A01_vs_SM-4JPUU	Metastasis	SBS5	0.13754
LP2000370-DNA_A01_vs_SM-4JPUU	Metastasis	SBS5	0.142192
LP2000371-DNA_A01_vs_SM-4JPUU	PrimaryTumour	SBS5	0.196128
LP2000372-DNA_A01_vs_LP2000359-DNA_A01	PrimaryTumour	SBS5	0.068228
LP2000373-DNA_A01_vs_LP2000359-DNA_A01	Metastasis	SBS5	0.0743891
LP2101132-DNA_A01_vs_LP2101131-DNA_A01	PrimaryTumour	SBS5	0.0729184
LP2101136-DNA_A01_vs_LP2101133-DNA_A01	PrimaryTumour	SBS5	0.1035
LP2101137-DNA_A01_vs_LP2101134-DNA_A01	PrimaryTumour	SBS5	0.259288
LP2101140-DNA_A01_vs_LP2101155-DNA_A01	PrimaryTumour	SBS5	0.0574068
LP2101141-DNA_A01_vs_LP2101139-DNA_A01	PrimaryTumour	SBS5	0.194161
LP2101142-DNA_A01_vs_LP2101143-DNA_A01	PrimaryTumour	SBS5	0.199188
LP2101144-DNA_A01_vs_LP2101145-DNA_A01	PrimaryTumour	SBS5	0.191761
LP2101146-DNA_A01_vs_LP2101147-DNA_A01	PrimaryTumour	SBS5	0.283892
LP2101148-DNA_A01_vs_LP2101149-DNA_A01	PrimaryTumour	SBS5	0.100655
LP2101151-DNA_A01_vs_LP2101152-DNA_A01	PrimaryTumour	SBS5	0.078117
LP2101153-DNA_A01_vs_LP2101154-DNA_A01	PrimaryTumour	SBS5	0.103283
LP2101156-DNA_A01_vs_LP2101157-DNA_A01	PrimaryTumour	SBS5	0.191354
LP2101158-DNA_A01_vs_LP2101159-DNA_A01	PrimaryTumour	SBS5	0.0500716
LP2101160-DNA_A01_vs_LP2101161-DNA_A01	PrimaryTumour	SBS5	0.161075
LP2101162-DNA_B01_vs_LP2101163-DNA_B01	PrimaryTumour	SBS5	0.268242
LP2101164-DNA_A01_vs_LP2101165-DNA_A01	PrimaryTumour	SBS5	0.074415
LP2101166-DNA_A01_vs_LP2101167-DNA_A01	PrimaryTumour	SBS5	0.125076
LP2101168-DNA_A01_vs_LP2101169-DNA_A01	PrimaryTumour	SBS5	0.128429
LP2101170-DNA_A01_vs_LP2101511-DNA_A01	PrimaryTumour	SBS5	0.22431
LP2101512-DNA_A01_vs_LP2101513-DNA_A01	PrimaryTumour	SBS5	0.0823587
LP6005334-DNA_A02_vs_LP6005333-DNA_A02	PrimaryTumour	SBS5	0.116649
LP6005334-DNA_A04_vs_LP6005333-DNA_A04	PrimaryTumour	SBS5	0.0585655
LP6005334-DNA_B01_vs_SM-4JPUU	PrimaryTumour	SBS5	0.137255
LP6005334-DNA_B02_vs_LP6005333-DNA_B02	PrimaryTumour	SBS5	0.099707
LP6005334-DNA_C01_vs_LP6005333-DNA_C01	PrimaryTumour	SBS5	0.0252681
LP6005334-DNA_C02_vs_LP6005333-DNA_C02	PrimaryTumour	SBS5	0.0939846
LP6005334-DNA_C03_vs_LP6005333-DNA_C03	PrimaryTumour	SBS5	0.156369
LP6005334-DNA_D01_vs_LP6005333-DNA_D01	PrimaryTumour	SBS5	0.208128
LP6005334-DNA_D02_vs_LP6005333-DNA_D02	PrimaryTumour	SBS5	0
LP6005334-DNA_D03_vs_LP6005333-DNA_D03	PrimaryTumour	SBS5	0
LP6005334-DNA_E01_vs_LP6005333-DNA_E01	PrimaryTumour	SBS5	0.153728
LP6005334-DNA_E02_vs_LP6005333-DNA_E02	PrimaryTumour	SBS5	0.0190545
LP6005334-DNA_E03_vs_LP6005333-DNA_E03	PrimaryTumour	SBS5	0.0435593
LP6005334-DNA_F01_vs_LP6005333-DNA_F01	PrimaryTumour	SBS5	0.0788459
LP6005334-DNA_F02_vs_LP6005333-DNA_F02	PrimaryTumour	SBS5	0.115678
LP6005334-DNA_F03_vs_LP6005333-DNA_F03	PrimaryTumour	SBS5	0.333011
LP6005334-DNA_G01_vs_LP6005333-DNA_G01	PrimaryTumour	SBS5	0
LP6005334-DNA_G02_vs_LP6005333-DNA_G02	PrimaryTumour	SBS5	0.0395718
LP6005334-DNA_G03_vs_LP6005333-DNA_G03	PrimaryTumour	SBS5	0.0662917
LP6005334-DNA_H01_vs_LP6005333-DNA_H01	PrimaryTumour	SBS5	0.0674182
LP6005334-DNA_H02_vs_LP6005333-DNA_H02	PrimaryTumour	SBS5	0.0659635
LP6005334-DNA_H03_vs_LP6005333-DNA_H03	PrimaryTumour	SBS5	0
LP6005409-DNA_A01_vs_LP6005408-DNA_A01	PrimaryTumour	SBS5	0.137603
LP6005409-DNA_A02_vs_LP6005408-DNA_A02	PrimaryTumour	SBS5	0.089814
LP6005409-DNA_A03_vs_LP6005408-DNA_A03	PrimaryTumour	SBS5	0.0485421
LP6005409-DNA_A04_vs_LP6005408-DNA_A04	PrimaryTumour	SBS5	0.0440358
LP6005409-DNA_B01_vs_LP6005408-DNA_B01	PrimaryTumour	SBS5	0.0289569
LP6005409-DNA_B02_vs_LP6005408-DNA_B02	PrimaryTumour	SBS5	0.100483
LP6005409-DNA_B04_vs_LP6005408-DNA_B04	PrimaryTumour	SBS5	0
LP6005409-DNA_C01_vs_LP6005408-DNA_C01	PrimaryTumour	SBS5	0.0757405
LP6005409-DNA_C02_vs_LP6005408-DNA_C02	PrimaryTumour	SBS5	0.122507
LP6005409-DNA_C04_vs_LP6005408-DNA_C04	PrimaryTumour	SBS5	0.106022
LP6005409-DNA_D01_vs_LP6005408-DNA_D01	PrimaryTumour	SBS5	0.0214354
LP6005409-DNA_D02_vs_LP6005408-DNA_D02	PrimaryTumour	SBS5	0.0813398
LP6005409-DNA_D03_vs_LP6005408-DNA_D03	PrimaryTumour	SBS5	0
LP6005409-DNA_E01_vs_LP6005408-DNA_E01	PrimaryTumour	SBS5	0.127652
LP6005409-DNA_E02_vs_LP6005408-DNA_E02	PrimaryTumour	SBS5	0.146942
LP6005409-DNA_E03_vs_LP6005408-DNA_E03	PrimaryTumour	SBS5	0.0721306
LP6005409-DNA_F01_vs_LP6005408-DNA_F01	PrimaryTumour	SBS5	0.0437995
LP6005409-DNA_F02_vs_LP6005408-DNA_F02	PrimaryTumour	SBS5	0.0280783
LP6005409-DNA_F03_vs_LP6005408-DNA_F03	PrimaryTumour	SBS5	0.206402
LP6005409-DNA_G02_vs_LP6005408-DNA_G02	PrimaryTumour	SBS5	0.0436291
LP6005409-DNA_G03_vs_LP6005408-DNA_G03	PrimaryTumour	SBS5	0.0267084
LP6005409-DNA_H01_vs_LP6005408-DNA_H01	PrimaryTumour	SBS5	0.299526
LP6005409-DNA_H02_vs_LP6005408-DNA_H02	PrimaryTumour	SBS5	0.0550147
LP6005409-DNA_H03_vs_LP6005408-DNA_H03	PrimaryTumour	SBS5	0.0624324
LP6005496-DNA_A01_vs_LP6005408-DNA_B03	PrimaryTumour	SBS5	0.309189
LP6005496-DNA_B01_vs_LP6005408-DNA_C03	PrimaryTumour	SBS5	0.0479721
LP6005500-DNA_A02_vs_LP6005499-DNA_A02	PrimaryTumour	SBS5	0.13318
LP6005500-DNA_A03_vs_LP6005499-DNA_A03	PrimaryTumour	SBS5	0.109339
LP6005500-DNA_B02_vs_LP6005499-DNA_B02	PrimaryTumour	SBS5	0.0895621
LP6005500-DNA_B03_vs_LP6005499-DNA_B03	PrimaryTumour	SBS5	0.180762
LP6005500-DNA_C02_vs_LP6005499-DNA_C02	PrimaryTumour	SBS5	0.212065
LP6005500-DNA_C03_vs_LP6005499-DNA_C03	PrimaryTumour	SBS5	0.0356878
LP6005500-DNA_D02_vs_LP6005499-DNA_D02	PrimaryTumour	SBS5	0.0267611
LP6005500-DNA_D03_vs_LP6005499-DNA_D03	PrimaryTumour	SBS5	0.100881
LP6005500-DNA_E02_vs_LP6005499-DNA_E02	PrimaryTumour	SBS5	0.0375171
LP6005500-DNA_E03_vs_LP6005499-DNA_E03	PrimaryTumour	SBS5	0.0344647
LP6005500-DNA_F02_vs_LP6005499-DNA_F02	PrimaryTumour	SBS5	0
LP6005500-DNA_F03_vs_LP6005499-DNA_F03	PrimaryTumour	SBS5	0.124447
LP6005500-DNA_G01_vs_LP6005499-DNA_G01	PrimaryTumour	SBS5	0.0385691
LP6005500-DNA_G02_vs_LP6005499-DNA_G02	PrimaryTumour	SBS5	0.263302
LP6005500-DNA_G03_vs_LP6005499-DNA_G03	PrimaryTumour	SBS5	0.0106031
LP6005500-DNA_H01_vs_LP6005499-DNA_H01	PrimaryTumour	SBS5	0.0981226
LP6005500-DNA_H02_vs_LP6005499-DNA_H02	PrimaryTumour	SBS5	0
LP6005500-DNA_H03_vs_LP6005499-DNA_H03	PrimaryTumour	SBS5	0.106412
LP6005501-DNA_E01_vs_LP6005499-DNA_E01	Barretts	SBS5	0.189162
LP6005690-DNA_B01_vs_LP6005689-DNA_B01	PrimaryTumour	SBS5	0.108468
LP6005690-DNA_B03_vs_LP6005777-DNA_A01	PrimaryTumour	SBS5	0.0280876
LP6005690-DNA_C02_vs_LP6005689-DNA_C02	PrimaryTumour	SBS5	0.167414
LP6005690-DNA_C03_vs_LP6005689-DNA_C03	PrimaryTumour	SBS5	0.0441105
LP6005690-DNA_D02_vs_LP6005689-DNA_D02	PrimaryTumour	SBS5	0.0229003
LP6005690-DNA_D03_vs_LP6005689-DNA_D03	PrimaryTumour	SBS5	0
LP6005690-DNA_E02_vs_LP6005689-DNA_E02	PrimaryTumour	SBS5	0.146945
LP6005690-DNA_E03_vs_LP6005689-DNA_E03	PrimaryTumour	SBS5	0.14107
LP6005690-DNA_F02_vs_LP6005689-DNA_F02	PrimaryTumour	SBS5	0.0463847
LP6005690-DNA_G02_vs_LP6005689-DNA_G02	PrimaryTumour	SBS5	0.0621804
LP6005690-DNA_H02_vs_LP6005689-DNA_H02	PrimaryTumour	SBS5	0
LP6005691-DNA_A01_vs_LP6005689-DNA_C01	Barretts	SBS5	0.133785
LP6005691-DNA_D01_vs_LP6005689-DNA_B02	Barretts	SBS5	0.0664195
LP6005691-DNA_E01_vs_LP6005689-DNA_D01	Barretts	SBS5	0.279289
LP6005691-DNA_G01_vs_LP6005689-DNA_G01	Barretts	SBS5	0.460243
LP6005691-DNA_H01_vs_LP6005689-DNA_H01	Barretts	SBS5	0.090235
LP6005935-DNA_A01_vs_LP6005979-DNA_A01	PrimaryTumour	SBS5	0.0587127
LP6005935-DNA_A02_vs_LP6005934-DNA_A02	PrimaryTumour	SBS5	0.0174268
LP6005935-DNA_A03_vs_LP6005934-DNA_A03	PrimaryTumour	SBS5	0.220135
LP6005935-DNA_B01_vs_LP6005934-DNA_B01	PrimaryTumour	SBS5	0.201598
LP6005935-DNA_B02_vs_LP6005934-DNA_B02	PrimaryTumour	SBS5	0
LP6005935-DNA_B03_vs_LP6005934-DNA_B03	PrimaryTumour	SBS5	0
LP6005935-DNA_B04_vs_LP6005934-DNA_B04	PrimaryTumour	SBS5	0.130322
LP6005935-DNA_C01_vs_LP6005934-DNA_C01	PrimaryTumour	SBS5	0.168192
LP6005935-DNA_C02_vs_LP6005979-DNA_B01	PrimaryTumour	SBS5	0.0582512
LP6005935-DNA_C04_vs_LP6005934-DNA_C04	PrimaryTumour	SBS5	0.0465712
LP6005935-DNA_D01_vs_LP6005934-DNA_D01	PrimaryTumour	SBS5	0.0481604
LP6005935-DNA_D02_vs_LP6005934-DNA_D02	PrimaryTumour	SBS5	0.118845
LP6005935-DNA_E01_vs_LP6005934-DNA_E01	PrimaryTumour	SBS5	0.0204746
LP6005935-DNA_E03_vs_LP6005934-DNA_E03	PrimaryTumour	SBS5	0.05745
LP6005935-DNA_F01_vs_LP6005934-DNA_F01	PrimaryTumour	SBS5	0.0282306
LP6005935-DNA_F02_vs_LP6005934-DNA_F02	PrimaryTumour	SBS5	0.0993338
LP6005935-DNA_F03_vs_LP6005934-DNA_F03	PrimaryTumour	SBS5	0.160596
LP6005935-DNA_F04_vs_LP6007426-DNA_A01	Metastasis	SBS5	0
LP6005935-DNA_G01_vs_LP6005934-DNA_G01	PrimaryTumour	SBS5	0.079824
LP6005935-DNA_G02_vs_LP6005979-DNA_C01	PrimaryTumour	SBS5	0.0979632
LP6005935-DNA_G03_vs_LP6005934-DNA_G03	PrimaryTumour	SBS5	0.0717342
LP6005935-DNA_H01_vs_LP6005934-DNA_H01	PrimaryTumour	SBS5	0.0279767
LP6005935-DNA_H02_vs_LP6005934-DNA_H02	PrimaryTumour	SBS5	0.0902423
LP6005935-DNA_H03_vs_LP6005934-DNA_H03	PrimaryTumour	SBS5	0.25071
LP6007358-DNA_A01_vs_LP6007553-DNA_A01	PrimaryTumour	SBS5	0.147236
LP6007394-DNA_A01_vs_LP6007393-DNA_A01	PrimaryTumour	SBS5	0.0986177
LP6007396-DNA_A01_vs_LP6007395-DNA_A01	PrimaryTumour	SBS5	0.138931
LP6007407-DNA_A01_vs_LP6007406-DNA_A01	PrimaryTumour	SBS5	0.0560825
LP6007414-DNA_A02_vs_LP6007413-DNA_A02	PrimaryTumour	SBS5	0.186069
LP6007416-DNA_A01_vs_LP6007415-DNA_A01	PrimaryTumour	SBS5	0.160512
LP6007418-DNA_A02_vs_LP6007417-DNA_A02	PrimaryTumour	SBS5	0.240108
LP6007420-DNA_A01_vs_LP6007419-DNA_A01	PrimaryTumour	SBS5	0.0281304
LP6007422-DNA_A01_vs_LP6007421-DNA_A01	PrimaryTumour	SBS5	0.187099
LP6007427-DNA_A01_vs_LP6007426-DNA_A01	PrimaryTumour	SBS5	0
LP6007428-DNA_A01_vs_LP6007426-DNA_A01	Barretts	SBS5	0.492438
LP6007430-DNA_A01_vs_LP6007429-DNA_A01	PrimaryTumour	SBS5	0.11682
LP6007432-DNA_A01_vs_LP6007431-DNA_A01	PrimaryTumour	SBS5	0
LP6007434-DNA_A01_vs_LP6007433-DNA_A01	PrimaryTumour	SBS5	0.0759249
LP6007436-DNA_A01_vs_LP6007435-DNA_A01	PrimaryTumour	SBS5	0.00954597
LP6007438-DNA_A01_vs_LP6007437-DNA_A01	PrimaryTumour	SBS5	0.129653
LP6007440-DNA_A01_vs_LP6007439-DNA_A01	PrimaryTumour	SBS5	0.00365414
LP6007442-DNA_A01_vs_LP6007441-DNA_A01	PrimaryTumour	SBS5	0.0792183
LP6007504-DNA_A01_vs_LP6007566-DNA_A01	PrimaryTumour	SBS5	0.0566762
LP6007506-DNA_A01_vs_LP6007505-DNA_A01	PrimaryTumour	SBS5	0.0722387
LP6007508-DNA_A01_vs_LP6007507-DNA_A01	PrimaryTumour	SBS5	0.0911973
LP6007512-DNA_A01_vs_LP6007511-DNA_A01	PrimaryTumour	SBS5	0.0450838
LP6007514-DNA_A01_vs_LP6007513-DNA_A01	PrimaryTumour	SBS5	0.225645
LP6007516-DNA_A01_vs_LP6007515-DNA_A01	PrimaryTumour	SBS5	0.0868347
LP6007518-DNA_A01_vs_LP6007517-DNA_A01	PrimaryTumour	SBS5	0.0776884
LP6007523-DNA_A01_vs_LP6007522-DNA_A01	PrimaryTumour	SBS5	0.191164
LP6007529-DNA_A01_vs_LP6007528-DNA_A01	PrimaryTumour	SBS5	0.0538742
LP6007531-DNA_A01_vs_LP6007530-DNA_A01	PrimaryTumour	SBS5	0.065681
LP6007533-DNA_A01_vs_LP6007532-DNA_A01	PrimaryTumour	SBS5	0.106372
LP6007538-DNA_A01_vs_LP6007537-DNA_A01	Barretts	SBS5	0.0373766
LP6007540-DNA_A01_vs_LP6007539-DNA_A01	PrimaryTumour	SBS5	0.078348
LP6007542-DNA_A01_vs_LP6007541-DNA_A01	PrimaryTumour	SBS5	0
LP6007544-DNA_A01_vs_LP6007569-DNA_A01	PrimaryTumour	SBS5	0.157617
LP6007546-DNA_A01_vs_LP6007568-DNA_A01	PrimaryTumour	SBS5	0.105173
LP6007548-DNA_A01_vs_LP6007547-DNA_A01	PrimaryTumour	SBS5	0.0830436
LP6007550-DNA_A01_vs_LP6007549-DNA_A01	PrimaryTumour	SBS5	0.013777
LP6007552-DNA_A01_vs_LP6007551-DNA_A01	PrimaryTumour	SBS5	0.0288455
LP6007567-DNA_A01_vs_LP6007524-DNA_A01	PrimaryTumour	SBS5	0.13819
LP6007600_vs_LP6007599	PrimaryTumour	SBS5	0.325842
LP6007602_vs_LP6007601	PrimaryTumour	SBS5	0.0155512
LP6008017-DNA_A01_vs_LP6008018-DNA_B01	PrimaryTumour	SBS5	0
LP6008017-DNA_A02_vs_LP6008018-DNA_B01	Metastasis	SBS5	0
LP6008017-DNA_A03_vs_LP6008018-DNA_C01	Metastasis	SBS5	0.00974852
LP6008017-DNA_A04_vs_LP6008018-DNA_A01	Metastasis	SBS5	0.0140595
LP6008017-DNA_B01_vs_LP6008018-DNA_B01	PrimaryTumour	SBS5	0.0190316
LP6008017-DNA_B02_vs_LP6008018-DNA_B01	Metastasis	SBS5	0.0316744
LP6008017-DNA_B03_vs_LP6008018-DNA_C01	Metastasis	SBS5	0.0161285
LP6008017-DNA_B04_vs_LP6008018-DNA_A01	Metastasis	SBS5	0.0452271
LP6008017-DNA_C01_vs_LP6008018-DNA_B01	PrimaryTumour	SBS5	0.01024
LP6008017-DNA_C02_vs_LP6008018-DNA_C01	PrimaryTumour	SBS5	0.0131112
LP6008017-DNA_C03_vs_LP6008018-DNA_C01	Metastasis	SBS5	0.00677005
LP6008017-DNA_C04_vs_LP6008018-DNA_C01	Barretts	SBS5	0.412381
LP6008017-DNA_D01_vs_LP6008018-DNA_B01	PrimaryTumour	SBS5	0.0189494
LP6008017-DNA_D02_vs_LP6008018-DNA_C01	PrimaryTumour	SBS5	0.0238609
LP6008017-DNA_D03_vs_LP6008018-DNA_A01	PrimaryTumour	SBS5	0.0524142
LP6008017-DNA_E01_vs_LP6008018-DNA_B01	Metastasis	SBS5	0.0141754
LP6008017-DNA_E02_vs_LP6008018-DNA_C01	PrimaryTumour	SBS5	0.0319199
LP6008017-DNA_E03_vs_LP6008018-DNA_A01	PrimaryTumour	SBS5	0.0503682
LP6008017-DNA_F01_vs_LP6008018-DNA_B01	Metastasis	SBS5	0
LP6008017-DNA_F02_vs_LP6008018-DNA_C01	PrimaryTumour	SBS5	0.0196611
LP6008017-DNA_F03_vs_LP6008018-DNA_A01	PrimaryTumour	SBS5	0.0131321
LP6008017-DNA_G01_vs_LP6008018-DNA_B01	Metastasis	SBS5	0
LP6008017-DNA_G02_vs_LP6008018-DNA_C01	Metastasis	SBS5	0.0105122
LP6008017-DNA_G03_vs_LP6008018-DNA_A01	PrimaryTumour	SBS5	0.0206537
LP6008017-DNA_H01_vs_LP6008018-DNA_B01	Metastasis	SBS5	0.0171007
LP6008017-DNA_H02_vs_LP6008018-DNA_C01	Metastasis	SBS5	0.0189106
LP6008017-DNA_H03_vs_LP6008018-DNA_A01	Metastasis	SBS5	0.0230693
LP6008031-DNA_A01_vs_LP6008032-DNA_A01	PrimaryTumour	SBS5	0
LP6008031-DNA_A03_vs_LP6008032-DNA_E03	PrimaryTumour	SBS5	0.117457
LP6008031-DNA_A04_vs_LP6008032-DNA_D03	PrimaryTumour	SBS5	0
LP6008031-DNA_B01_vs_LP6008032-DNA_B01	PrimaryTumour	SBS5	0.0930625
LP6008031-DNA_B02_vs_LP6008032-DNA_D02	PrimaryTumour	SBS5	0.0714981
LP6008031-DNA_B03_vs_LP6008032-DNA_F03	PrimaryTumour	SBS5	0.147663
LP6008031-DNA_C01_vs_LP6008032-DNA_C01	PrimaryTumour	SBS5	0.0494743
LP6008031-DNA_C02_vs_LP6008032-DNA_E02	PrimaryTumour	SBS5	0.0956751
LP6008031-DNA_C03_vs_LP6008032-DNA_G03	PrimaryTumour	SBS5	0.195151
LP6008031-DNA_D01_vs_LP6008032-DNA_D01	PrimaryTumour	SBS5	0.0368346
LP6008031-DNA_D02_vs_LP6008032-DNA_F02	PrimaryTumour	SBS5	0.0717236
LP6008031-DNA_D03_vs_LP6008032-DNA_H03	PrimaryTumour	SBS5	0.103115
LP6008031-DNA_E01_vs_LP6008032-DNA_E01	PrimaryTumour	SBS5	0.286952
LP6008031-DNA_E02_vs_LP6008032-DNA_G02	PrimaryTumour	SBS5	0.0539031
LP6008031-DNA_E03_vs_LP6008032-DNA_A04	PrimaryTumour	SBS5	0.246017
LP6008031-DNA_F01_vs_LP6008032-DNA_F01	PrimaryTumour	SBS5	0.121771
LP6008031-DNA_F02_vs_LP6008032-DNA_H02	PrimaryTumour	SBS5	0.0745424
LP6008031-DNA_F03_vs_LP6008032-DNA_H01	PrimaryTumour	SBS5	0.0534682
LP6008031-DNA_G01_vs_LP6008032-DNA_G01	PrimaryTumour	SBS5	0.028865
LP6008031-DNA_G03_vs_LP6008032-DNA_A02	PrimaryTumour	SBS5	0.0696073
LP6008031-DNA_H01_vs_LP6008032-DNA_B02	PrimaryTumour	SBS5	0.14007
LP6008031-DNA_H02_vs_LP6008032-DNA_B03	PrimaryTumour	SBS5	0.24819
LP6008031-DNA_H03_vs_LP6008032-DNA_C03	PrimaryTumour	SBS5	0.185377
LP6008051-DNA_A01_vs_LP6008050-DNA_C02	PrimaryTumour	SBS5	0.106027
LP6008051-DNA_A02_vs_LP6008050-DNA_E01	PrimaryTumour	SBS5	0.144654
LP6008051-DNA_A03_vs_LP6008050-DNA_G02	PrimaryTumour	SBS5	0.00998797
LP6008051-DNA_B01_vs_LP6008138-DNA_B03	PrimaryTumour	SBS5	0.0526024
LP6008051-DNA_B02_vs_LP6008050-DNA_F01	PrimaryTumour	SBS5	0.0594549
LP6008051-DNA_B03_vs_LP6008050-DNA_G02	PrimaryTumour	SBS5	0.0167675
LP6008051-DNA_C01_vs_LP6008050-DNA_E02	PrimaryTumour	SBS5	0.0756307
LP6008051-DNA_C02_vs_LP6008050-DNA_G01	PrimaryTumour	SBS5	0.190716
LP6008051-DNA_C03_vs_LP6008050-DNA_G02	PrimaryTumour	SBS5	0.011748
LP6008051-DNA_D01_vs_LP6008050-DNA_F02	PrimaryTumour	SBS5	0.0946377
LP6008051-DNA_D03_vs_LP6008050-DNA_G02	PrimaryTumour	SBS5	0
LP6008051-DNA_E01_vs_LP6008050-DNA_A01	PrimaryTumour	SBS5	0.207717
LP6008051-DNA_E02_vs_LP6008050-DNA_A02	PrimaryTumour	SBS5	0.129586
LP6008051-DNA_E03_vs_LP6008050-DNA_G02	Metastasis	SBS5	0.0643127
LP6008051-DNA_F01_vs_LP6008050-DNA_B01	PrimaryTumour	SBS5	0.123723
LP6008051-DNA_F03_vs_LP6008050-DNA_G02	Metastasis	SBS5	0.0490551
LP6008051-DNA_G01_vs_LP6008050-DNA_C01	PrimaryTumour	SBS5	0
LP6008051-DNA_G03_vs_LP6008050-DNA_G02	Metastasis	SBS5	0.00681813
LP6008051-DNA_H03_vs_LP6008050-DNA_G02	Metastasis	SBS5	0.0573418
LP6008139-DNA_A01_vs_LP6008140-DNA_A01	PrimaryTumour	SBS5	0.0537731
LP6008139-DNA_A02_vs_LP6008140-DNA_A01	Metastasis	SBS5	0.0598996
LP6008139-DNA_A03_vs_LP2000102-DNA_A01	Metastasis	SBS5	0
LP6008139-DNA_B01_vs_LP6008140-DNA_A01	PrimaryTumour	SBS5	0.082488
LP6008139-DNA_B02_vs_LP6008140-DNA_A01	Metastasis	SBS5	0.0475138
LP6008139-DNA_B03_vs_LP6005408-DNA_H03	Metastasis	SBS5	0.067499
LP6008139-DNA_C01_vs_LP6008140-DNA_A01	PrimaryTumour	SBS5	0.0663607
LP6008139-DNA_C02_vs_LP6008140-DNA_A01	Metastasis	SBS5	0.0585378
LP6008139-DNA_C03_vs_LP6005408-DNA_H03	Metastasis	SBS5	0.0712286
LP6008139-DNA_D01_vs_LP6008140-DNA_A01	PrimaryTumour	SBS5	0.079158
LP6008139-DNA_D02_vs_LP6008140-DNA_A01	Metastasis	SBS5	0.0663606
LP6008139-DNA_D03_vs_LP6008140-DNA_A01	Barretts	SBS5	0.0166923
LP6008139-DNA_E01_vs_LP6008140-DNA_A01	Metastasis	SBS5	0.0495996
LP6008139-DNA_E02_vs_LP6008140-DNA_A01	Metastasis	SBS5	0.0635398
LP6008139-DNA_F01_vs_LP6008140-DNA_A01	Metastasis	SBS5	0.0738237
LP6008139-DNA_F02_vs_LP6008140-DNA_A01	PrimaryTumour	SBS5	0.0662561
LP6008139-DNA_G01_vs_LP6008140-DNA_A01	Metastasis	SBS5	0.0711395
LP6008139-DNA_G02_vs_LP6008140-DNA_A01	Barretts	SBS5	0.0418257
LP6008139-DNA_H01_vs_LP6008140-DNA_A01	Metastasis	SBS5	0.0665572
LP6008139-DNA_H02_vs_LP2000102-DNA_A01	Metastasis	SBS5	0
LP6008141-DNA_A01_vs_LP6008138-DNA_A01	PrimaryTumour	SBS5	0.0609754
LP6008141-DNA_A02_vs_LP6008138-DNA_A02	PrimaryTumour	SBS5	0.0333361
LP6008141-DNA_B01_vs_LP6008138-DNA_B01	PrimaryTumour	SBS5	0.0556112
LP6008141-DNA_B02_vs_LP6008138-DNA_B02	PrimaryTumour	SBS5	0.0695128
LP6008141-DNA_C01_vs_LP6008138-DNA_C01	PrimaryTumour	SBS5	0.0736734
LP6008141-DNA_C02_vs_LP6008138-DNA_C02	PrimaryTumour	SBS5	0.0139572
LP6008141-DNA_D01_vs_LP6008138-DNA_D01	PrimaryTumour	SBS5	0
LP6008141-DNA_D02_vs_LP6008138-DNA_D02	PrimaryTumour	SBS5	0
LP6008141-DNA_E01_vs_LP6008138-DNA_E01	PrimaryTumour	SBS5	0.100439
LP6008141-DNA_E02_vs_LP6008138-DNA_E02	PrimaryTumour	SBS5	0.0199912
LP6008141-DNA_F02_vs_LP6008138-DNA_F02	PrimaryTumour	SBS5	0.0289155
LP6008141-DNA_G01_vs_LP6008138-DNA_G01	PrimaryTumour	SBS5	0.186216
LP6008141-DNA_G02_vs_LP6008138-DNA_G02	PrimaryTumour	SBS5	0.00396223
LP6008141-DNA_H02_vs_LP6008138-DNA_H02	PrimaryTumour	SBS5	0.054869
LP6008143-DNA_A01_vs_LP6008144-DNA_A01	PrimaryTumour	SBS5	0.0766475
LP6008143-DNA_A02_vs_LP6008144-DNA_A01	Metastasis	SBS5	0.0756308
LP6008143-DNA_B01_vs_LP6008144-DNA_A01	PrimaryTumour	SBS5	0.0665389
LP6008143-DNA_B02_vs_LP6008144-DNA_A01	Metastasis	SBS5	0.0812232
LP6008143-DNA_C01_vs_LP6008144-DNA_A01	PrimaryTumour	SBS5	0.0522265
LP6008143-DNA_C02_vs_LP6008144-DNA_A01	Metastasis	SBS5	0.039184
LP6008143-DNA_D01_vs_LP6008144-DNA_A01	PrimaryTumour	SBS5	0.0499689
LP6008143-DNA_D02_vs_LP6008144-DNA_A01	Metastasis	SBS5	0.0580031
LP6008143-DNA_E01_vs_LP6008144-DNA_A01	Metastasis	SBS5	0.0587679
LP6008143-DNA_E02_vs_LP6008144-DNA_A01	Metastasis	SBS5	0.0502654
LP6008143-DNA_F01_vs_LP6008144-DNA_A01	Metastasis	SBS5	0
LP6008143-DNA_F02_vs_LP6008144-DNA_A01	Metastasis	SBS5	0.0487713
LP6008143-DNA_G01_vs_LP6008144-DNA_A01	Metastasis	SBS5	0.0609653
LP6008143-DNA_G02_vs_LP6008144-DNA_A01	Metastasis	SBS5	0.0463874
LP6008143-DNA_H01_vs_LP6008144-DNA_A01	Metastasis	SBS5	0.0589936
LP6008143-DNA_H02_vs_LP6008144-DNA_A01	Metastasis	SBS5	0.0587396
LP6008202-DNA_A01_vs_LP6008201-DNA_A01	PrimaryTumour	SBS5	0.858679
LP6008202-DNA_A02_vs_LP6008201-DNA_A02	PrimaryTumour	SBS5	0.0706426
LP6008202-DNA_A03_vs_LP6008201-DNA_A03	PrimaryTumour	SBS5	0
LP6008202-DNA_B01_vs_LP6008201-DNA_B01	PrimaryTumour	SBS5	0
LP6008202-DNA_B02_vs_LP6008201-DNA_B02	PrimaryTumour	SBS5	0.133252
LP6008202-DNA_B03_vs_LP6008201-DNA_B03	PrimaryTumour	SBS5	0.0453617
LP6008202-DNA_C01_vs_LP6008201-DNA_C01	PrimaryTumour	SBS5	0.582391
LP6008202-DNA_C02_vs_LP6008201-DNA_C02	PrimaryTumour	SBS5	0.180747
LP6008202-DNA_C03_vs_LP6008201-DNA_C03	PrimaryTumour	SBS5	0.0741949
LP6008202-DNA_D02_vs_LP6008201-DNA_D02	PrimaryTumour	SBS5	0.0918452
LP6008202-DNA_D03_vs_LP6008201-DNA_D03	PrimaryTumour	SBS5	0
LP6008202-DNA_E01_vs_LP6008201-DNA_E01	PrimaryTumour	SBS5	0.0791664
LP6008202-DNA_E02_vs_LP6008201-DNA_E02	PrimaryTumour	SBS5	0.286689
LP6008202-DNA_F02_vs_LP6008201-DNA_F02	PrimaryTumour	SBS5	0.155838
LP6008202-DNA_G01_vs_LP6008201-DNA_G01	PrimaryTumour	SBS5	0.526003
LP6008202-DNA_G02_vs_LP6008201-DNA_G02	PrimaryTumour	SBS5	0.0369318
LP6008202-DNA_H01_vs_LP6008201-DNA_H01	PrimaryTumour	SBS5	0.5303
LP6008202-DNA_H02_vs_LP6008201-DNA_H02	PrimaryTumour	SBS5	0.0683412
LP6008208-DNA_A01_vs_LP6008203-DNA_A01	Metastasis	SBS5	0.259042
LP6008208-DNA_A02_vs_LP6005979-DNA_A01	PrimaryTumour	SBS5	0
LP6008208-DNA_B01_vs_LP6008203-DNA_A01	Metastasis	SBS5	0.200032
LP6008208-DNA_B02_vs_LP6005979-DNA_A01	PrimaryTumour	SBS5	0.850663
LP6008208-DNA_C01_vs_LP6008203-DNA_A01	PrimaryTumour	SBS5	0.23734
LP6008208-DNA_C02_vs_LP6005979-DNA_A01	PrimaryTumour	SBS5	0.0624125
LP6008208-DNA_D01_vs_LP6008203-DNA_A01	PrimaryTumour	SBS5	0.351037
LP6008208-DNA_E01_vs_LP6008203-DNA_A01	PrimaryTumour	SBS5	0.349372
LP6008208-DNA_F01_vs_LP6008203-DNA_A01	PrimaryTumour	SBS5	0.359339
LP6008208-DNA_G01_vs_LP6008203-DNA_A01	PrimaryTumour	SBS5	0.356264
LP6008208-DNA_H01_vs_LP6005979-DNA_A01	PrimaryTumour	SBS5	0.0697224
LP6008221-DNA_A01_vs_LP6008220-DNA_A01	PrimaryTumour	SBS5	0
LP6008221-DNA_A02_vs_LP6008220-DNA_A02	PrimaryTumour	SBS5	0.226535
LP6008221-DNA_A03_vs_LP6008220-DNA_A03	PrimaryTumour	SBS5	0.131986
LP6008221-DNA_A04_vs_LP6008050-DNA_H01	PrimaryTumour	SBS5	0.0910353
LP6008221-DNA_B01_vs_LP6008220-DNA_B01	PrimaryTumour	SBS5	0.2436
LP6008221-DNA_B02_vs_LP6008220-DNA_B02	PrimaryTumour	SBS5	0.0907852
LP6008221-DNA_B03_vs_LP6008220-DNA_B03	PrimaryTumour	SBS5	0.080483
LP6008221-DNA_C01_vs_LP6008220-DNA_C01	PrimaryTumour	SBS5	0.0312362
LP6008221-DNA_C02_vs_LP6008220-DNA_C02	PrimaryTumour	SBS5	0.150853
LP6008221-DNA_C03_vs_LP6008220-DNA_C03	PrimaryTumour	SBS5	0.0767064
LP6008221-DNA_D01_vs_LP6008220-DNA_D01	PrimaryTumour	SBS5	0.0558028
LP6008221-DNA_D02_vs_LP6008220-DNA_D02	PrimaryTumour	SBS5	0
LP6008221-DNA_E01_vs_LP6008220-DNA_E01	PrimaryTumour	SBS5	0.0791576
LP6008221-DNA_E02_vs_LP6008220-DNA_E02	PrimaryTumour	SBS5	0.00922615
LP6008221-DNA_E03_vs_LP6008220-DNA_E03	PrimaryTumour	SBS5	0.0367735
LP6008221-DNA_F01_vs_LP6008220-DNA_F01	PrimaryTumour	SBS5	0.170421
LP6008221-DNA_F02_vs_LP6008220-DNA_F02	PrimaryTumour	SBS5	0.365887
LP6008221-DNA_F03_vs_LP6008220-DNA_F03	PrimaryTumour	SBS5	0.111451
LP6008221-DNA_G01_vs_LP6008220-DNA_G01	PrimaryTumour	SBS5	0.287773
LP6008221-DNA_G02_vs_LP6008220-DNA_G02	PrimaryTumour	SBS5	0.0697099
LP6008221-DNA_H01_vs_LP6008220-DNA_H01	PrimaryTumour	SBS5	0.0127154
LP6008267-DNA_A01_vs_LP6008266-DNA_A01	Barretts	SBS5	0
LP6008267-DNA_B01_vs_LP6008266-DNA_B01	Barretts	SBS5	0.110599
LP6008267-DNA_C01_vs_LP6008266-DNA_C01	Barretts	SBS5	0.0545486
LP6008267-DNA_D01_vs_LP6008201-DNA_F01	PrimaryTumour	SBS5	0.155488
LP6008267-DNA_E01_vs_LP6008266-DNA_D01	PrimaryTumour	SBS5	0.0729285
LP6008267-DNA_F01_vs_LP6008266-DNA_E01	PrimaryTumour	SBS5	0.0468234
LP6008267-DNA_G01_vs_LP6008266-DNA_F01	PrimaryTumour	SBS5	0
LP6008269-DNA_A02_vs_LP6008268-DNA_C02	Barretts	SBS5	0.376798
LP6008269-DNA_A03_vs_LP6008268-DNA_C03	Barretts	SBS5	0.00648234
LP6008269-DNA_A04_vs_LP6008268-DNA_C04	Barretts	SBS5	0.218026
LP6008269-DNA_A05_vs_LP6008268-DNA_C05	Barretts	SBS5	0.0724337
LP6008269-DNA_A06_vs_LP6008268-DNA_B06	PrimaryTumour	SBS5	0.158792
LP6008269-DNA_A08_vs_LP6008268-DNA_A08	PrimaryTumour	SBS5	0.0792108
LP6008269-DNA_A09_vs_LP6008268-DNA_A09	PrimaryTumour	SBS5	0.14962
LP6008269-DNA_A10_vs_LP6008268-DNA_A10	PrimaryTumour	SBS5	0.185645
LP6008269-DNA_B02_vs_LP6008268-DNA_D02	Barretts	SBS5	0.167915
LP6008269-DNA_B03_vs_LP6008268-DNA_D03	Barretts	SBS5	0.203044
LP6008269-DNA_B05_vs_LP6008268-DNA_D05	PrimaryTumour	SBS5	0.0695362
LP6008269-DNA_B06_vs_LP6008268-DNA_C06	PrimaryTumour	SBS5	0.0167687
LP6008269-DNA_B07_vs_LP6008268-DNA_B07	PrimaryTumour	SBS5	0.50941
LP6008269-DNA_B08_vs_LP6008268-DNA_B08	PrimaryTumour	SBS5	0.0577338
LP6008269-DNA_B09_vs_LP6008268-DNA_B09	PrimaryTumour	SBS5	0.163946
LP6008269-DNA_B10_vs_LP6008268-DNA_B10	PrimaryTumour	SBS5	0.0827072
LP6008269-DNA_C04_vs_LP6008268-DNA_E04	Barretts	SBS5	0.879565
LP6008269-DNA_C05_vs_LP6008268-DNA_E05	PrimaryTumour	SBS5	0.00768993
LP6008269-DNA_C06_vs_LP6008268-DNA_D06	PrimaryTumour	SBS5	0.20419
LP6008269-DNA_C07_vs_LP6008268-DNA_C07	PrimaryTumour	SBS5	0.129211
LP6008269-DNA_C08_vs_LP6008268-DNA_C08	PrimaryTumour	SBS5	0.0646161
LP6008269-DNA_C09_vs_LP6008268-DNA_C09	PrimaryTumour	SBS5	0.0430987
LP6008269-DNA_C10_vs_LP6008268-DNA_C10	PrimaryTumour	SBS5	0.163807
LP6008269-DNA_D02_vs_LP6008268-DNA_F02	Barretts	SBS5	0.16732
LP6008269-DNA_D03_vs_LP6008268-DNA_F03	Barretts	SBS5	0.149989
LP6008269-DNA_D04_vs_LP6008268-DNA_F04	Barretts	SBS5	0.208992
LP6008269-DNA_D05_vs_LP6008268-DNA_F05	PrimaryTumour	SBS5	0.253101
LP6008269-DNA_D06_vs_LP6008268-DNA_E06	PrimaryTumour	SBS5	0.164882
LP6008269-DNA_D07_vs_LP6008268-DNA_D07	PrimaryTumour	SBS5	0.0615323
LP6008269-DNA_D08_vs_LP6008268-DNA_D08	PrimaryTumour	SBS5	0
LP6008269-DNA_D09_vs_LP6008268-DNA_D09	PrimaryTumour	SBS5	0.874109
LP6008269-DNA_D10_vs_LP6008268-DNA_D10	PrimaryTumour	SBS5	0.109844
LP6008269-DNA_E01_vs_LP6008268-DNA_E01	PrimaryTumour	SBS5	0.139801
LP6008269-DNA_E02_vs_LP6008268-DNA_G02	Barretts	SBS5	0.0124699
LP6008269-DNA_E03_vs_LP6008268-DNA_G03	Barretts	SBS5	0.182599
LP6008269-DNA_E04_vs_LP6008268-DNA_G04	Barretts	SBS5	0.0103755
LP6008269-DNA_E06_vs_LP6008268-DNA_F06	PrimaryTumour	SBS5	0.381703
LP6008269-DNA_E07_vs_LP6008268-DNA_E07	PrimaryTumour	SBS5	0.271743
LP6008269-DNA_E08_vs_LP6008268-DNA_E08	PrimaryTumour	SBS5	0.0799551
LP6008269-DNA_E09_vs_LP6008268-DNA_E09	PrimaryTumour	SBS5	0.224815
LP6008269-DNA_E10_vs_LP6008268-DNA_E10	PrimaryTumour	SBS5	0.0498932
LP6008269-DNA_F01_vs_LP6008268-DNA_H01	Barretts	SBS5	0.232858
LP6008269-DNA_F02_vs_LP6008268-DNA_H02	Barretts	SBS5	0.150048
LP6008269-DNA_F03_vs_LP6008268-DNA_H03	Barretts	SBS5	0.17307
LP6008269-DNA_F04_vs_LP6008268-DNA_H04	Barretts	SBS5	0.159126
LP6008269-DNA_F06_vs_LP6008268-DNA_G06	PrimaryTumour	SBS5	0.171175
LP6008269-DNA_F07_vs_LP6008268-DNA_F07	PrimaryTumour	SBS5	0.298388
LP6008269-DNA_F08_vs_LP6008268-DNA_F08	PrimaryTumour	SBS5	0.026124
LP6008269-DNA_F09_vs_LP6008268-DNA_F09	PrimaryTumour	SBS5	0.203498
LP6008269-DNA_G01_vs_LP6008268-DNA_A02	Barretts	SBS5	0.028737
LP6008269-DNA_G02_vs_LP6008268-DNA_A03	Barretts	SBS5	0.167366
LP6008269-DNA_G03_vs_LP6008268-DNA_A04	Barretts	SBS5	0
LP6008269-DNA_G04_vs_LP6008268-DNA_A05	Barretts	SBS5	0.270834
LP6008269-DNA_G06_vs_LP6008268-DNA_H06	PrimaryTumour	SBS5	0
LP6008269-DNA_G07_vs_LP6008268-DNA_G07	PrimaryTumour	SBS5	0.00318735
LP6008269-DNA_G08_vs_LP6008268-DNA_G08	PrimaryTumour	SBS5	0.126425
LP6008269-DNA_G09_vs_LP6008268-DNA_G09	PrimaryTumour	SBS5	0.717009
LP6008269-DNA_H01_vs_LP6008268-DNA_B02	Barretts	SBS5	0.530563
LP6008269-DNA_H02_vs_LP6008268-DNA_B03	Barretts	SBS5	0.0111581
LP6008269-DNA_H03_vs_LP6008268-DNA_B04	Barretts	SBS5	0.04719
LP6008269-DNA_H05_vs_LP6008268-DNA_A06	PrimaryTumour	SBS5	0.136013
LP6008269-DNA_H06_vs_LP6008268-DNA_A07	PrimaryTumour	SBS5	0.117228
LP6008269-DNA_H07_vs_LP6008268-DNA_H07	PrimaryTumour	SBS5	0.0233244
LP6008269-DNA_H08_vs_LP6008268-DNA_H08	PrimaryTumour	SBS5	0
LP6008269-DNA_H09_vs_LP6008268-DNA_H09	PrimaryTumour	SBS5	0.079363
LP6008280-DNA_A01_vs_LP6008264-DNA_A01	PrimaryTumour	SBS5	0.140926
LP6008280-DNA_A02_vs_LP6008264-DNA_A02	PrimaryTumour	SBS5	0.0627265
LP6008280-DNA_A03_vs_LP6008264-DNA_A03	PrimaryTumour	SBS5	0.116779
LP6008280-DNA_A04_vs_LP6008264-DNA_H03	Barretts	SBS5	0.0294889
LP6008280-DNA_A05_vs_LP6008264-DNA_H04	Barretts	SBS5	0.203712
LP6008280-DNA_A07_vs_LP6008264-DNA_H06	Barretts	SBS5	0.168253
LP6008280-DNA_B01_vs_LP6008264-DNA_B01	PrimaryTumour	SBS5	0.169718
LP6008280-DNA_B02_vs_LP6008264-DNA_B02	PrimaryTumour	SBS5	0.328109
LP6008280-DNA_B03_vs_LP6008264-DNA_B03	PrimaryTumour	SBS5	0
LP6008280-DNA_B04_vs_LP6008264-DNA_A04	Barretts	SBS5	0.817996
LP6008280-DNA_B05_vs_LP6008264-DNA_A05	Barretts	SBS5	0.112548
LP6008280-DNA_C01_vs_LP6008264-DNA_C01	PrimaryTumour	SBS5	0
LP6008280-DNA_C02_vs_LP6008264-DNA_C02	PrimaryTumour	SBS5	0.0196997
LP6008280-DNA_C03_vs_LP6008264-DNA_C03	PrimaryTumour	SBS5	0
LP6008280-DNA_C04_vs_LP6008264-DNA_B04	Barretts	SBS5	0.73102
LP6008280-DNA_C05_vs_LP6008264-DNA_B05	Barretts	SBS5	0.248737
LP6008280-DNA_C06_vs_LP6008264-DNA_B06	Barretts	SBS5	0.0683632
LP6008280-DNA_D02_vs_LP6008264-DNA_D02	PrimaryTumour	SBS5	0.0938096
LP6008280-DNA_D05_vs_LP6008264-DNA_E04	Barretts	SBS5	0.131646
LP6008280-DNA_E01_vs_LP6008264-DNA_E01	PrimaryTumour	SBS5	0.0729801
LP6008280-DNA_E02_vs_LP6008264-DNA_E02	PrimaryTumour	SBS5	0.036591
LP6008280-DNA_E03_vs_LP6008264-DNA_D03	Barretts	SBS5	0.0168484
LP6008280-DNA_E04_vs_LP6008264-DNA_D04	Barretts	SBS5	0.0829202
LP6008280-DNA_E05_vs_LP6008264-DNA_D05	Barretts	SBS5	0.0342658
LP6008280-DNA_F01_vs_LP6008264-DNA_F01	PrimaryTumour	SBS5	0.0981125
LP6008280-DNA_F02_vs_LP6008264-DNA_F02	PrimaryTumour	SBS5	0.179103
LP6008280-DNA_F03_vs_LP6008264-DNA_E03	Barretts	SBS5	0.0959577
LP6008280-DNA_F05_vs_LP6008264-DNA_E05	Barretts	SBS5	0.111863
LP6008280-DNA_F06_vs_LP6008264-DNA_E06	Barretts	SBS5	0.156636
LP6008280-DNA_G01_vs_LP6008264-DNA_G01	PrimaryTumour	SBS5	0.258112
LP6008280-DNA_G02_vs_LP6008264-DNA_G02	PrimaryTumour	SBS5	0.240585
LP6008280-DNA_G03_vs_LP6008264-DNA_F03	Barretts	SBS5	0.201194
LP6008280-DNA_G04_vs_LP6008264-DNA_F04	Barretts	SBS5	0.232192
LP6008280-DNA_G05_vs_LP6008264-DNA_F05	Barretts	SBS5	0.162834
LP6008280-DNA_G06_vs_LP6008264-DNA_F06	Barretts	SBS5	0.384021
LP6008280-DNA_H02_vs_LP6008264-DNA_H02	PrimaryTumour	SBS5	0.0089516
LP6008280-DNA_H04_vs_LP6008264-DNA_G04	Barretts	SBS5	0.100695
LP6008280-DNA_H05_vs_LP6008264-DNA_G05	Barretts	SBS5	0.154259
LP6008280-DNA_H06_vs_LP6008264-DNA_G06	Barretts	SBS5	0.0166306
LP6008334-DNA_A03_vs_LP6008335-DNA_E02	PrimaryTumour	SBS5	0
LP6008334-DNA_A04_vs_LP6008335-DNA_E03	PrimaryTumour	SBS5	0.139599
LP6008334-DNA_B02_vs_LP6008335-DNA_F01	PrimaryTumour	SBS5	0.0880063
LP6008334-DNA_B03_vs_LP6008335-DNA_F02	PrimaryTumour	SBS5	0.177198
LP6008334-DNA_C02_vs_LP6008335-DNA_G01	PrimaryTumour	SBS5	0.06561
LP6008334-DNA_C03_vs_LP6008335-DNA_G02	PrimaryTumour	SBS5	0.112916
LP6008334-DNA_D02_vs_LP6008335-DNA_H01	PrimaryTumour	SBS5	0.0616362
LP6008334-DNA_D03_vs_LP6008335-DNA_H02	PrimaryTumour	SBS5	0.0239422
LP6008334-DNA_E02_vs_LP6008335-DNA_A02	PrimaryTumour	SBS5	0.11105
LP6008334-DNA_E03_vs_LP6008335-DNA_A03	PrimaryTumour	SBS5	0.0759599
LP6008334-DNA_F02_vs_LP6008335-DNA_B02	PrimaryTumour	SBS5	0.0400978
LP6008334-DNA_F03_vs_LP6008335-DNA_B03	PrimaryTumour	SBS5	0.146776
LP6008334-DNA_G02_vs_LP6008335-DNA_C02	PrimaryTumour	SBS5	0.0854069
LP6008334-DNA_G03_vs_LP6008335-DNA_C03	PrimaryTumour	SBS5	0.220311
LP6008334-DNA_H02_vs_LP6008335-DNA_D02	PrimaryTumour	SBS5	0.116987
LP6008334-DNA_H03_vs_LP6008335-DNA_D03	PrimaryTumour	SBS5	0.0401886
LP6008336-DNA_A01_vs_LP6008333-DNA_A01	PrimaryTumour	SBS5	0.199112
LP6008336-DNA_A02_vs_LP6008333-DNA_A02	PrimaryTumour	SBS5	0.392521
LP6008336-DNA_A03_vs_LP6008333-DNA_A03	PrimaryTumour	SBS5	0.19979
LP6008336-DNA_B01_vs_LP6008333-DNA_B01	PrimaryTumour	SBS5	0.173447
LP6008336-DNA_B02_vs_LP6008333-DNA_B02	PrimaryTumour	SBS5	0.128268
LP6008336-DNA_B03_vs_LP6008333-DNA_B03	PrimaryTumour	SBS5	0.545506
LP6008336-DNA_C01_vs_LP6008333-DNA_C01	PrimaryTumour	SBS5	0.116851
LP6008336-DNA_C02_vs_LP6008333-DNA_C02	PrimaryTumour	SBS5	0.105213
LP6008336-DNA_C03_vs_LP6008333-DNA_C03	PrimaryTumour	SBS5	0.134442
LP6008336-DNA_D01_vs_LP6008333-DNA_D01	PrimaryTumour	SBS5	0.255061
LP6008336-DNA_D02_vs_LP6008333-DNA_D02	PrimaryTumour	SBS5	0.838672
LP6008336-DNA_D03_vs_LP6008333-DNA_D03	PrimaryTumour	SBS5	0.106126
LP6008336-DNA_E01_vs_LP6008333-DNA_E01	PrimaryTumour	SBS5	0.0317071
LP6008336-DNA_E02_vs_LP6008333-DNA_E02	PrimaryTumour	SBS5	0
LP6008336-DNA_E03_vs_LP6008333-DNA_E03	PrimaryTumour	SBS5	0.361068
LP6008336-DNA_F02_vs_LP6008333-DNA_F02	PrimaryTumour	SBS5	0.062639
LP6008336-DNA_F03_vs_LP6008333-DNA_F03	PrimaryTumour	SBS5	0
LP6008336-DNA_G01_vs_LP6008333-DNA_G01	PrimaryTumour	SBS5	0.157304
LP6008336-DNA_G02_vs_LP6008333-DNA_G02	PrimaryTumour	SBS5	0.100716
LP6008336-DNA_G03_vs_LP6008333-DNA_G03	PrimaryTumour	SBS5	0.0843652
LP6008336-DNA_H01_vs_LP6008333-DNA_H01	PrimaryTumour	SBS5	0.134873
LP6008336-DNA_H02_vs_LP6008333-DNA_H02	PrimaryTumour	SBS5	0.605841
LP6008336-DNA_H03_vs_LP6008333-DNA_H03	PrimaryTumour	SBS5	0.0991177
LP6008337-DNA_A01_vs_LP6008338-DNA_A01	Barretts	SBS5	0.134642
LP6008337-DNA_A02_vs_LP6008338-DNA_A02	Barretts	SBS5	0.0974591
LP6008337-DNA_A03_vs_LP6008338-DNA_A03	Barretts	SBS5	0
LP6008337-DNA_A04_vs_LP6008338-DNA_A04	Barretts	SBS5	0.155495
LP6008337-DNA_A06_vs_LP6008338-DNA_G05	Barretts	SBS5	0.0274566
LP6008337-DNA_A07_vs_LP6008338-DNA_E06	PrimaryTumour	SBS5	0
LP6008337-DNA_B02_vs_LP6008338-DNA_B02	Barretts	SBS5	0.379184
LP6008337-DNA_B03_vs_LP6008338-DNA_B03	Barretts	SBS5	0.156656
LP6008337-DNA_B04_vs_LP6008338-DNA_B04	Barretts	SBS5	0.879254
LP6008337-DNA_B05_vs_LP6008338-DNA_A05	Barretts	SBS5	0.105236
LP6008337-DNA_B07_vs_LP6008338-DNA_F06	PrimaryTumour	SBS5	0.0807185
LP6008337-DNA_C01_vs_LP6008338-DNA_C01	Barretts	SBS5	0.14163
LP6008337-DNA_C02_vs_LP6008338-DNA_C02	Barretts	SBS5	0.206601
LP6008337-DNA_C03_vs_LP6008338-DNA_C03	Barretts	SBS5	0.09887
LP6008337-DNA_C04_vs_LP6008338-DNA_C04	Barretts	SBS5	0.0390392
LP6008337-DNA_C05_vs_LP6008338-DNA_B05	Barretts	SBS5	0.116615
LP6008337-DNA_D01_vs_LP6008338-DNA_D01	Barretts	SBS5	0.29062
LP6008337-DNA_D02_vs_LP6008338-DNA_D02	Barretts	SBS5	0.30777
LP6008337-DNA_D03_vs_LP6008338-DNA_D03	Barretts	SBS5	0.24941
LP6008337-DNA_D04_vs_LP6008338-DNA_D04	Barretts	SBS5	0.175555
LP6008337-DNA_D05_vs_LP6008338-DNA_C05	Barretts	SBS5	0.251261
LP6008337-DNA_D06_vs_LP6008338-DNA_A06	Barretts	SBS5	0.04383
LP6008337-DNA_E01_vs_LP6008338-DNA_E01	Barretts	SBS5	0.0582501
LP6008337-DNA_E03_vs_LP6008338-DNA_E03	Barretts	SBS5	0.15858
LP6008337-DNA_E04_vs_LP6008338-DNA_E04	Barretts	SBS5	0.0969399
LP6008337-DNA_E05_vs_LP6008338-DNA_D05	Barretts	SBS5	0.115802
LP6008337-DNA_F01_vs_LP6008338-DNA_F01	Barretts	SBS5	0.27284
LP6008337-DNA_F02_vs_LP6008338-DNA_F02	Barretts	SBS5	0.137013
LP6008337-DNA_F03_vs_LP6008338-DNA_F03	Barretts	SBS5	0.123956
LP6008337-DNA_F04_vs_LP6008338-DNA_F04	Barretts	SBS5	0.0917374
LP6008337-DNA_F05_vs_LP6008338-DNA_E05	Barretts	SBS5	0.150908
LP6008337-DNA_G01_vs_LP6008338-DNA_G01	Barretts	SBS5	0.160484
LP6008337-DNA_G02_vs_LP6008338-DNA_G02	Barretts	SBS5	0.1008
LP6008337-DNA_G03_vs_LP6008338-DNA_G03	Barretts	SBS5	0.049076
LP6008337-DNA_G04_vs_LP6008338-DNA_G04	Barretts	SBS5	0.13194
LP6008337-DNA_G05_vs_LP6008338-DNA_F05	Barretts	SBS5	0.169844
LP6008337-DNA_H01_vs_LP6008338-DNA_H01	Barretts	SBS5	0.272938
LP6008337-DNA_H02_vs_LP6008338-DNA_H02	Barretts	SBS5	0.0138887
LP6008337-DNA_H03_vs_LP6008338-DNA_H03	Barretts	SBS5	0.286092
LP6008337-DNA_H04_vs_LP6008338-DNA_H04	Barretts	SBS5	0.0483263
LP6008337-DNA_H06_vs_LP6008338-DNA_D06	PrimaryTumour	SBS5	0.0122428
LP6008341-DNA_A01_vs_LP6008340-DNA_A01	Barretts	SBS5	0.0879315
LP6008341-DNA_B01_vs_LP6008340-DNA_B01	Barretts	SBS5	0.0456078
LP6008341-DNA_C01_vs_LP6008340-DNA_C01	Barretts	SBS5	0.061569
LP6008341-DNA_D01_vs_LP6008340-DNA_D01	Barretts	SBS5	0.056355
LP6008341-DNA_E01_vs_LP6008340-DNA_E01	Barretts	SBS5	0.0387322
LP6008341-DNA_F01_vs_LP6008340-DNA_F01	Barretts	SBS5	0.128102
LP6008341-DNA_G01_vs_LP6008340-DNA_G01	Barretts	SBS5	0.178293
LP6008341-DNA_H01_vs_LP6008340-DNA_H01	Barretts	SBS5	0.0522847
LP6008460-DNA_A02_vs_LP6008340-DNA_C04	PrimaryTumour	SBS5	0.071252
LP6008460-DNA_A03_vs_LP6008340-DNA_G04	PrimaryTumour	SBS5	0.117922
LP6008460-DNA_A04_vs_LP6008340-DNA_D05	PrimaryTumour	SBS5	0.119458
LP6008460-DNA_B01_vs_LP6008340-DNA_A03	PrimaryTumour	SBS5	0.188821
LP6008460-DNA_B03_vs_LP6008340-DNA_H03	PrimaryTumour	SBS5	0.179582
LP6008460-DNA_C01_vs_LP6008340-DNA_B03	PrimaryTumour	SBS5	0.0607444
LP6008460-DNA_C02_vs_LP6008340-DNA_D03	PrimaryTumour	SBS5	0.239707
LP6008460-DNA_C03_vs_LP6008340-DNA_H05	PrimaryTumour	SBS5	0.0856039
LP6008460-DNA_C04_vs_LP6008340-DNA_F03	PrimaryTumour	SBS5	0.347665
LP6008460-DNA_D02_vs_LP6008340-DNA_E03	PrimaryTumour	SBS5	0.0708648
LP6008460-DNA_D03_vs_LP6008340-DNA_A05	PrimaryTumour	SBS5	0.164856
LP6008460-DNA_E01_vs_LP6008340-DNA_F04	PrimaryTumour	SBS5	0.164922
LP6008460-DNA_E02_vs_LP6008340-DNA_E04	PrimaryTumour	SBS5	0.0986164
LP6008460-DNA_E03_vs_LP6008340-DNA_B06	PrimaryTumour	SBS5	0.163029
LP6008460-DNA_E04_vs_LP6008340-DNA_H02	PrimaryTumour	SBS5	0.107631
LP6008460-DNA_F02_vs_LP6008340-DNA_E05	PrimaryTumour	SBS5	0.0659159
LP6008460-DNA_F03_vs_LP6008340-DNA_C03	PrimaryTumour	SBS5	0.0242302
LP6008460-DNA_F04_vs_LP6008340-DNA_H04	PrimaryTumour	SBS5	0.141378
LP6008460-DNA_G01_vs_LP6008340-DNA_B04	PrimaryTumour	SBS5	0.281029
LP6008460-DNA_G03_vs_LP6008340-DNA_C05	PrimaryTumour	SBS5	0.0758143
LP6008460-DNA_H02_vs_LP6008340-DNA_G03	PrimaryTumour	SBS5	0.0621243
LP6008460-DNA_H03_vs_LP6008340-DNA_D04	PrimaryTumour	SBS5	0.0425306
PD44724a_vs_PD44724b	PrimaryTumour	SBS5	0.0254839
PD44725a_vs_PD44725b	PrimaryTumour	SBS5	0.149503
PD44726a_vs_PD44726b	PrimaryTumour	SBS5	0.121002
PD44727a_vs_PD44727b	PrimaryTumour	SBS5	0.037617
PD44728a_vs_PD44728b	PrimaryTumour	SBS5	0.126977
PD44729a_vs_PD44729b	PrimaryTumour	SBS5	0.107853
PD44730a_vs_PD44730b	PrimaryTumour	SBS5	0.0963896
PD44731a_vs_PD44731b	PrimaryTumour	SBS5	0.116874
PD44732a_vs_PD44732b	PrimaryTumour	SBS5	0.267029
PD44733a_vs_PD44733b	PrimaryTumour	SBS5	0.343064
PD44734a_vs_PD44734b	PrimaryTumour	SBS5	0.0595788
PD44735a_vs_PD44735b	PrimaryTumour	SBS5	0.124742
PD44736a_vs_PD44736b	PrimaryTumour	SBS5	0.128703
PD44737a_vs_PD44737b	PrimaryTumour	SBS5	0.140988
PD44738a_vs_PD44738b	PrimaryTumour	SBS5	0.0471464
PD44739a_vs_PD44739b	PrimaryTumour	SBS5	0.110476
PD44740a_vs_PD44740b	PrimaryTumour	SBS5	0.0519882
PD44741a_vs_PD44741b	PrimaryTumour	SBS5	0.218622
PD44742a_vs_PD44742b	PrimaryTumour	SBS5	0.0522165
PD44743a_vs_PD44743b	PrimaryTumour	SBS5	0.184131
PD44744a_vs_PD44744b	PrimaryTumour	SBS5	0.0110985
PD44745a_vs_PD44745b	PrimaryTumour	SBS5	0
PD44746a_vs_PD44746b	PrimaryTumour	SBS5	0.224284
PD44747a_vs_PD44747b	PrimaryTumour	SBS5	0.0656624
PD44749a_vs_PD44749b	PrimaryTumour	SBS5	0.0680972
PD44751a_vs_PD44751b	PrimaryTumour	SBS5	0.0827196
PD44752a_vs_PD44752b	PrimaryTumour	SBS5	0.0889338
PD44753a_vs_PD44753b	PrimaryTumour	SBS5	0.275552
PD44758a_vs_PD44758b	PrimaryTumour	SBS5	0.0967635
PD44759a_vs_PD44759b	PrimaryTumour	SBS5	0.157594
PD44760a_vs_PD44760b	PrimaryTumour	SBS5	0.137527
PD44761a_vs_PD44761b	PrimaryTumour	SBS5	0.197308
PD44762a_vs_PD44762b	PrimaryTumour	SBS5	0.213679
PD44763a_vs_PD44763b	PrimaryTumour	SBS5	0.065666
PD44764a_vs_PD44764b	PrimaryTumour	SBS5	0
PD44765a_vs_PD44765b	PrimaryTumour	SBS5	0.00576003
PD44766a_vs_PD44766b	PrimaryTumour	SBS5	0.23735
PD44767a_vs_PD44767b	PrimaryTumour	SBS5	0.077661
PD44769a_vs_PD44769b	PrimaryTumour	SBS5	0.202315
PD44770a_vs_PD44770b	PrimaryTumour	SBS5	0.179622
PD44772a_vs_PD44772b	PrimaryTumour	SBS5	0.069138
PD44773a_vs_PD44773b	PrimaryTumour	SBS5	0.108744
PD44774a_vs_PD44774b	PrimaryTumour	SBS5	0.264144
PD44775a_vs_PD44775b	PrimaryTumour	SBS5	0.0363633
PD44776a_vs_PD44776b	PrimaryTumour	SBS5	0
PD44777a_vs_PD44777b	PrimaryTumour	SBS5	0.100666
PD44778a_vs_PD44778b	PrimaryTumour	SBS5	0.134006
PD44780a_vs_PD44780b	PrimaryTumour	SBS5	0.230801
PD44781a_vs_PD44781b	PrimaryTumour	SBS5	0.0260976
PD44782a_vs_PD44782b	PrimaryTumour	SBS5	0
PD44783a_vs_PD44783b	PrimaryTumour	SBS5	0.194148
PD44784a_vs_PD44784b	PrimaryTumour	SBS5	0.115807
PD44785a_vs_PD44785b	PrimaryTumour	SBS5	0.0607242
PD44786a_vs_PD44786b	PrimaryTumour	SBS5	0.153647
PD44787a_vs_PD44787b	PrimaryTumour	SBS5	0.168117
PD44788a_vs_PD44788b	PrimaryTumour	SBS5	0
PD44789a_vs_PD44789b	PrimaryTumour	SBS5	0.0437106
PD44790a_vs_PD44790b	PrimaryTumour	SBS5	0.0686162
PD44791a_vs_PD44791b	PrimaryTumour	SBS5	0.0815351
PD44792a_vs_PD44792b	PrimaryTumour	SBS5	0.0704659
PD44793a_vs_PD44793b	PrimaryTumour	SBS5	0.192731
PD44794a_vs_PD44794b	PrimaryTumour	SBS5	0.0295555
PD44795a_vs_PD44795b	PrimaryTumour	SBS5	0
PD44796a_vs_PD44796b	PrimaryTumour	SBS5	0.115608
PD44797a_vs_PD44797b	PrimaryTumour	SBS5	0.107253
PD44798a_vs_PD44798b	PrimaryTumour	SBS5	0.145476
PD44799a_vs_PD44799b	PrimaryTumour	SBS5	0.207551
PD44800a_vs_PD44800b	PrimaryTumour	SBS5	0.129128
PD44801a_vs_PD44801b	PrimaryTumour	SBS5	0.107441
PD44802a_vs_PD44802b	PrimaryTumour	SBS5	0.201602
PD44803a_vs_PD44803b	PrimaryTumour	SBS5	0.158516
PD44804a_vs_PD44804b	PrimaryTumour	SBS5	0.153432
PD44805a_vs_PD44805b	PrimaryTumour	SBS5	0
PD44807a_vs_PD44807b	PrimaryTumour	SBS5	0.176424
PD44808a_vs_PD44808b	PrimaryTumour	SBS5	0.0165647
PD44809a_vs_PD44809b	PrimaryTumour	SBS5	0.115303
PD44810a_vs_PD44810b	PrimaryTumour	SBS5	0.0735868
PD44811a_vs_PD44811b	PrimaryTumour	SBS5	0.0648729
PD44813a_vs_PD44813b	PrimaryTumour	SBS5	0.109577
PD44814a_vs_PD44814b	PrimaryTumour	SBS5	0.163429
PD44815a_vs_PD44815b	PrimaryTumour	SBS5	0.1262
PD44816a_vs_PD44816b	PrimaryTumour	SBS5	0.129064
PD44817a_vs_PD44817b	PrimaryTumour	SBS5	0.148633
PD44818a_vs_PD44818b	PrimaryTumour	SBS5	0.0680663
PD44819a_vs_PD44819b	PrimaryTumour	SBS5	0.0288701
PD44820a_vs_PD44820b	PrimaryTumour	SBS5	0.155852
PD44821a_vs_PD44821b	PrimaryTumour	SBS5	0.0983077
PD44823a_vs_PD44823b	PrimaryTumour	SBS5	0.18752
PD44824a_vs_PD44824b	PrimaryTumour	SBS5	0.0643159
PD44825a_vs_PD44825b	PrimaryTumour	SBS5	0.210945
PD44826a_vs_PD44826b	PrimaryTumour	SBS5	0.116339
PD44827a_vs_PD44827b	PrimaryTumour	SBS5	0.176495
PD44828a_vs_PD44828b	PrimaryTumour	SBS5	0.00943753
PD44829a_vs_PD44829b	PrimaryTumour	SBS5	0.151506
PD44830a_vs_PD44830b	PrimaryTumour	SBS5	0.109787
PD44831a_vs_PD44831b	PrimaryTumour	SBS5	0.0866283
PD44832a_vs_PD44832b	PrimaryTumour	SBS5	0.0775108
PD44833a_vs_PD44833b	PrimaryTumour	SBS5	0.0102571
PD44834a_vs_PD44834b	PrimaryTumour	SBS5	0.115675
PD44835a_vs_PD44835b	PrimaryTumour	SBS5	0.0761699
PD44836a_vs_PD44836b	PrimaryTumour	SBS5	0.145867
PD44837a_vs_PD44837b	PrimaryTumour	SBS5	0.135682
PD44838a_vs_PD44838b	PrimaryTumour	SBS5	0.0372265
PD44839a_vs_PD44839b	PrimaryTumour	SBS5	0.0430137
PD44840a_vs_PD44840b	PrimaryTumour	SBS5	0.102958
PD44841a_vs_PD44841b	PrimaryTumour	SBS5	0.266685
PD44842a_vs_PD44842b	PrimaryTumour	SBS5	0.16905
PD44843a_vs_PD44843b	PrimaryTumour	SBS5	0.0760743
PD44844a_vs_PD44844b	PrimaryTumour	SBS5	0.1828
PD44845a_vs_PD44845b	PrimaryTumour	SBS5	0.15944
PD44846a_vs_PD44846b	PrimaryTumour	SBS5	0.0645408
PD44847a_vs_PD44847b	PrimaryTumour	SBS5	0.127731
PD44848a_vs_PD44848b	PrimaryTumour	SBS5	0.103806
PD44849a_vs_PD44849b	PrimaryTumour	SBS5	0.140414
PD44850a_vs_PD44850b	PrimaryTumour	SBS5	0.104906
PD44851a_vs_PD44851b	PrimaryTumour	SBS5	0.0848722
PD44852a_vs_PD44852b	PrimaryTumour	SBS5	0.131494
PD44853a_vs_PD44853b	PrimaryTumour	SBS5	0.111281
PD44854a_vs_PD44854b	PrimaryTumour	SBS5	0.0987504
PD44855a_vs_PD44855b	PrimaryTumour	SBS5	0.136159
PD44856a_vs_PD44856b	PrimaryTumour	SBS5	0.0106497
PD44857a_vs_PD44857b	PrimaryTumour	SBS5	0
PD44859a_vs_PD44859b	PrimaryTumour	SBS5	0.231692
PD44861a_vs_PD44861b	PrimaryTumour	SBS5	0.089032
PD44862a_vs_PD44862b	PrimaryTumour	SBS5	0.0574777
PD44863a_vs_PD44863b	PrimaryTumour	SBS5	0.0567584
PD44864a_vs_PD44864b	PrimaryTumour	SBS5	0.0415305
PD44904a_vs_PD44904b	PrimaryTumour	SBS5	0.100254
PD44905a_vs_PD44905b	PrimaryTumour	SBS5	0.132901
PD44906a_vs_PD44906b	PrimaryTumour	SBS5	0.138894
PD44908a_vs_PD44908b	PrimaryTumour	SBS5	0.0869658
PD44909a_vs_PD44909b	PrimaryTumour	SBS5	0.286948
PD44910a_vs_PD44910b	PrimaryTumour	SBS5	0.0805745
PD44912a_vs_PD44912b	PrimaryTumour	SBS5	0.0391385
PD44913a_vs_PD44913b	PrimaryTumour	SBS5	0.171823
PD44914a_vs_PD44914b	PrimaryTumour	SBS5	0.189086
PD44915a_vs_PD44915b	PrimaryTumour	SBS5	0.063591
PD44916a_vs_PD44916b	PrimaryTumour	SBS5	0.14726
PD44917a_vs_PD44917b	PrimaryTumour	SBS5	0.100323
PD44918a_vs_PD44918b	PrimaryTumour	SBS5	0.0446841
PD44919a_vs_PD44919b	PrimaryTumour	SBS5	0.117108
PD44920a_vs_PD44920b	PrimaryTumour	SBS5	0.0551532
PD44921a_vs_PD44921b	PrimaryTumour	SBS5	0.0830542
PD44922a_vs_PD44922b	PrimaryTumour	SBS5	0.055847
PD44923a_vs_PD44923b	PrimaryTumour	SBS5	0.16711
PD44924a_vs_PD44924b	PrimaryTumour	SBS5	0.147839
PD44925a_vs_PD44925b	PrimaryTumour	SBS5	0.0872064
PD44926a_vs_PD44926b	PrimaryTumour	SBS5	0.20834
PD44927a_vs_PD44927b	PrimaryTumour	SBS5	0.0220133
PD44928a_vs_PD44928b	PrimaryTumour	SBS5	0.136514
PD44929a_vs_PD44929b	PrimaryTumour	SBS5	0.0691485
PD44930a_vs_PD44930b	PrimaryTumour	SBS5	0
PD44931a_vs_PD44931b	PrimaryTumour	SBS5	0.16489
PD44932a_vs_PD44932b	PrimaryTumour	SBS5	0.0407683
PD44933a_vs_PD44933b	PrimaryTumour	SBS5	0
PD44934a_vs_PD44934b	PrimaryTumour	SBS5	0.0325771
PD44935a_vs_PD44935b	PrimaryTumour	SBS5	0.173874
PD44936a_vs_PD44936b	PrimaryTumour	SBS5	0.181617
PD44937a_vs_PD44937b	PrimaryTumour	SBS5	0.139039
PD44938a_vs_PD44938b	PrimaryTumour	SBS5	0.0883117
PD44939a_vs_PD44939b	PrimaryTumour	SBS5	0.142031
PD44941a_vs_PD44941b	PrimaryTumour	SBS5	0.111264
PD44942a_vs_PD44942b	PrimaryTumour	SBS5	0.0565706
PD44943a_vs_PD44943b	PrimaryTumour	SBS5	0.208218
PD44944a_vs_PD44944b	PrimaryTumour	SBS5	0.103225
PD44945a_vs_PD44945b	PrimaryTumour	SBS5	0
PD44946a_vs_PD44946b	PrimaryTumour	SBS5	0.115044
PD44947a_vs_PD44947b	PrimaryTumour	SBS5	0.121438
PD44948a_vs_PD44948b	PrimaryTumour	SBS5	0
PD44949a_vs_PD44949b	PrimaryTumour	SBS5	0.0706575
PD44950a_vs_PD44950b	PrimaryTumour	SBS5	0.121868
PD46225a_vs_PD46225b	PrimaryTumour	SBS5	0.0715245
PD46226a_vs_PD46226b	PrimaryTumour	SBS5	0.0617576
PD46227a_vs_PD46227b	PrimaryTumour	SBS5	0.0518795
PD46228a_vs_PD46228b	PrimaryTumour	SBS5	0.0470611
PD46229a_vs_PD46229b	PrimaryTumour	SBS5	0.0230529
PD46230a_vs_PD46230b	PrimaryTumour	SBS5	0
PD46231a_vs_PD46231b	PrimaryTumour	SBS5	0.0961709
PD46232a_vs_PD46232b	PrimaryTumour	SBS5	0.113391
PD46233a_vs_PD46233b	PrimaryTumour	SBS5	0.0438054
PD46234a_vs_PD46234b	PrimaryTumour	SBS5	0.29251
PD46235a_vs_PD46235b	PrimaryTumour	SBS5	0.114234
PD46236a_vs_PD46236b	PrimaryTumour	SBS5	0.137826
PD46237a_vs_PD46237b	PrimaryTumour	SBS5	0.0675667
PD46238a_vs_PD46238b	PrimaryTumour	SBS5	0.121593
PD46239a_vs_PD46239b	PrimaryTumour	SBS5	0.134444
PD46240a_vs_PD46240b	PrimaryTumour	SBS5	0.225268
PD46241a_vs_PD46241b	PrimaryTumour	SBS5	0.0519664
PD46242a_vs_PD46242b	PrimaryTumour	SBS5	0.0256519
PD46243a_vs_PD46243b	PrimaryTumour	SBS5	0.109743
PD46244a_vs_PD46244b	PrimaryTumour	SBS5	0.28067
PD46245a_vs_PD46245b	PrimaryTumour	SBS5	0
PD46246a_vs_PD46246b	PrimaryTumour	SBS5	0.080874
PD46247a_vs_PD46247b	PrimaryTumour	SBS5	0.109306
PD46248a_vs_PD46248b	PrimaryTumour	SBS5	0.0298936
PD46249a_vs_PD46249b	PrimaryTumour	SBS5	0.0525762
PD46250a_vs_PD46250b	PrimaryTumour	SBS5	0
PD46251a_vs_PD46251b	PrimaryTumour	SBS5	0.226967
PD46252a_vs_PD46252b	PrimaryTumour	SBS5	0
PD46253a_vs_PD46253b	PrimaryTumour	SBS5	0.10084
PD46254a_vs_PD46254b	PrimaryTumour	SBS5	0.0686558
PD46255a_vs_PD46255b	PrimaryTumour	SBS5	0.149165
PD46256a_vs_PD46256b	PrimaryTumour	SBS5	0.180753
PD46257a_vs_PD46257b	PrimaryTumour	SBS5	0.248433
PD46258a_vs_PD46258b	PrimaryTumour	SBS5	0.075363
PD46259a_vs_PD46259b	PrimaryTumour	SBS5	0.113396
PD46260a_vs_PD46260b	PrimaryTumour	SBS5	0.0426495
PD46261a_vs_PD46261b	PrimaryTumour	SBS5	0.225643
PD46262a_vs_PD46262b	PrimaryTumour	SBS5	0.0385075
PD46263a_vs_PD46263b	PrimaryTumour	SBS5	0.0933233
PD46264a_vs_PD46264b	PrimaryTumour	SBS5	0.0320504
PD46265a_vs_PD46265b	PrimaryTumour	SBS5	0.0373267
PD46267a_vs_PD46267b	PrimaryTumour	SBS5	0.164471
PD46268a_vs_PD46268b	PrimaryTumour	SBS5	0.120332
SLX-16751_DNAA004_vs_LP6008338-DNA_B06	Barretts	SBS5	0.0970066
SLX-16752_DNAA007_vs_LP6008338-DNA_E02	Barretts	SBS5	0.421176
SLX-16752_DNAA012_vs_LP6008338-DNA_B01	Barretts	SBS5	0.0831989
SLX-18929_UDP0003_vs_SLX-18928_UDP0057	PrimaryTumour	SBS5	0.19771
SLX-18929_UDP0005_vs_SLX-18928_UDP0016	PrimaryTumour	SBS5	0.0967742
SLX-18929_UDP0006_vs_SLX-18928_UDP0096	PrimaryTumour	SBS5	0.312287
SLX-18929_UDP0010_vs_SLX-18928_UDP0041	PrimaryTumour	SBS5	0.114426
SLX-18929_UDP0012_vs_SLX-18928_UDP0075	PrimaryTumour	SBS5	0.0461271
SLX-18929_UDP0015_vs_SLX-18928_UDP0048	PrimaryTumour	SBS5	0.12115
SLX-18929_UDP0018_vs_SLX-18928_UDP0045	PrimaryTumour	SBS5	0.0905315
SLX-18929_UDP0020_vs_SLX-18928_UDP0029	PrimaryTumour	SBS5	0.0533959
SLX-18929_UDP0021_vs_SLX-18928_UDP0054	PrimaryTumour	SBS5	0.0955598
SLX-18929_UDP0023_vs_SLX-18928_UDP0079	PrimaryTumour	SBS5	0.431779
SLX-18929_UDP0024_vs_SLX-18928_UDP0090	PrimaryTumour	SBS5	0.0557625
SLX-18929_UDP0026_vs_SLX-18928_UDP0009	PrimaryTumour	SBS5	0.0716308
SLX-18929_UDP0030_vs_SLX-18928_UDP0025	PrimaryTumour	SBS5	0.0754495
SLX-18929_UDP0032_vs_SLX-18928_UDP0093	PrimaryTumour	SBS5	0.0603028
SLX-18929_UDP0034_vs_LP6008264-DNA_A06	Barretts	SBS5	0
SLX-18929_UDP0035_vs_SLX-18928_UDP0088	PrimaryTumour	SBS5	0.166743
SLX-18929_UDP0043_vs_SLX-18928_UDP0049	PrimaryTumour	SBS5	0.174264
SLX-18929_UDP0053_vs_SLX-18928_UDP0091	PrimaryTumour	SBS5	0.122517
SLX-18929_UDP0056_vs_SLX-18928_UDP0044	PrimaryTumour	SBS5	0.16129
SLX-18929_UDP0059_vs_SLX-18928_UDP0071	PrimaryTumour	SBS5	0.751332
SLX-18929_UDP0062_vs_SLX-18928_UDP0027	PrimaryTumour	SBS5	0.132658
SLX-18929_UDP0063_vs_SLX-18928_UDP0082	PrimaryTumour	SBS5	0.131979
SLX-18929_UDP0067_vs_SLX-18928_UDP0004	PrimaryTumour	SBS5	0.173678
SLX-18929_UDP0068_vs_SLX-18928_UDP0002	PrimaryTumour	SBS5	0.00827896
SLX-18929_UDP0070_vs_SLX-18928_UDP0033	PrimaryTumour	SBS5	0.0724323
SLX-18929_UDP0072_vs_LP6008264-DNA_H05	Barretts	SBS5	0.0556106
SLX-18929_UDP0073_vs_SLX-18928_UDP0076	PrimaryTumour	SBS5	0.106855
SLX-18929_UDP0077_vs_SLX-18928_UDP0039	PrimaryTumour	SBS5	0.115072
SLX-18929_UDP0080_vs_SLX-18928_UDP0074	PrimaryTumour	SBS5	0.0705105
SLX-18929_UDP0083_vs_SLX-18928_UDP0008	PrimaryTumour	SBS5	0.00423755
SLX-18929_UDP0086_vs_SLX-18928_UDP0052	PrimaryTumour	SBS5	0.0835585
SLX-18929_UDP0092_vs_SLX-18928_UDP0058	PrimaryTumour	SBS5	0.0605555
SLX-18929_UDP0094_vs_SLX-18928_UDP0061	PrimaryTumour	SBS5	0.100789
SLX-18929_UDP0095_vs_SLX-18928_UDP0066	PrimaryTumour	SBS5	0.0396091
SLX-18949_i705_i506_vs_SLX-18949_i707_i506	Barretts	SBS5	0.0142152
SLX-18949_i714_i517_vs_SLX-18949_i706_i517	Barretts	SBS5	0.015502
SLX-18950_i706_i505_vs_SLX-18950_i706_i517	Barretts	SBS5	0.355717
SM-4AX82_vs_SM-4AWN8	PrimaryTumour	SBS5	0.161621
SM-4AX83_vs_SM-4AWN9	PrimaryTumour	SBS5	0.0810134
SM-4AX84_vs_SM-4AWNA	PrimaryTumour	SBS5	0.0376432
SM-4AX85_vs_SM-4AWNB	PrimaryTumour	SBS5	0.317117
SM-4AX86_vs_SM-4AWNC	PrimaryTumour	SBS5	0.0766706
SM-4AX87_vs_SM-4AWND	PrimaryTumour	SBS5	0.187337
SM-4B295_vs_SM-4AWNE	PrimaryTumour	SBS5	0.0820412
SM-4B296_vs_SM-4AWNF	PrimaryTumour	SBS5	0.019227
SM-4JPP6_vs_SM-4JPUS	PrimaryTumour	SBS5	0.174268
SM-4JPP7_vs_SM-4JPUT	PrimaryTumour	SBS5	0.0995711
SM-4JPP9_vs_SM-4JPUT	PrimaryTumour	SBS5	0.108085
SM-4JPPA_vs_LP6005333-DNA_B01	PrimaryTumour	SBS5	0.114985
SM-4JPPB_vs_LP6005333-DNA_B01	PrimaryTumour	SBS5	0.123517
SM-4JPPC_vs_LP6005333-DNA_B01	PrimaryTumour	SBS5	0.11126
SM-4JPUV_vs_SM-4JPUS	PrimaryTumour	SBS5	0.197848
SM-4JPUW_vs_SM-4JPUS	PrimaryTumour	SBS5	0.128325
SM-4JPUX_vs_SM-4JPUT	PrimaryTumour	SBS5	0.218211
SM-4JPUY_vs_LP6005333-DNA_B01	PrimaryTumour	SBS5	0.0976766
SM-4JPUZ_vs_LP6005333-DNA_B01	PrimaryTumour	SBS5	0.104649
SM-4JPV1_vs_SM-4JPUS	PrimaryTumour	SBS5	0.199968
SM-4JPV2_vs_SM-4JPUS	PrimaryTumour	SBS5	0.180586
SS6003109_vs_SS6003108	PrimaryTumour	SBS5	0
SS6003111_vs_SS6003110	PrimaryTumour	SBS5	0.121168
SS6003113_vs_SS6003112	PrimaryTumour	SBS5	0.00389418
SS6003115_vs_SS6003114	PrimaryTumour	SBS5	0.0339651
SS6003117_vs_SS6003116	PrimaryTumour	SBS5	0
SS6003119_vs_SS6003118	PrimaryTumour	SBS5	0.189172
SS6003121_vs_SS6003120	PrimaryTumour	SBS5	0
SS6003125_vs_SS6003124	PrimaryTumour	SBS5	0
SS6003129_vs_SS6003128	PrimaryTumour	SBS5	0.0461452
SS6003131_vs_SS6003130	PrimaryTumour	SBS5	0.175624
SS6003133_vs_SS6003132	PrimaryTumour	SBS5	0.0760579
SS6003135_vs_SS6003134	PrimaryTumour	SBS5	0
SS6003137_vs_SS6003136	PrimaryTumour	SBS5	0.17994
SS6003149_vs_SS6003148	PrimaryTumour	SBS5	0.0577885
LP2000105-DNA_A01_vs_LP2000102-DNA_A01	PrimaryTumour	SBS3	0
LP2000106-DNA_A01_vs_LP2000102-DNA_A01	PrimaryTumour	SBS3	0
LP2000107-DNA_A01_vs_LP2000102-DNA_A01	PrimaryTumour	SBS3	0
LP2000108-DNA_A01_vs_LP2000103-DNA_A01	PrimaryTumour	SBS3	0.0842485
LP2000109-DNA_A01_vs_LP2000103-DNA_A01	PrimaryTumour	SBS3	0.0518843
LP2000111-DNA_A01_vs_LP2000102-DNA_A01	Metastasis	SBS3	0
LP2000112-DNA_A01_vs_LP2000102-DNA_A01	Metastasis	SBS3	0
LP2000113-DNA_A01_vs_LP2000103-DNA_A01	Metastasis	SBS3	0.0179197
LP2000114-DNA_A01_vs_LP2000103-DNA_A01	Metastasis	SBS3	0.0192188
LP2000327-DNA_A01_vs_LP2000319-DNA_A01	PrimaryTumour	SBS3	0
LP2000328-DNA_A01_vs_LP2000320-DNA_A01	PrimaryTumour	SBS3	0
LP2000329-DNA_A01_vs_LP2000321-DNA_A01	PrimaryTumour	SBS3	0
LP2000331-DNA_A01_vs_LP2000322-DNA_A01	PrimaryTumour	SBS3	0
LP2000332-DNA_A01_vs_LP2000323-DNA_A01	PrimaryTumour	SBS3	0
LP2000346-DNA_A01_vs_SM-4JPUU	PrimaryTumour	SBS3	0
LP2000350-DNA_A01_vs_SM-4JPUU	PrimaryTumour	SBS3	0
LP2000352-DNA_A01_vs_LP2000359-DNA_A01	PrimaryTumour	SBS3	0
LP2000353-DNA_A01_vs_LP2000359-DNA_A01	PrimaryTumour	SBS3	0
LP2000355-DNA_A01_vs_LP2000359-DNA_A01	PrimaryTumour	SBS3	0
LP2000356-DNA_A01_vs_LP2000359-DNA_A01	Metastasis	SBS3	0
LP2000357-DNA_A01_vs_LP2000359-DNA_A01	Metastasis	SBS3	0
LP2000366-DNA_A01_vs_SM-4JPUU	PrimaryTumour	SBS3	0
LP2000367-DNA_A01_vs_SM-4JPUU	PrimaryTumour	SBS3	0
LP2000368-DNA_A01_vs_SM-4JPUU	PrimaryTumour	SBS3	0
LP2000369-DNA_A01_vs_SM-4JPUU	Metastasis	SBS3	0
LP2000370-DNA_A01_vs_SM-4JPUU	Metastasis	SBS3	0
LP2000371-DNA_A01_vs_SM-4JPUU	PrimaryTumour	SBS3	0
LP2000372-DNA_A01_vs_LP2000359-DNA_A01	PrimaryTumour	SBS3	0
LP2000373-DNA_A01_vs_LP2000359-DNA_A01	Metastasis	SBS3	0
LP2101132-DNA_A01_vs_LP2101131-DNA_A01	PrimaryTumour	SBS3	0
LP2101136-DNA_A01_vs_LP2101133-DNA_A01	PrimaryTumour	SBS3	0.101073
LP2101137-DNA_A01_vs_LP2101134-DNA_A01	PrimaryTumour	SBS3	0
LP2101140-DNA_A01_vs_LP2101155-DNA_A01	PrimaryTumour	SBS3	0
LP2101141-DNA_A01_vs_LP2101139-DNA_A01	PrimaryTumour	SBS3	0.0299397
LP2101142-DNA_A01_vs_LP2101143-DNA_A01	PrimaryTumour	SBS3	0
LP2101144-DNA_A01_vs_LP2101145-DNA_A01	PrimaryTumour	SBS3	0
LP2101146-DNA_A01_vs_LP2101147-DNA_A01	PrimaryTumour	SBS3	0
LP2101148-DNA_A01_vs_LP2101149-DNA_A01	PrimaryTumour	SBS3	0.240358
LP2101151-DNA_A01_vs_LP2101152-DNA_A01	PrimaryTumour	SBS3	0.0122375
LP2101153-DNA_A01_vs_LP2101154-DNA_A01	PrimaryTumour	SBS3	0
LP2101156-DNA_A01_vs_LP2101157-DNA_A01	PrimaryTumour	SBS3	0
LP2101158-DNA_A01_vs_LP2101159-DNA_A01	PrimaryTumour	SBS3	0
LP2101160-DNA_A01_vs_LP2101161-DNA_A01	PrimaryTumour	SBS3	0
LP2101162-DNA_B01_vs_LP2101163-DNA_B01	PrimaryTumour	SBS3	0
LP2101164-DNA_A01_vs_LP2101165-DNA_A01	PrimaryTumour	SBS3	0
LP2101166-DNA_A01_vs_LP2101167-DNA_A01	PrimaryTumour	SBS3	0
LP2101168-DNA_A01_vs_LP2101169-DNA_A01	PrimaryTumour	SBS3	0.0510039
LP2101170-DNA_A01_vs_LP2101511-DNA_A01	PrimaryTumour	SBS3	0.153132
LP2101512-DNA_A01_vs_LP2101513-DNA_A01	PrimaryTumour	SBS3	0
LP6005334-DNA_A02_vs_LP6005333-DNA_A02	PrimaryTumour	SBS3	0
LP6005334-DNA_A04_vs_LP6005333-DNA_A04	PrimaryTumour	SBS3	0.00681122
LP6005334-DNA_B01_vs_SM-4JPUU	PrimaryTumour	SBS3	0
LP6005334-DNA_B02_vs_LP6005333-DNA_B02	PrimaryTumour	SBS3	0
LP6005334-DNA_C01_vs_LP6005333-DNA_C01	PrimaryTumour	SBS3	0.216007
LP6005334-DNA_C02_vs_LP6005333-DNA_C02	PrimaryTumour	SBS3	0.0635124
LP6005334-DNA_C03_vs_LP6005333-DNA_C03	PrimaryTumour	SBS3	0
LP6005334-DNA_D01_vs_LP6005333-DNA_D01	PrimaryTumour	SBS3	0
LP6005334-DNA_D02_vs_LP6005333-DNA_D02	PrimaryTumour	SBS3	0
LP6005334-DNA_D03_vs_LP6005333-DNA_D03	PrimaryTumour	SBS3	0
LP6005334-DNA_E01_vs_LP6005333-DNA_E01	PrimaryTumour	SBS3	0.0529592
LP6005334-DNA_E02_vs_LP6005333-DNA_E02	PrimaryTumour	SBS3	0
LP6005334-DNA_E03_vs_LP6005333-DNA_E03	PrimaryTumour	SBS3	0.147675
LP6005334-DNA_F01_vs_LP6005333-DNA_F01	PrimaryTumour	SBS3	0
LP6005334-DNA_F02_vs_LP6005333-DNA_F02	PrimaryTumour	SBS3	0
LP6005334-DNA_F03_vs_LP6005333-DNA_F03	PrimaryTumour	SBS3	0
LP6005334-DNA_G01_vs_LP6005333-DNA_G01	PrimaryTumour	SBS3	0
LP6005334-DNA_G02_vs_LP6005333-DNA_G02	PrimaryTumour	SBS3	0
LP6005334-DNA_G03_vs_LP6005333-DNA_G03	PrimaryTumour	SBS3	0
LP6005334-DNA_H01_vs_LP6005333-DNA_H01	PrimaryTumour	SBS3	0
LP6005334-DNA_H02_vs_LP6005333-DNA_H02	PrimaryTumour	SBS3	0
LP6005334-DNA_H03_vs_LP6005333-DNA_H03	PrimaryTumour	SBS3	0
LP6005409-DNA_A01_vs_LP6005408-DNA_A01	PrimaryTumour	SBS3	0
LP6005409-DNA_A02_vs_LP6005408-DNA_A02	PrimaryTumour	SBS3	0.0436589
LP6005409-DNA_A03_vs_LP6005408-DNA_A03	PrimaryTumour	SBS3	0
LP6005409-DNA_A04_vs_LP6005408-DNA_A04	PrimaryTumour	SBS3	0
LP6005409-DNA_B01_vs_LP6005408-DNA_B01	PrimaryTumour	SBS3	0
LP6005409-DNA_B02_vs_LP6005408-DNA_B02	PrimaryTumour	SBS3	0
LP6005409-DNA_B04_vs_LP6005408-DNA_B04	PrimaryTumour	SBS3	0.15012
LP6005409-DNA_C01_vs_LP6005408-DNA_C01	PrimaryTumour	SBS3	0
LP6005409-DNA_C02_vs_LP6005408-DNA_C02	PrimaryTumour	SBS3	0
LP6005409-DNA_C04_vs_LP6005408-DNA_C04	PrimaryTumour	SBS3	0.101306
LP6005409-DNA_D01_vs_LP6005408-DNA_D01	PrimaryTumour	SBS3	0
LP6005409-DNA_D02_vs_LP6005408-DNA_D02	PrimaryTumour	SBS3	0
LP6005409-DNA_D03_vs_LP6005408-DNA_D03	PrimaryTumour	SBS3	0
LP6005409-DNA_E01_vs_LP6005408-DNA_E01	PrimaryTumour	SBS3	0
LP6005409-DNA_E02_vs_LP6005408-DNA_E02	PrimaryTumour	SBS3	0
LP6005409-DNA_E03_vs_LP6005408-DNA_E03	PrimaryTumour	SBS3	0.00289008
LP6005409-DNA_F01_vs_LP6005408-DNA_F01	PrimaryTumour	SBS3	0
LP6005409-DNA_F02_vs_LP6005408-DNA_F02	PrimaryTumour	SBS3	0
LP6005409-DNA_F03_vs_LP6005408-DNA_F03	PrimaryTumour	SBS3	0
LP6005409-DNA_G02_vs_LP6005408-DNA_G02	PrimaryTumour	SBS3	0
LP6005409-DNA_G03_vs_LP6005408-DNA_G03	PrimaryTumour	SBS3	0
LP6005409-DNA_H01_vs_LP6005408-DNA_H01	PrimaryTumour	SBS3	0.0377266
LP6005409-DNA_H02_vs_LP6005408-DNA_H02	PrimaryTumour	SBS3	0
LP6005409-DNA_H03_vs_LP6005408-DNA_H03	PrimaryTumour	SBS3	0
LP6005496-DNA_A01_vs_LP6005408-DNA_B03	PrimaryTumour	SBS3	0
LP6005496-DNA_B01_vs_LP6005408-DNA_C03	PrimaryTumour	SBS3	0
LP6005500-DNA_A02_vs_LP6005499-DNA_A02	PrimaryTumour	SBS3	0
LP6005500-DNA_A03_vs_LP6005499-DNA_A03	PrimaryTumour	SBS3	0
LP6005500-DNA_B02_vs_LP6005499-DNA_B02	PrimaryTumour	SBS3	0
LP6005500-DNA_B03_vs_LP6005499-DNA_B03	PrimaryTumour	SBS3	0.0501199
LP6005500-DNA_C02_vs_LP6005499-DNA_C02	PrimaryTumour	SBS3	0
LP6005500-DNA_C03_vs_LP6005499-DNA_C03	PrimaryTumour	SBS3	0
LP6005500-DNA_D02_vs_LP6005499-DNA_D02	PrimaryTumour	SBS3	0
LP6005500-DNA_D03_vs_LP6005499-DNA_D03	PrimaryTumour	SBS3	0
LP6005500-DNA_E02_vs_LP6005499-DNA_E02	PrimaryTumour	SBS3	0
LP6005500-DNA_E03_vs_LP6005499-DNA_E03	PrimaryTumour	SBS3	0
LP6005500-DNA_F02_vs_LP6005499-DNA_F02	PrimaryTumour	SBS3	0
LP6005500-DNA_F03_vs_LP6005499-DNA_F03	PrimaryTumour	SBS3	0
LP6005500-DNA_G01_vs_LP6005499-DNA_G01	PrimaryTumour	SBS3	0.0399103
LP6005500-DNA_G02_vs_LP6005499-DNA_G02	PrimaryTumour	SBS3	0.00966742
LP6005500-DNA_G03_vs_LP6005499-DNA_G03	PrimaryTumour	SBS3	0
LP6005500-DNA_H01_vs_LP6005499-DNA_H01	PrimaryTumour	SBS3	0
LP6005500-DNA_H02_vs_LP6005499-DNA_H02	PrimaryTumour	SBS3	0
LP6005500-DNA_H03_vs_LP6005499-DNA_H03	PrimaryTumour	SBS3	0
LP6005501-DNA_E01_vs_LP6005499-DNA_E01	Barretts	SBS3	0
LP6005690-DNA_B01_vs_LP6005689-DNA_B01	PrimaryTumour	SBS3	0
LP6005690-DNA_B03_vs_LP6005777-DNA_A01	PrimaryTumour	SBS3	0
LP6005690-DNA_C02_vs_LP6005689-DNA_C02	PrimaryTumour	SBS3	0
LP6005690-DNA_C03_vs_LP6005689-DNA_C03	PrimaryTumour	SBS3	0
LP6005690-DNA_D02_vs_LP6005689-DNA_D02	PrimaryTumour	SBS3	0
LP6005690-DNA_D03_vs_LP6005689-DNA_D03	PrimaryTumour	SBS3	0
LP6005690-DNA_E02_vs_LP6005689-DNA_E02	PrimaryTumour	SBS3	0
LP6005690-DNA_E03_vs_LP6005689-DNA_E03	PrimaryTumour	SBS3	0
LP6005690-DNA_F02_vs_LP6005689-DNA_F02	PrimaryTumour	SBS3	0
LP6005690-DNA_G02_vs_LP6005689-DNA_G02	PrimaryTumour	SBS3	0
LP6005690-DNA_H02_vs_LP6005689-DNA_H02	PrimaryTumour	SBS3	0
LP6005691-DNA_A01_vs_LP6005689-DNA_C01	Barretts	SBS3	0
LP6005691-DNA_D01_vs_LP6005689-DNA_B02	Barretts	SBS3	0
LP6005691-DNA_E01_vs_LP6005689-DNA_D01	Barretts	SBS3	0
LP6005691-DNA_G01_vs_LP6005689-DNA_G01	Barretts	SBS3	0
LP6005691-DNA_H01_vs_LP6005689-DNA_H01	Barretts	SBS3	0
LP6005935-DNA_A01_vs_LP6005979-DNA_A01	PrimaryTumour	SBS3	0
LP6005935-DNA_A02_vs_LP6005934-DNA_A02	PrimaryTumour	SBS3	0
LP6005935-DNA_A03_vs_LP6005934-DNA_A03	PrimaryTumour	SBS3	0
LP6005935-DNA_B01_vs_LP6005934-DNA_B01	PrimaryTumour	SBS3	0
LP6005935-DNA_B02_vs_LP6005934-DNA_B02	PrimaryTumour	SBS3	0
LP6005935-DNA_B03_vs_LP6005934-DNA_B03	PrimaryTumour	SBS3	0
LP6005935-DNA_B04_vs_LP6005934-DNA_B04	PrimaryTumour	SBS3	0
LP6005935-DNA_C01_vs_LP6005934-DNA_C01	PrimaryTumour	SBS3	0
LP6005935-DNA_C02_vs_LP6005979-DNA_B01	PrimaryTumour	SBS3	0
LP6005935-DNA_C04_vs_LP6005934-DNA_C04	PrimaryTumour	SBS3	0
LP6005935-DNA_D01_vs_LP6005934-DNA_D01	PrimaryTumour	SBS3	0
LP6005935-DNA_D02_vs_LP6005934-DNA_D02	PrimaryTumour	SBS3	0
LP6005935-DNA_E01_vs_LP6005934-DNA_E01	PrimaryTumour	SBS3	0
LP6005935-DNA_E03_vs_LP6005934-DNA_E03	PrimaryTumour	SBS3	0
LP6005935-DNA_F01_vs_LP6005934-DNA_F01	PrimaryTumour	SBS3	0.193863
LP6005935-DNA_F02_vs_LP6005934-DNA_F02	PrimaryTumour	SBS3	0
LP6005935-DNA_F03_vs_LP6005934-DNA_F03	PrimaryTumour	SBS3	0
LP6005935-DNA_F04_vs_LP6007426-DNA_A01	Metastasis	SBS3	0
LP6005935-DNA_G01_vs_LP6005934-DNA_G01	PrimaryTumour	SBS3	0
LP6005935-DNA_G02_vs_LP6005979-DNA_C01	PrimaryTumour	SBS3	0
LP6005935-DNA_G03_vs_LP6005934-DNA_G03	PrimaryTumour	SBS3	0
LP6005935-DNA_H01_vs_LP6005934-DNA_H01	PrimaryTumour	SBS3	0
LP6005935-DNA_H02_vs_LP6005934-DNA_H02	PrimaryTumour	SBS3	0
LP6005935-DNA_H03_vs_LP6005934-DNA_H03	PrimaryTumour	SBS3	0
LP6007358-DNA_A01_vs_LP6007553-DNA_A01	PrimaryTumour	SBS3	0
LP6007394-DNA_A01_vs_LP6007393-DNA_A01	PrimaryTumour	SBS3	0
LP6007396-DNA_A01_vs_LP6007395-DNA_A01	PrimaryTumour	SBS3	0
LP6007407-DNA_A01_vs_LP6007406-DNA_A01	PrimaryTumour	SBS3	0
LP6007414-DNA_A02_vs_LP6007413-DNA_A02	PrimaryTumour	SBS3	0
LP6007416-DNA_A01_vs_LP6007415-DNA_A01	PrimaryTumour	SBS3	0
LP6007418-DNA_A02_vs_LP6007417-DNA_A02	PrimaryTumour	SBS3	0.0233398
LP6007420-DNA_A01_vs_LP6007419-DNA_A01	PrimaryTumour	SBS3	0
LP6007422-DNA_A01_vs_LP6007421-DNA_A01	PrimaryTumour	SBS3	0
LP6007427-DNA_A01_vs_LP6007426-DNA_A01	PrimaryTumour	SBS3	0
LP6007428-DNA_A01_vs_LP6007426-DNA_A01	Barretts	SBS3	0
LP6007430-DNA_A01_vs_LP6007429-DNA_A01	PrimaryTumour	SBS3	0
LP6007432-DNA_A01_vs_LP6007431-DNA_A01	PrimaryTumour	SBS3	0
LP6007434-DNA_A01_vs_LP6007433-DNA_A01	PrimaryTumour	SBS3	0
LP6007436-DNA_A01_vs_LP6007435-DNA_A01	PrimaryTumour	SBS3	0
LP6007438-DNA_A01_vs_LP6007437-DNA_A01	PrimaryTumour	SBS3	0.164658
LP6007440-DNA_A01_vs_LP6007439-DNA_A01	PrimaryTumour	SBS3	0
LP6007442-DNA_A01_vs_LP6007441-DNA_A01	PrimaryTumour	SBS3	0.0057701
LP6007504-DNA_A01_vs_LP6007566-DNA_A01	PrimaryTumour	SBS3	0
LP6007506-DNA_A01_vs_LP6007505-DNA_A01	PrimaryTumour	SBS3	0
LP6007508-DNA_A01_vs_LP6007507-DNA_A01	PrimaryTumour	SBS3	0
LP6007512-DNA_A01_vs_LP6007511-DNA_A01	PrimaryTumour	SBS3	0
LP6007514-DNA_A01_vs_LP6007513-DNA_A01	PrimaryTumour	SBS3	0
LP6007516-DNA_A01_vs_LP6007515-DNA_A01	PrimaryTumour	SBS3	0.0915095
LP6007518-DNA_A01_vs_LP6007517-DNA_A01	PrimaryTumour	SBS3	0
LP6007523-DNA_A01_vs_LP6007522-DNA_A01	PrimaryTumour	SBS3	0
LP6007529-DNA_A01_vs_LP6007528-DNA_A01	PrimaryTumour	SBS3	0
LP6007531-DNA_A01_vs_LP6007530-DNA_A01	PrimaryTumour	SBS3	0
LP6007533-DNA_A01_vs_LP6007532-DNA_A01	PrimaryTumour	SBS3	0
LP6007538-DNA_A01_vs_LP6007537-DNA_A01	Barretts	SBS3	0
LP6007540-DNA_A01_vs_LP6007539-DNA_A01	PrimaryTumour	SBS3	0
LP6007542-DNA_A01_vs_LP6007541-DNA_A01	PrimaryTumour	SBS3	0.0250047
LP6007544-DNA_A01_vs_LP6007569-DNA_A01	PrimaryTumour	SBS3	0
LP6007546-DNA_A01_vs_LP6007568-DNA_A01	PrimaryTumour	SBS3	0
LP6007548-DNA_A01_vs_LP6007547-DNA_A01	PrimaryTumour	SBS3	0
LP6007550-DNA_A01_vs_LP6007549-DNA_A01	PrimaryTumour	SBS3	0
LP6007552-DNA_A01_vs_LP6007551-DNA_A01	PrimaryTumour	SBS3	0.00638733
LP6007567-DNA_A01_vs_LP6007524-DNA_A01	PrimaryTumour	SBS3	0
LP6007600_vs_LP6007599	PrimaryTumour	SBS3	0
LP6007602_vs_LP6007601	PrimaryTumour	SBS3	0.146941
LP6008017-DNA_A01_vs_LP6008018-DNA_B01	PrimaryTumour	SBS3	0
LP6008017-DNA_A02_vs_LP6008018-DNA_B01	Metastasis	SBS3	0
LP6008017-DNA_A03_vs_LP6008018-DNA_C01	Metastasis	SBS3	0
LP6008017-DNA_A04_vs_LP6008018-DNA_A01	Metastasis	SBS3	0
LP6008017-DNA_B01_vs_LP6008018-DNA_B01	PrimaryTumour	SBS3	0
LP6008017-DNA_B02_vs_LP6008018-DNA_B01	Metastasis	SBS3	0
LP6008017-DNA_B03_vs_LP6008018-DNA_C01	Metastasis	SBS3	0
LP6008017-DNA_B04_vs_LP6008018-DNA_A01	Metastasis	SBS3	0
LP6008017-DNA_C01_vs_LP6008018-DNA_B01	PrimaryTumour	SBS3	0
LP6008017-DNA_C02_vs_LP6008018-DNA_C01	PrimaryTumour	SBS3	0
LP6008017-DNA_C03_vs_LP6008018-DNA_C01	Metastasis	SBS3	0
LP6008017-DNA_C04_vs_LP6008018-DNA_C01	Barretts	SBS3	0
LP6008017-DNA_D01_vs_LP6008018-DNA_B01	PrimaryTumour	SBS3	0
LP6008017-DNA_D02_vs_LP6008018-DNA_C01	PrimaryTumour	SBS3	0
LP6008017-DNA_D03_vs_LP6008018-DNA_A01	PrimaryTumour	SBS3	0
LP6008017-DNA_E01_vs_LP6008018-DNA_B01	Metastasis	SBS3	0
LP6008017-DNA_E02_vs_LP6008018-DNA_C01	PrimaryTumour	SBS3	0
LP6008017-DNA_E03_vs_LP6008018-DNA_A01	PrimaryTumour	SBS3	0
LP6008017-DNA_F01_vs_LP6008018-DNA_B01	Metastasis	SBS3	0
LP6008017-DNA_F02_vs_LP6008018-DNA_C01	PrimaryTumour	SBS3	0
LP6008017-DNA_F03_vs_LP6008018-DNA_A01	PrimaryTumour	SBS3	0
LP6008017-DNA_G01_vs_LP6008018-DNA_B01	Metastasis	SBS3	0
LP6008017-DNA_G02_vs_LP6008018-DNA_C01	Metastasis	SBS3	0
LP6008017-DNA_G03_vs_LP6008018-DNA_A01	PrimaryTumour	SBS3	0
LP6008017-DNA_H01_vs_LP6008018-DNA_B01	Metastasis	SBS3	0
LP6008017-DNA_H02_vs_LP6008018-DNA_C01	Metastasis	SBS3	0
LP6008017-DNA_H03_vs_LP6008018-DNA_A01	Metastasis	SBS3	0
LP6008031-DNA_A01_vs_LP6008032-DNA_A01	PrimaryTumour	SBS3	0.0459903
LP6008031-DNA_A03_vs_LP6008032-DNA_E03	PrimaryTumour	SBS3	0
LP6008031-DNA_A04_vs_LP6008032-DNA_D03	PrimaryTumour	SBS3	0
LP6008031-DNA_B01_vs_LP6008032-DNA_B01	PrimaryTumour	SBS3	0
LP6008031-DNA_B02_vs_LP6008032-DNA_D02	PrimaryTumour	SBS3	0
LP6008031-DNA_B03_vs_LP6008032-DNA_F03	PrimaryTumour	SBS3	0
LP6008031-DNA_C01_vs_LP6008032-DNA_C01	PrimaryTumour	SBS3	0
LP6008031-DNA_C02_vs_LP6008032-DNA_E02	PrimaryTumour	SBS3	0
LP6008031-DNA_C03_vs_LP6008032-DNA_G03	PrimaryTumour	SBS3	0.0196091
LP6008031-DNA_D01_vs_LP6008032-DNA_D01	PrimaryTumour	SBS3	0
LP6008031-DNA_D02_vs_LP6008032-DNA_F02	PrimaryTumour	SBS3	0
LP6008031-DNA_D03_vs_LP6008032-DNA_H03	PrimaryTumour	SBS3	0
LP6008031-DNA_E01_vs_LP6008032-DNA_E01	PrimaryTumour	SBS3	0
LP6008031-DNA_E02_vs_LP6008032-DNA_G02	PrimaryTumour	SBS3	0
LP6008031-DNA_E03_vs_LP6008032-DNA_A04	PrimaryTumour	SBS3	0
LP6008031-DNA_F01_vs_LP6008032-DNA_F01	PrimaryTumour	SBS3	0
LP6008031-DNA_F02_vs_LP6008032-DNA_H02	PrimaryTumour	SBS3	0
LP6008031-DNA_F03_vs_LP6008032-DNA_H01	PrimaryTumour	SBS3	0
LP6008031-DNA_G01_vs_LP6008032-DNA_G01	PrimaryTumour	SBS3	0
LP6008031-DNA_G03_vs_LP6008032-DNA_A02	PrimaryTumour	SBS3	0.0318876
LP6008031-DNA_H01_vs_LP6008032-DNA_B02	PrimaryTumour	SBS3	0
LP6008031-DNA_H02_vs_LP6008032-DNA_B03	PrimaryTumour	SBS3	0
LP6008031-DNA_H03_vs_LP6008032-DNA_C03	PrimaryTumour	SBS3	0
LP6008051-DNA_A01_vs_LP6008050-DNA_C02	PrimaryTumour	SBS3	0
[truncated: 10,253 more rows]

## Sheet: Fig.2c
Sample	Category	Signature	Exposure
LP2000104-DNA_A01_vs_LP2000101-DNA_A01	PrimaryTumour	SBS5	0.0198665
LP2000110-DNA_A01_vs_LP2000101-DNA_A01	Barretts	SBS5	0.0373717
LP2000325-DNA_A01_vs_LP2000317-DNA_A01	PrimaryTumour	SBS5	0.0971984
LP2000330-DNA_A01_vs_LP2000316-DNA_A01	PrimaryTumour	SBS5	0.118806
LP2000333-DNA_A01_vs_LP2000324-DNA_A01	PrimaryTumour	SBS5	0.0603326
LP2000334-DNA_A01_vs_LP2000324-DNA_A01	Barretts	SBS5	0.103886
LP2000335-DNA_A01_vs_LP2000317-DNA_A01	PrimaryTumour	SBS5	0.156975
LP2000336-DNA_A01_vs_LP2000316-DNA_A01	Barretts	SBS5	0.143713
LP6005334-DNA_A03_vs_LP6005333-DNA_A03	PrimaryTumour	SBS5	0.042671
LP6005335-DNA_A01_vs_LP6005333-DNA_A03	Barretts	SBS5	0.0580513
LP6005500-DNA_A01_vs_LP6005499-DNA_A01	PrimaryTumour	SBS5	0.158455
LP6005500-DNA_B01_vs_LP6005499-DNA_B01	PrimaryTumour	SBS5	0.120454
LP6005500-DNA_C01_vs_LP6005499-DNA_C01	PrimaryTumour	SBS5	0.12431
LP6005500-DNA_D01_vs_LP6005499-DNA_D01	PrimaryTumour	SBS5	0.0963579
LP6005500-DNA_F01_vs_LP6005499-DNA_F01	PrimaryTumour	SBS5	0.0144611
LP6005501-DNA_A01_vs_LP6005499-DNA_A01	Barretts	SBS5	0.285871
LP6005501-DNA_B01_vs_LP6005499-DNA_B01	Barretts	SBS5	0.154802
LP6005501-DNA_C01_vs_LP6005499-DNA_C01	Barretts	SBS5	0.18643
LP6005501-DNA_D01_vs_LP6005499-DNA_D01	Barretts	SBS5	0.102394
LP6005501-DNA_F01_vs_LP6005499-DNA_F01	Barretts	SBS5	0.106857
LP6005690-DNA_A02_vs_LP6005689-DNA_A02	PrimaryTumour	SBS5	0.198532
LP6005690-DNA_E01_vs_LP6005689-DNA_E01	PrimaryTumour	SBS5	0.0508685
LP6005690-DNA_F01_vs_LP6005689-DNA_F01	PrimaryTumour	SBS5	0.0537452
LP6005690-DNA_F03_vs_LP6005689-DNA_F03	PrimaryTumour	SBS5	0.119929
LP6005691-DNA_A02_vs_LP6005689-DNA_F03	Barretts	SBS5	0.157643
LP6005691-DNA_B01_vs_LP6005689-DNA_E01	Barretts	SBS5	0.0589929
LP6005691-DNA_C01_vs_LP6005689-DNA_A02	Barretts	SBS5	0.189816
LP6005691-DNA_F01_vs_LP6005689-DNA_F01	Barretts	SBS5	0.0208725
LP6005935-DNA_C03_vs_LP6005934-DNA_C03	PrimaryTumour	SBS5	0.208293
LP6005935-DNA_D04_vs_LP6005934-DNA_C03	Barretts	SBS5	0.133865
LP6005935-DNA_E02_vs_LP6005934-DNA_E02	PrimaryTumour	SBS5	0.0685155
LP6005935-DNA_E04_vs_LP6005934-DNA_E02	Barretts	SBS5	0.113856
LP6007398-DNA_A01_vs_LP6007397-DNA_A01	PrimaryTumour	SBS5	0.126747
LP6007401-DNA_A01_vs_LP6007400-DNA_A01	PrimaryTumour	SBS5	0.0850037
LP6007402-DNA_A01_vs_LP6007400-DNA_A01	Barretts	SBS5	0.0131244
LP6007404-DNA_A01_vs_LP6007403-DNA_A01	PrimaryTumour	SBS5	0.199964
LP6007405-DNA_A01_vs_LP6007403-DNA_A01	Barretts	SBS5	0.0833028
LP6007409-DNA_A01_vs_LP6007408-DNA_A01	PrimaryTumour	SBS5	0.179623
LP6007410-DNA_A01_vs_LP6007408-DNA_A01	Barretts	SBS5	0.107758
LP6007424-DNA_A01_vs_LP6007423-DNA_A01	PrimaryTumour	SBS5	0.0510756
LP6007520-DNA_A01_vs_LP6007519-DNA_A01	PrimaryTumour	SBS5	0.145748
LP6007521-DNA_A01_vs_LP6007519-DNA_A01	Barretts	SBS5	0.268342
LP6007535-DNA_A01_vs_LP6007534-DNA_A01	PrimaryTumour	SBS5	0.13178
LP6007591_vs_LP6007590	PrimaryTumour	SBS5	0
LP6007592_vs_LP6007590	Barretts	SBS5	0.158571
LP6007594_vs_LP6007593	PrimaryTumour	SBS5	0.188491
LP6007595_vs_LP6007593	Barretts	SBS5	0.146838
LP6007597_vs_LP6007596	PrimaryTumour	SBS5	0.0356802
LP6007598_vs_LP6007596	Barretts	SBS5	0.0499761
LP6008031-DNA_A02_vs_LP6008032-DNA_C02	PrimaryTumour	SBS5	0.0667767
LP6008031-DNA_B04_vs_LP6008032-DNA_C02	Barretts	SBS5	0.26347
LP6008031-DNA_G02_vs_LP6008032-DNA_A03	PrimaryTumour	SBS5	0.1548
LP6008051-DNA_F02_vs_LP6008050-DNA_B02	PrimaryTumour	SBS5	0.0221188
LP6008051-DNA_G02_vs_LP6008050-DNA_B02	Barretts	SBS5	0.168446
LP6008141-DNA_A03_vs_LP6008138-DNA_F01	Barretts	SBS5	0.0124387
LP6008141-DNA_B03_vs_LP6008138-DNA_H01	Barretts	SBS5	0.118804
LP6008141-DNA_C03_vs_LP6008032-DNA_A03	PrimaryTumour	SBS5	0.14209
LP6008141-DNA_F01_vs_LP6008138-DNA_F01	PrimaryTumour	SBS5	0.0693828
LP6008141-DNA_H01_vs_LP6008138-DNA_H01	PrimaryTumour	SBS5	0.159024
LP6008202-DNA_D01_vs_LP6008201-DNA_D01	PrimaryTumour	SBS5	0.873521
LP6008221-DNA_D03_vs_LP6008220-DNA_D03	PrimaryTumour	SBS5	0.103866
LP6008221-DNA_G03_vs_LP6008220-DNA_H02	Barretts	SBS5	0.138651
LP6008221-DNA_H02_vs_LP6008220-DNA_H02	PrimaryTumour	SBS5	0.083678
LP6008221-DNA_H03_vs_LP6008220-DNA_D03	Barretts	SBS5	0.0939893
LP6008267-DNA_A02_vs_LP6008266-DNA_G01	Barretts	SBS5	0.200484
LP6008267-DNA_B02_vs_LP6008266-DNA_H01	PrimaryTumour	SBS5	0.0603047
LP6008267-DNA_C02_vs_LP6008266-DNA_H01	Barretts	SBS5	0.179644
LP6008267-DNA_D02_vs_LP6008266-DNA_A02	PrimaryTumour	SBS5	0.0659307
LP6008267-DNA_E02_vs_LP6008266-DNA_A02	Barretts	SBS5	0.187528
LP6008267-DNA_H01_vs_LP6008266-DNA_G01	PrimaryTumour	SBS5	0.125502
LP6008280-DNA_D03_vs_LP6008264-DNA_H01	Barretts	SBS5	0.649553
LP6008280-DNA_H01_vs_LP6008264-DNA_H01	PrimaryTumour	SBS5	0.158904
LP6008334-DNA_A01_vs_LP6008335-DNA_A01	PrimaryTumour	SBS5	0.0437111
LP6008334-DNA_B01_vs_LP6008335-DNA_B01	PrimaryTumour	SBS5	0.113424
LP6008334-DNA_C01_vs_LP6008335-DNA_C01	PrimaryTumour	SBS5	0.123998
LP6008334-DNA_D01_vs_LP6008335-DNA_D01	PrimaryTumour	SBS5	0.0916895
LP6008334-DNA_E01_vs_LP6008335-DNA_A01	Barretts	SBS5	0
LP6008334-DNA_F01_vs_LP6008335-DNA_B01	Barretts	SBS5	0.163423
LP6008334-DNA_G01_vs_LP6008335-DNA_C01	Barretts	SBS5	0.146907
LP6008334-DNA_H01_vs_LP6008335-DNA_D01	Barretts	SBS5	0.195995
LP6008337-DNA_F06_vs_LP6008338-DNA_C06	PrimaryTumour	SBS5	0.00568552
LP6008337-DNA_G06_vs_LP6008338-DNA_C06	Barretts	SBS5	0
LP6008341-DNA_A03_vs_LP6008340-DNA_F02	Barretts	SBS5	0.871347
LP6008341-DNA_B03_vs_LP6008340-DNA_G02	Barretts	SBS5	0.195999
LP6008341-DNA_D02_vs_LP6008340-DNA_A02	Barretts	SBS5	0.583663
LP6008341-DNA_E02_vs_LP6008340-DNA_B02	Barretts	SBS5	0.0181123
LP6008341-DNA_F02_vs_LP6008340-DNA_C02	Barretts	SBS5	0.140193
LP6008341-DNA_G02_vs_LP6008340-DNA_D02	Barretts	SBS5	0.226726
LP6008341-DNA_H02_vs_LP6008340-DNA_E02	Barretts	SBS5	0.092413
LP6008460-DNA_A01_vs_LP6008340-DNA_A02	PrimaryTumour	SBS5	0.0846105
LP6008460-DNA_B02_vs_LP6008340-DNA_D02	PrimaryTumour	SBS5	0.104096
LP6008460-DNA_B04_vs_LP6008340-DNA_F02	PrimaryTumour	SBS5	0.875262
LP6008460-DNA_D01_vs_LP6008340-DNA_E02	PrimaryTumour	SBS5	0
LP6008460-DNA_F01_vs_LP6008340-DNA_B02	PrimaryTumour	SBS5	0.0591788
LP6008460-DNA_G02_vs_LP6008340-DNA_G02	PrimaryTumour	SBS5	0.05848
LP6008460-DNA_H01_vs_LP6008340-DNA_C02	PrimaryTumour	SBS5	0.119856
SLX-18929_UDP0011_vs_SLX-18928_UDP0069	PrimaryTumour	SBS5	0.0631172
SLX-18929_UDP0028_vs_SLX-18928_UDP0022	Barretts	SBS5	0.864936
SLX-18929_UDP0040_vs_SLX-18928_UDP0069	Barretts	SBS5	0.12931
SLX-18929_UDP0055_vs_SLX-18928_UDP0042	PrimaryTumour	SBS5	0.0622125
SLX-18929_UDP0081_vs_SLX-18928_UDP0022	PrimaryTumour	SBS5	0.483723
SLX-18929_UDP0089_vs_SLX-18928_UDP0042	Barretts	SBS5	0.171108
SS6003302_vs_SS6003301	PrimaryTumour	SBS5	0.0994875
SS6003303_vs_SS6003301	PrimaryTumour	SBS5	0.0824936
SS6003305_vs_SS6003304	PrimaryTumour	SBS5	0
SS6003306_vs_SS6003304	PrimaryTumour	SBS5	0.0684231
SS6003308_vs_SS6003307	PrimaryTumour	SBS5	0.159522
SS6003309_vs_SS6003307	PrimaryTumour	SBS5	0.149789
SS6003311_vs_SS6003310	PrimaryTumour	SBS5	0.174392
SS6003312_vs_SS6003310	PrimaryTumour	SBS5	0.125119
SS6003314_vs_SS6003313	PrimaryTumour	SBS5	0.020828
SS6003315_vs_SS6003313	PrimaryTumour	SBS5	0.0149731
SS6003317_vs_SS6003316	PrimaryTumour	SBS5	0
SS6003318_vs_SS6003316	PrimaryTumour	SBS5	0
SS6003320_vs_SS6003319	PrimaryTumour	SBS5	0.0525617
SS6003321_vs_SS6003319	PrimaryTumour	SBS5	0.0624663
SS6003323_vs_SS6003322	PrimaryTumour	SBS5	0.0765679
SS6003324_vs_SS6003322	PrimaryTumour	SBS5	0.122809
LP2000104-DNA_A01_vs_LP2000101-DNA_A01	PrimaryTumour	SBS3	0
LP2000110-DNA_A01_vs_LP2000101-DNA_A01	Barretts	SBS3	0
LP2000325-DNA_A01_vs_LP2000317-DNA_A01	PrimaryTumour	SBS3	0
LP2000330-DNA_A01_vs_LP2000316-DNA_A01	PrimaryTumour	SBS3	0.00695781
LP2000333-DNA_A01_vs_LP2000324-DNA_A01	PrimaryTumour	SBS3	0
LP2000334-DNA_A01_vs_LP2000324-DNA_A01	Barretts	SBS3	0
LP2000335-DNA_A01_vs_LP2000317-DNA_A01	PrimaryTumour	SBS3	0
LP2000336-DNA_A01_vs_LP2000316-DNA_A01	Barretts	SBS3	0
LP6005334-DNA_A03_vs_LP6005333-DNA_A03	PrimaryTumour	SBS3	0
LP6005335-DNA_A01_vs_LP6005333-DNA_A03	Barretts	SBS3	0
LP6005500-DNA_A01_vs_LP6005499-DNA_A01	PrimaryTumour	SBS3	0
LP6005500-DNA_B01_vs_LP6005499-DNA_B01	PrimaryTumour	SBS3	0
LP6005500-DNA_C01_vs_LP6005499-DNA_C01	PrimaryTumour	SBS3	0
LP6005500-DNA_D01_vs_LP6005499-DNA_D01	PrimaryTumour	SBS3	0
LP6005500-DNA_F01_vs_LP6005499-DNA_F01	PrimaryTumour	SBS3	0
LP6005501-DNA_A01_vs_LP6005499-DNA_A01	Barretts	SBS3	0
LP6005501-DNA_B01_vs_LP6005499-DNA_B01	Barretts	SBS3	0
LP6005501-DNA_C01_vs_LP6005499-DNA_C01	Barretts	SBS3	0
LP6005501-DNA_D01_vs_LP6005499-DNA_D01	Barretts	SBS3	0
LP6005501-DNA_F01_vs_LP6005499-DNA_F01	Barretts	SBS3	0
LP6005690-DNA_A02_vs_LP6005689-DNA_A02	PrimaryTumour	SBS3	0
LP6005690-DNA_E01_vs_LP6005689-DNA_E01	PrimaryTumour	SBS3	0
LP6005690-DNA_F01_vs_LP6005689-DNA_F01	PrimaryTumour	SBS3	0
LP6005690-DNA_F03_vs_LP6005689-DNA_F03	PrimaryTumour	SBS3	0
LP6005691-DNA_A02_vs_LP6005689-DNA_F03	Barretts	SBS3	0
LP6005691-DNA_B01_vs_LP6005689-DNA_E01	Barretts	SBS3	0
LP6005691-DNA_C01_vs_LP6005689-DNA_A02	Barretts	SBS3	0
LP6005691-DNA_F01_vs_LP6005689-DNA_F01	Barretts	SBS3	0
LP6005935-DNA_C03_vs_LP6005934-DNA_C03	PrimaryTumour	SBS3	0
LP6005935-DNA_D04_vs_LP6005934-DNA_C03	Barretts	SBS3	0
LP6005935-DNA_E02_vs_LP6005934-DNA_E02	PrimaryTumour	SBS3	0
LP6005935-DNA_E04_vs_LP6005934-DNA_E02	Barretts	SBS3	0
LP6007398-DNA_A01_vs_LP6007397-DNA_A01	PrimaryTumour	SBS3	0
LP6007401-DNA_A01_vs_LP6007400-DNA_A01	PrimaryTumour	SBS3	0
LP6007402-DNA_A01_vs_LP6007400-DNA_A01	Barretts	SBS3	0
LP6007404-DNA_A01_vs_LP6007403-DNA_A01	PrimaryTumour	SBS3	0
LP6007405-DNA_A01_vs_LP6007403-DNA_A01	Barretts	SBS3	0
LP6007409-DNA_A01_vs_LP6007408-DNA_A01	PrimaryTumour	SBS3	0
LP6007410-DNA_A01_vs_LP6007408-DNA_A01	Barretts	SBS3	0
LP6007424-DNA_A01_vs_LP6007423-DNA_A01	PrimaryTumour	SBS3	0.0237078
LP6007520-DNA_A01_vs_LP6007519-DNA_A01	PrimaryTumour	SBS3	0
LP6007521-DNA_A01_vs_LP6007519-DNA_A01	Barretts	SBS3	0
LP6007535-DNA_A01_vs_LP6007534-DNA_A01	PrimaryTumour	SBS3	0
LP6007591_vs_LP6007590	PrimaryTumour	SBS3	0
LP6007592_vs_LP6007590	Barretts	SBS3	0
LP6007594_vs_LP6007593	PrimaryTumour	SBS3	0
LP6007595_vs_LP6007593	Barretts	SBS3	0
LP6007597_vs_LP6007596	PrimaryTumour	SBS3	0
LP6007598_vs_LP6007596	Barretts	SBS3	0
LP6008031-DNA_A02_vs_LP6008032-DNA_C02	PrimaryTumour	SBS3	0
LP6008031-DNA_B04_vs_LP6008032-DNA_C02	Barretts	SBS3	0
LP6008031-DNA_G02_vs_LP6008032-DNA_A03	PrimaryTumour	SBS3	0.010339
LP6008051-DNA_F02_vs_LP6008050-DNA_B02	PrimaryTumour	SBS3	0.206211
LP6008051-DNA_G02_vs_LP6008050-DNA_B02	Barretts	SBS3	0
LP6008141-DNA_A03_vs_LP6008138-DNA_F01	Barretts	SBS3	0
LP6008141-DNA_B03_vs_LP6008138-DNA_H01	Barretts	SBS3	0
LP6008141-DNA_C03_vs_LP6008032-DNA_A03	PrimaryTumour	SBS3	0
LP6008141-DNA_F01_vs_LP6008138-DNA_F01	PrimaryTumour	SBS3	0
LP6008141-DNA_H01_vs_LP6008138-DNA_H01	PrimaryTumour	SBS3	0.0591301
LP6008202-DNA_D01_vs_LP6008201-DNA_D01	PrimaryTumour	SBS3	0
LP6008221-DNA_D03_vs_LP6008220-DNA_D03	PrimaryTumour	SBS3	0
LP6008221-DNA_G03_vs_LP6008220-DNA_H02	Barretts	SBS3	0
LP6008221-DNA_H02_vs_LP6008220-DNA_H02	PrimaryTumour	SBS3	0.190645
LP6008221-DNA_H03_vs_LP6008220-DNA_D03	Barretts	SBS3	0
LP6008267-DNA_A02_vs_LP6008266-DNA_G01	Barretts	SBS3	0
LP6008267-DNA_B02_vs_LP6008266-DNA_H01	PrimaryTumour	SBS3	0
LP6008267-DNA_C02_vs_LP6008266-DNA_H01	Barretts	SBS3	0
LP6008267-DNA_D02_vs_LP6008266-DNA_A02	PrimaryTumour	SBS3	0.0372467
LP6008267-DNA_E02_vs_LP6008266-DNA_A02	Barretts	SBS3	0
LP6008267-DNA_H01_vs_LP6008266-DNA_G01	PrimaryTumour	SBS3	0
LP6008280-DNA_D03_vs_LP6008264-DNA_H01	Barretts	SBS3	0
LP6008280-DNA_H01_vs_LP6008264-DNA_H01	PrimaryTumour	SBS3	0
LP6008334-DNA_A01_vs_LP6008335-DNA_A01	PrimaryTumour	SBS3	0
LP6008334-DNA_B01_vs_LP6008335-DNA_B01	PrimaryTumour	SBS3	0
LP6008334-DNA_C01_vs_LP6008335-DNA_C01	PrimaryTumour	SBS3	0
LP6008334-DNA_D01_vs_LP6008335-DNA_D01	PrimaryTumour	SBS3	0
LP6008334-DNA_E01_vs_LP6008335-DNA_A01	Barretts	SBS3	0
LP6008334-DNA_F01_vs_LP6008335-DNA_B01	Barretts	SBS3	0
LP6008334-DNA_G01_vs_LP6008335-DNA_C01	Barretts	SBS3	0
LP6008334-DNA_H01_vs_LP6008335-DNA_D01	Barretts	SBS3	0
LP6008337-DNA_F06_vs_LP6008338-DNA_C06	PrimaryTumour	SBS3	0
LP6008337-DNA_G06_vs_LP6008338-DNA_C06	Barretts	SBS3	0
LP6008341-DNA_A03_vs_LP6008340-DNA_F02	Barretts	SBS3	0
LP6008341-DNA_B03_vs_LP6008340-DNA_G02	Barretts	SBS3	0
LP6008341-DNA_D02_vs_LP6008340-DNA_A02	Barretts	SBS3	0.0927984
LP6008341-DNA_E02_vs_LP6008340-DNA_B02	Barretts	SBS3	0
LP6008341-DNA_F02_vs_LP6008340-DNA_C02	Barretts	SBS3	0
LP6008341-DNA_G02_vs_LP6008340-DNA_D02	Barretts	SBS3	0
LP6008341-DNA_H02_vs_LP6008340-DNA_E02	Barretts	SBS3	0
LP6008460-DNA_A01_vs_LP6008340-DNA_A02	PrimaryTumour	SBS3	0
LP6008460-DNA_B02_vs_LP6008340-DNA_D02	PrimaryTumour	SBS3	0
LP6008460-DNA_B04_vs_LP6008340-DNA_F02	PrimaryTumour	SBS3	0
LP6008460-DNA_D01_vs_LP6008340-DNA_E02	PrimaryTumour	SBS3	0.00335747
LP6008460-DNA_F01_vs_LP6008340-DNA_B02	PrimaryTumour	SBS3	0
LP6008460-DNA_G02_vs_LP6008340-DNA_G02	PrimaryTumour	SBS3	0
LP6008460-DNA_H01_vs_LP6008340-DNA_C02	PrimaryTumour	SBS3	0
SLX-18929_UDP0011_vs_SLX-18928_UDP0069	PrimaryTumour	SBS3	0
SLX-18929_UDP0028_vs_SLX-18928_UDP0022	Barretts	SBS3	0
SLX-18929_UDP0040_vs_SLX-18928_UDP0069	Barretts	SBS3	0
SLX-18929_UDP0055_vs_SLX-18928_UDP0042	PrimaryTumour	SBS3	0.0191972
SLX-18929_UDP0081_vs_SLX-18928_UDP0022	PrimaryTumour	SBS3	0
SLX-18929_UDP0089_vs_SLX-18928_UDP0042	Barretts	SBS3	0
SS6003302_vs_SS6003301	PrimaryTumour	SBS3	0
SS6003303_vs_SS6003301	PrimaryTumour	SBS3	0
SS6003305_vs_SS6003304	PrimaryTumour	SBS3	0.2384
SS6003306_vs_SS6003304	PrimaryTumour	SBS3	0.185882
SS6003308_vs_SS6003307	PrimaryTumour	SBS3	0
SS6003309_vs_SS6003307	PrimaryTumour	SBS3	0
SS6003311_vs_SS6003310	PrimaryTumour	SBS3	0
SS6003312_vs_SS6003310	PrimaryTumour	SBS3	0
SS6003314_vs_SS6003313	PrimaryTumour	SBS3	0
SS6003315_vs_SS6003313	PrimaryTumour	SBS3	0
SS6003317_vs_SS6003316	PrimaryTumour	SBS3	0
SS6003318_vs_SS6003316	PrimaryTumour	SBS3	0
SS6003320_vs_SS6003319	PrimaryTumour	SBS3	0
SS6003321_vs_SS6003319	PrimaryTumour	SBS3	0
SS6003323_vs_SS6003322	PrimaryTumour	SBS3	0
SS6003324_vs_SS6003322	PrimaryTumour	SBS3	0
LP2000104-DNA_A01_vs_LP2000101-DNA_A01	PrimaryTumour	SBS1	0
LP2000110-DNA_A01_vs_LP2000101-DNA_A01	Barretts	SBS1	0
LP2000325-DNA_A01_vs_LP2000317-DNA_A01	PrimaryTumour	SBS1	0.072288
LP2000330-DNA_A01_vs_LP2000316-DNA_A01	PrimaryTumour	SBS1	0.0666145
LP2000333-DNA_A01_vs_LP2000324-DNA_A01	PrimaryTumour	SBS1	0.0745768
LP2000334-DNA_A01_vs_LP2000324-DNA_A01	Barretts	SBS1	0.0906521
LP2000335-DNA_A01_vs_LP2000317-DNA_A01	PrimaryTumour	SBS1	0.066363
LP2000336-DNA_A01_vs_LP2000316-DNA_A01	Barretts	SBS1	0.16303
LP6005334-DNA_A03_vs_LP6005333-DNA_A03	PrimaryTumour	SBS1	0.0976956
LP6005335-DNA_A01_vs_LP6005333-DNA_A03	Barretts	SBS1	0.0719637
LP6005500-DNA_A01_vs_LP6005499-DNA_A01	PrimaryTumour	SBS1	0.0872802
LP6005500-DNA_B01_vs_LP6005499-DNA_B01	PrimaryTumour	SBS1	0.0783574
LP6005500-DNA_C01_vs_LP6005499-DNA_C01	PrimaryTumour	SBS1	0.0678463
LP6005500-DNA_D01_vs_LP6005499-DNA_D01	PrimaryTumour	SBS1	0.0708552
LP6005500-DNA_F01_vs_LP6005499-DNA_F01	PrimaryTumour	SBS1	0.0447059
LP6005501-DNA_A01_vs_LP6005499-DNA_A01	Barretts	SBS1	0.109887
LP6005501-DNA_B01_vs_LP6005499-DNA_B01	Barretts	SBS1	0.0746557
LP6005501-DNA_C01_vs_LP6005499-DNA_C01	Barretts	SBS1	0.126187
LP6005501-DNA_D01_vs_LP6005499-DNA_D01	Barretts	SBS1	0.113995
LP6005501-DNA_F01_vs_LP6005499-DNA_F01	Barretts	SBS1	0
LP6005690-DNA_A02_vs_LP6005689-DNA_A02	PrimaryTumour	SBS1	0.100593
LP6005690-DNA_E01_vs_LP6005689-DNA_E01	PrimaryTumour	SBS1	0.0509293
LP6005690-DNA_F01_vs_LP6005689-DNA_F01	PrimaryTumour	SBS1	0.0625137
LP6005690-DNA_F03_vs_LP6005689-DNA_F03	PrimaryTumour	SBS1	0.0979152
LP6005691-DNA_A02_vs_LP6005689-DNA_F03	Barretts	SBS1	0.132719
LP6005691-DNA_B01_vs_LP6005689-DNA_E01	Barretts	SBS1	0.0526691
LP6005691-DNA_C01_vs_LP6005689-DNA_A02	Barretts	SBS1	0.141555
LP6005691-DNA_F01_vs_LP6005689-DNA_F01	Barretts	SBS1	0.0567681
LP6005935-DNA_C03_vs_LP6005934-DNA_C03	PrimaryTumour	SBS1	0.137116
LP6005935-DNA_D04_vs_LP6005934-DNA_C03	Barretts	SBS1	0.0803228
LP6005935-DNA_E02_vs_LP6005934-DNA_E02	PrimaryTumour	SBS1	0.0640763
LP6005935-DNA_E04_vs_LP6005934-DNA_E02	Barretts	SBS1	0.0791503
LP6007398-DNA_A01_vs_LP6007397-DNA_A01	PrimaryTumour	SBS1	0.0939256
LP6007401-DNA_A01_vs_LP6007400-DNA_A01	PrimaryTumour	SBS1	0.0439759
LP6007402-DNA_A01_vs_LP6007400-DNA_A01	Barretts	SBS1	0.0488136
LP6007404-DNA_A01_vs_LP6007403-DNA_A01	PrimaryTumour	SBS1	0.121252
LP6007405-DNA_A01_vs_LP6007403-DNA_A01	Barretts	SBS1	0.0789075
LP6007409-DNA_A01_vs_LP6007408-DNA_A01	PrimaryTumour	SBS1	0.164939
LP6007410-DNA_A01_vs_LP6007408-DNA_A01	Barretts	SBS1	0.088509
LP6007424-DNA_A01_vs_LP6007423-DNA_A01	PrimaryTumour	SBS1	0.0517865
LP6007520-DNA_A01_vs_LP6007519-DNA_A01	PrimaryTumour	SBS1	0.11027
LP6007521-DNA_A01_vs_LP6007519-DNA_A01	Barretts	SBS1	0.144138
LP6007535-DNA_A01_vs_LP6007534-DNA_A01	PrimaryTumour	SBS1	0.0864274
LP6007591_vs_LP6007590	PrimaryTumour	SBS1	0.0675514
LP6007592_vs_LP6007590	Barretts	SBS1	0.149073
LP6007594_vs_LP6007593	PrimaryTumour	SBS1	0.155429
LP6007595_vs_LP6007593	Barretts	SBS1	0.0871161
LP6007597_vs_LP6007596	PrimaryTumour	SBS1	0.0477547
LP6007598_vs_LP6007596	Barretts	SBS1	0.0550896
LP6008031-DNA_A02_vs_LP6008032-DNA_C02	PrimaryTumour	SBS1	0.0806501
LP6008031-DNA_B04_vs_LP6008032-DNA_C02	Barretts	SBS1	0.112545
LP6008031-DNA_G02_vs_LP6008032-DNA_A03	PrimaryTumour	SBS1	0.0813615
LP6008051-DNA_F02_vs_LP6008050-DNA_B02	PrimaryTumour	SBS1	0.0732999
LP6008051-DNA_G02_vs_LP6008050-DNA_B02	Barretts	SBS1	0.159341
LP6008141-DNA_A03_vs_LP6008138-DNA_F01	Barretts	SBS1	0.0543772
LP6008141-DNA_B03_vs_LP6008138-DNA_H01	Barretts	SBS1	0.112844
LP6008141-DNA_C03_vs_LP6008032-DNA_A03	PrimaryTumour	SBS1	0.0836406
LP6008141-DNA_F01_vs_LP6008138-DNA_F01	PrimaryTumour	SBS1	0.048328
LP6008141-DNA_H01_vs_LP6008138-DNA_H01	PrimaryTumour	SBS1	0.0642416
LP6008202-DNA_D01_vs_LP6008201-DNA_D01	PrimaryTumour	SBS1	0.0943707
LP6008221-DNA_D03_vs_LP6008220-DNA_D03	PrimaryTumour	SBS1	0.0418497
LP6008221-DNA_G03_vs_LP6008220-DNA_H02	Barretts	SBS1	0.119744
LP6008221-DNA_H02_vs_LP6008220-DNA_H02	PrimaryTumour	SBS1	0.068723
LP6008221-DNA_H03_vs_LP6008220-DNA_D03	Barretts	SBS1	0.0900563
LP6008267-DNA_A02_vs_LP6008266-DNA_G01	Barretts	SBS1	0.119719
LP6008267-DNA_B02_vs_LP6008266-DNA_H01	PrimaryTumour	SBS1	0.0608873
LP6008267-DNA_C02_vs_LP6008266-DNA_H01	Barretts	SBS1	0.169102
LP6008267-DNA_D02_vs_LP6008266-DNA_A02	PrimaryTumour	SBS1	0.0331194
LP6008267-DNA_E02_vs_LP6008266-DNA_A02	Barretts	SBS1	0.0572781
LP6008267-DNA_H01_vs_LP6008266-DNA_G01	PrimaryTumour	SBS1	0.134698
LP6008280-DNA_D03_vs_LP6008264-DNA_H01	Barretts	SBS1	0.193866
LP6008280-DNA_H01_vs_LP6008264-DNA_H01	PrimaryTumour	SBS1	0.122182
LP6008334-DNA_A01_vs_LP6008335-DNA_A01	PrimaryTumour	SBS1	0
LP6008334-DNA_B01_vs_LP6008335-DNA_B01	PrimaryTumour	SBS1	0.0829004
LP6008334-DNA_C01_vs_LP6008335-DNA_C01	PrimaryTumour	SBS1	0.0999331
LP6008334-DNA_D01_vs_LP6008335-DNA_D01	PrimaryTumour	SBS1	0.0831759
LP6008334-DNA_E01_vs_LP6008335-DNA_A01	Barretts	SBS1	0.0622548
LP6008334-DNA_F01_vs_LP6008335-DNA_B01	Barretts	SBS1	0.182273
LP6008334-DNA_G01_vs_LP6008335-DNA_C01	Barretts	SBS1	0.0921139
LP6008334-DNA_H01_vs_LP6008335-DNA_D01	Barretts	SBS1	0.0855091
LP6008337-DNA_F06_vs_LP6008338-DNA_C06	PrimaryTumour	SBS1	0.0372733
LP6008337-DNA_G06_vs_LP6008338-DNA_C06	Barretts	SBS1	0.0600182
LP6008341-DNA_A03_vs_LP6008340-DNA_F02	Barretts	SBS1	0.110418
LP6008341-DNA_B03_vs_LP6008340-DNA_G02	Barretts	SBS1	0.141119
LP6008341-DNA_D02_vs_LP6008340-DNA_A02	Barretts	SBS1	0.157388
LP6008341-DNA_E02_vs_LP6008340-DNA_B02	Barretts	SBS1	0.0372526
LP6008341-DNA_F02_vs_LP6008340-DNA_C02	Barretts	SBS1	0.0825519
LP6008341-DNA_G02_vs_LP6008340-DNA_D02	Barretts	SBS1	0.139268
LP6008341-DNA_H02_vs_LP6008340-DNA_E02	Barretts	SBS1	0.0760516
LP6008460-DNA_A01_vs_LP6008340-DNA_A02	PrimaryTumour	SBS1	0.16301
LP6008460-DNA_B02_vs_LP6008340-DNA_D02	PrimaryTumour	SBS1	0.0834493
LP6008460-DNA_B04_vs_LP6008340-DNA_F02	PrimaryTumour	SBS1	0.107198
LP6008460-DNA_D01_vs_LP6008340-DNA_E02	PrimaryTumour	SBS1	0.0528309
LP6008460-DNA_F01_vs_LP6008340-DNA_B02	PrimaryTumour	SBS1	0.0553568
LP6008460-DNA_G02_vs_LP6008340-DNA_G02	PrimaryTumour	SBS1	0.0797328
LP6008460-DNA_H01_vs_LP6008340-DNA_C02	PrimaryTumour	SBS1	0.0880299
SLX-18929_UDP0011_vs_SLX-18928_UDP0069	PrimaryTumour	SBS1	0.0511969
SLX-18929_UDP0028_vs_SLX-18928_UDP0022	Barretts	SBS1	0.104551
SLX-18929_UDP0040_vs_SLX-18928_UDP0069	Barretts	SBS1	0.0923589
SLX-18929_UDP0055_vs_SLX-18928_UDP0042	PrimaryTumour	SBS1	0.0731293
SLX-18929_UDP0081_vs_SLX-18928_UDP0022	PrimaryTumour	SBS1	0.0763211
SLX-18929_UDP0089_vs_SLX-18928_UDP0042	Barretts	SBS1	0.0877209
SS6003302_vs_SS6003301	PrimaryTumour	SBS1	0.0726834
SS6003303_vs_SS6003301	PrimaryTumour	SBS1	0.0770803
SS6003305_vs_SS6003304	PrimaryTumour	SBS1	0.0970889
SS6003306_vs_SS6003304	PrimaryTumour	SBS1	0.117087
SS6003308_vs_SS6003307	PrimaryTumour	SBS1	0.120155
SS6003309_vs_SS6003307	PrimaryTumour	SBS1	0.114104
SS6003311_vs_SS6003310	PrimaryTumour	SBS1	0.0622362
SS6003312_vs_SS6003310	PrimaryTumour	SBS1	0.0608242
SS6003314_vs_SS6003313	PrimaryTumour	SBS1	0.0481602
SS6003315_vs_SS6003313	PrimaryTumour	SBS1	0.0483478
SS6003317_vs_SS6003316	PrimaryTumour	SBS1	0.0376472
SS6003318_vs_SS6003316	PrimaryTumour	SBS1	0.039295
SS6003320_vs_SS6003319	PrimaryTumour	SBS1	0.0895037
SS6003321_vs_SS6003319	PrimaryTumour	SBS1	0.0849006
SS6003323_vs_SS6003322	PrimaryTumour	SBS1	0.0954979
SS6003324_vs_SS6003322	PrimaryTumour	SBS1	0.102437
LP2000104-DNA_A01_vs_LP2000101-DNA_A01	PrimaryTumour	SBS40	0.213291
LP2000110-DNA_A01_vs_LP2000101-DNA_A01	Barretts	SBS40	0.14074
LP2000325-DNA_A01_vs_LP2000317-DNA_A01	PrimaryTumour	SBS40	0.180522
LP2000330-DNA_A01_vs_LP2000316-DNA_A01	PrimaryTumour	SBS40	0.335424
LP2000333-DNA_A01_vs_LP2000324-DNA_A01	PrimaryTumour	SBS40	0.194975
LP2000334-DNA_A01_vs_LP2000324-DNA_A01	Barretts	SBS40	0.134941
LP2000335-DNA_A01_vs_LP2000317-DNA_A01	PrimaryTumour	SBS40	0.13904
LP2000336-DNA_A01_vs_LP2000316-DNA_A01	Barretts	SBS40	0.199329
LP6005334-DNA_A03_vs_LP6005333-DNA_A03	PrimaryTumour	SBS40	0.24869
LP6005335-DNA_A01_vs_LP6005333-DNA_A03	Barretts	SBS40	0.152331
LP6005500-DNA_A01_vs_LP6005499-DNA_A01	PrimaryTumour	SBS40	0.243187
LP6005500-DNA_B01_vs_LP6005499-DNA_B01	PrimaryTumour	SBS40	0.250056
LP6005500-DNA_C01_vs_LP6005499-DNA_C01	PrimaryTumour	SBS40	0.200338
LP6005500-DNA_D01_vs_LP6005499-DNA_D01	PrimaryTumour	SBS40	0.241263
LP6005500-DNA_F01_vs_LP6005499-DNA_F01	PrimaryTumour	SBS40	0.400588
LP6005501-DNA_A01_vs_LP6005499-DNA_A01	Barretts	SBS40	0.127247
LP6005501-DNA_B01_vs_LP6005499-DNA_B01	Barretts	SBS40	0.230834
LP6005501-DNA_C01_vs_LP6005499-DNA_C01	Barretts	SBS40	0.0737301
LP6005501-DNA_D01_vs_LP6005499-DNA_D01	Barretts	SBS40	0.245664
LP6005501-DNA_F01_vs_LP6005499-DNA_F01	Barretts	SBS40	0.154006
LP6005690-DNA_A02_vs_LP6005689-DNA_A02	PrimaryTumour	SBS40	0.152606
LP6005690-DNA_E01_vs_LP6005689-DNA_E01	PrimaryTumour	SBS40	0.198777
LP6005690-DNA_F01_vs_LP6005689-DNA_F01	PrimaryTumour	SBS40	0.193107
LP6005690-DNA_F03_vs_LP6005689-DNA_F03	PrimaryTumour	SBS40	0.24435
LP6005691-DNA_A02_vs_LP6005689-DNA_F03	Barretts	SBS40	0.197321
LP6005691-DNA_B01_vs_LP6005689-DNA_E01	Barretts	SBS40	0.187108
LP6005691-DNA_C01_vs_LP6005689-DNA_A02	Barretts	SBS40	0.0603992
LP6005691-DNA_F01_vs_LP6005689-DNA_F01	Barretts	SBS40	0.209674
LP6005935-DNA_C03_vs_LP6005934-DNA_C03	PrimaryTumour	SBS40	0.170628
LP6005935-DNA_D04_vs_LP6005934-DNA_C03	Barretts	SBS40	0.148875
LP6005935-DNA_E02_vs_LP6005934-DNA_E02	PrimaryTumour	SBS40	0.327603
LP6005935-DNA_E04_vs_LP6005934-DNA_E02	Barretts	SBS40	0.156736
LP6007398-DNA_A01_vs_LP6007397-DNA_A01	PrimaryTumour	SBS40	0.195559
LP6007401-DNA_A01_vs_LP6007400-DNA_A01	PrimaryTumour	SBS40	0.230251
LP6007402-DNA_A01_vs_LP6007400-DNA_A01	Barretts	SBS40	0.210243
LP6007404-DNA_A01_vs_LP6007403-DNA_A01	PrimaryTumour	SBS40	0.150747
LP6007405-DNA_A01_vs_LP6007403-DNA_A01	Barretts	SBS40	0.16432
LP6007409-DNA_A01_vs_LP6007408-DNA_A01	PrimaryTumour	SBS40	0.169667
LP6007410-DNA_A01_vs_LP6007408-DNA_A01	Barretts	SBS40	0.128071
LP6007424-DNA_A01_vs_LP6007423-DNA_A01	PrimaryTumour	SBS40	0.433546
LP6007520-DNA_A01_vs_LP6007519-DNA_A01	PrimaryTumour	SBS40	0.217523
LP6007521-DNA_A01_vs_LP6007519-DNA_A01	Barretts	SBS40	0.0994387
LP6007535-DNA_A01_vs_LP6007534-DNA_A01	PrimaryTumour	SBS40	0.301962
LP6007591_vs_LP6007590	PrimaryTumour	SBS40	0.191265
LP6007592_vs_LP6007590	Barretts	SBS40	0.133613
LP6007594_vs_LP6007593	PrimaryTumour	SBS40	0.162108
LP6007595_vs_LP6007593	Barretts	SBS40	0.0425227
LP6007597_vs_LP6007596	PrimaryTumour	SBS40	0.22532
LP6007598_vs_LP6007596	Barretts	SBS40	0.147532
LP6008031-DNA_A02_vs_LP6008032-DNA_C02	PrimaryTumour	SBS40	0.288981
LP6008031-DNA_B04_vs_LP6008032-DNA_C02	Barretts	SBS40	0.126629
LP6008031-DNA_G02_vs_LP6008032-DNA_A03	PrimaryTumour	SBS40	0.338854
LP6008051-DNA_F02_vs_LP6008050-DNA_B02	PrimaryTumour	SBS40	0.433151
LP6008051-DNA_G02_vs_LP6008050-DNA_B02	Barretts	SBS40	0.168335
LP6008141-DNA_A03_vs_LP6008138-DNA_F01	Barretts	SBS40	0.246389
LP6008141-DNA_B03_vs_LP6008138-DNA_H01	Barretts	SBS40	0.109145
LP6008141-DNA_C03_vs_LP6008032-DNA_A03	PrimaryTumour	SBS40	0.341722
LP6008141-DNA_F01_vs_LP6008138-DNA_F01	PrimaryTumour	SBS40	0.405308
LP6008141-DNA_H01_vs_LP6008138-DNA_H01	PrimaryTumour	SBS40	0.363404
LP6008202-DNA_D01_vs_LP6008201-DNA_D01	PrimaryTumour	SBS40	0
LP6008221-DNA_D03_vs_LP6008220-DNA_D03	PrimaryTumour	SBS40	0.158248
LP6008221-DNA_G03_vs_LP6008220-DNA_H02	Barretts	SBS40	0.287988
LP6008221-DNA_H02_vs_LP6008220-DNA_H02	PrimaryTumour	SBS40	0.263825
LP6008221-DNA_H03_vs_LP6008220-DNA_D03	Barretts	SBS40	0.185598
LP6008267-DNA_A02_vs_LP6008266-DNA_G01	Barretts	SBS40	0.110198
LP6008267-DNA_B02_vs_LP6008266-DNA_H01	PrimaryTumour	SBS40	0.237586
LP6008267-DNA_C02_vs_LP6008266-DNA_H01	Barretts	SBS40	0.180232
LP6008267-DNA_D02_vs_LP6008266-DNA_A02	PrimaryTumour	SBS40	0.229493
LP6008267-DNA_E02_vs_LP6008266-DNA_A02	Barretts	SBS40	0.126612
LP6008267-DNA_H01_vs_LP6008266-DNA_G01	PrimaryTumour	SBS40	0.242477
LP6008280-DNA_D03_vs_LP6008264-DNA_H01	Barretts	SBS40	0
LP6008280-DNA_H01_vs_LP6008264-DNA_H01	PrimaryTumour	SBS40	0.121662
LP6008334-DNA_A01_vs_LP6008335-DNA_A01	PrimaryTumour	SBS40	0.0815461
LP6008334-DNA_B01_vs_LP6008335-DNA_B01	PrimaryTumour	SBS40	0.127624
LP6008334-DNA_C01_vs_LP6008335-DNA_C01	PrimaryTumour	SBS40	0.218099
LP6008334-DNA_D01_vs_LP6008335-DNA_D01	PrimaryTumour	SBS40	0.277587
LP6008334-DNA_E01_vs_LP6008335-DNA_A01	Barretts	SBS40	0.297907
LP6008334-DNA_F01_vs_LP6008335-DNA_B01	Barretts	SBS40	0.0650599
LP6008334-DNA_G01_vs_LP6008335-DNA_C01	Barretts	SBS40	0.134695
LP6008334-DNA_H01_vs_LP6008335-DNA_D01	Barretts	SBS40	0.173918
LP6008337-DNA_F06_vs_LP6008338-DNA_C06	PrimaryTumour	SBS40	0.179012
LP6008337-DNA_G06_vs_LP6008338-DNA_C06	Barretts	SBS40	0.20339
LP6008341-DNA_A03_vs_LP6008340-DNA_F02	Barretts	SBS40	0
LP6008341-DNA_B03_vs_LP6008340-DNA_G02	Barretts	SBS40	0.13319
LP6008341-DNA_D02_vs_LP6008340-DNA_A02	Barretts	SBS40	0
LP6008341-DNA_E02_vs_LP6008340-DNA_B02	Barretts	SBS40	0.19081
LP6008341-DNA_F02_vs_LP6008340-DNA_C02	Barretts	SBS40	0.236118
LP6008341-DNA_G02_vs_LP6008340-DNA_D02	Barretts	SBS40	0.172128
LP6008341-DNA_H02_vs_LP6008340-DNA_E02	Barretts	SBS40	0.103659
LP6008460-DNA_A01_vs_LP6008340-DNA_A02	PrimaryTumour	SBS40	0.300609
LP6008460-DNA_B02_vs_LP6008340-DNA_D02	PrimaryTumour	SBS40	0.287477
LP6008460-DNA_B04_vs_LP6008340-DNA_F02	PrimaryTumour	SBS40	0
LP6008460-DNA_D01_vs_LP6008340-DNA_E02	PrimaryTumour	SBS40	0.306128
LP6008460-DNA_F01_vs_LP6008340-DNA_B02	PrimaryTumour	SBS40	0.191697
LP6008460-DNA_G02_vs_LP6008340-DNA_G02	PrimaryTumour	SBS40	0.194224
LP6008460-DNA_H01_vs_LP6008340-DNA_C02	PrimaryTumour	SBS40	0.220006
SLX-18929_UDP0011_vs_SLX-18928_UDP0069	PrimaryTumour	SBS40	0.330756
SLX-18929_UDP0028_vs_SLX-18928_UDP0022	Barretts	SBS40	0
SLX-18929_UDP0040_vs_SLX-18928_UDP0069	Barretts	SBS40	0.0847613
SLX-18929_UDP0055_vs_SLX-18928_UDP0042	PrimaryTumour	SBS40	0.60722
SLX-18929_UDP0081_vs_SLX-18928_UDP0022	PrimaryTumour	SBS40	0.0304032
SLX-18929_UDP0089_vs_SLX-18928_UDP0042	Barretts	SBS40	0.198143
SS6003302_vs_SS6003301	PrimaryTumour	SBS40	0.2178
SS6003303_vs_SS6003301	PrimaryTumour	SBS40	0.230781
SS6003305_vs_SS6003304	PrimaryTumour	SBS40	0.473006
SS6003306_vs_SS6003304	PrimaryTumour	SBS40	0.418965
SS6003308_vs_SS6003307	PrimaryTumour	SBS40	0.222147
SS6003309_vs_SS6003307	PrimaryTumour	SBS40	0.267734
SS6003311_vs_SS6003310	PrimaryTumour	SBS40	0
SS6003312_vs_SS6003310	PrimaryTumour	SBS40	0
SS6003314_vs_SS6003313	PrimaryTumour	SBS40	0.280095
SS6003315_vs_SS6003313	PrimaryTumour	SBS40	0.28636
SS6003317_vs_SS6003316	PrimaryTumour	SBS40	0.185542
SS6003318_vs_SS6003316	PrimaryTumour	SBS40	0.181306
SS6003320_vs_SS6003319	PrimaryTumour	SBS40	0.221197
SS6003321_vs_SS6003319	PrimaryTumour	SBS40	0.200148
SS6003323_vs_SS6003322	PrimaryTumour	SBS40	0.240729
SS6003324_vs_SS6003322	PrimaryTumour	SBS40	0.230193
LP2000104-DNA_A01_vs_LP2000101-DNA_A01	PrimaryTumour	SBS18	0.0108339
LP2000110-DNA_A01_vs_LP2000101-DNA_A01	Barretts	SBS18	0.0259722
LP2000325-DNA_A01_vs_LP2000317-DNA_A01	PrimaryTumour	SBS18	0.0836047
LP2000330-DNA_A01_vs_LP2000316-DNA_A01	PrimaryTumour	SBS18	0.1157
LP2000333-DNA_A01_vs_LP2000324-DNA_A01	PrimaryTumour	SBS18	0.107695
LP2000334-DNA_A01_vs_LP2000324-DNA_A01	Barretts	SBS18	0.151598
LP2000335-DNA_A01_vs_LP2000317-DNA_A01	PrimaryTumour	SBS18	0.0665644
LP2000336-DNA_A01_vs_LP2000316-DNA_A01	Barretts	SBS18	0.114646
LP6005334-DNA_A03_vs_LP6005333-DNA_A03	PrimaryTumour	SBS18	0.15311
LP6005335-DNA_A01_vs_LP6005333-DNA_A03	Barretts	SBS18	0.138557
LP6005500-DNA_A01_vs_LP6005499-DNA_A01	PrimaryTumour	SBS18	0.131574
LP6005500-DNA_B01_vs_LP6005499-DNA_B01	PrimaryTumour	SBS18	0.0596962
LP6005500-DNA_C01_vs_LP6005499-DNA_C01	PrimaryTumour	SBS18	0.232319
LP6005500-DNA_D01_vs_LP6005499-DNA_D01	PrimaryTumour	SBS18	0.125402
LP6005500-DNA_F01_vs_LP6005499-DNA_F01	PrimaryTumour	SBS18	0.067044
LP6005501-DNA_A01_vs_LP6005499-DNA_A01	Barretts	SBS18	0.211071
LP6005501-DNA_B01_vs_LP6005499-DNA_B01	Barretts	SBS18	0.0632487
LP6005501-DNA_C01_vs_LP6005499-DNA_C01	Barretts	SBS18	0.25835
LP6005501-DNA_D01_vs_LP6005499-DNA_D01	Barretts	SBS18	0.162024
LP6005501-DNA_F01_vs_LP6005499-DNA_F01	Barretts	SBS18	0.0856172
LP6005690-DNA_A02_vs_LP6005689-DNA_A02	PrimaryTumour	SBS18	0.336111
LP6005690-DNA_E01_vs_LP6005689-DNA_E01	PrimaryTumour	SBS18	0.204792
LP6005690-DNA_F01_vs_LP6005689-DNA_F01	PrimaryTumour	SBS18	0.0637346
LP6005690-DNA_F03_vs_LP6005689-DNA_F03	PrimaryTumour	SBS18	0.138884
LP6005691-DNA_A02_vs_LP6005689-DNA_F03	Barretts	SBS18	0.137156
LP6005691-DNA_B01_vs_LP6005689-DNA_E01	Barretts	SBS18	0.201122
LP6005691-DNA_C01_vs_LP6005689-DNA_A02	Barretts	SBS18	0.362129
LP6005691-DNA_F01_vs_LP6005689-DNA_F01	Barretts	SBS18	0.0483903
LP6005935-DNA_C03_vs_LP6005934-DNA_C03	PrimaryTumour	SBS18	0.143235
LP6005935-DNA_D04_vs_LP6005934-DNA_C03	Barretts	SBS18	0.234665
LP6005935-DNA_E02_vs_LP6005934-DNA_E02	PrimaryTumour	SBS18	0.0199167
LP6005935-DNA_E04_vs_LP6005934-DNA_E02	Barretts	SBS18	0.127167
LP6007398-DNA_A01_vs_LP6007397-DNA_A01	PrimaryTumour	SBS18	0.0928968
LP6007401-DNA_A01_vs_LP6007400-DNA_A01	PrimaryTumour	SBS18	0.0410974
LP6007402-DNA_A01_vs_LP6007400-DNA_A01	Barretts	SBS18	0.0541821
LP6007404-DNA_A01_vs_LP6007403-DNA_A01	PrimaryTumour	SBS18	0.212013
LP6007405-DNA_A01_vs_LP6007403-DNA_A01	Barretts	SBS18	0.144152
LP6007409-DNA_A01_vs_LP6007408-DNA_A01	PrimaryTumour	SBS18	0.115602
LP6007410-DNA_A01_vs_LP6007408-DNA_A01	Barretts	SBS18	0.132671
LP6007424-DNA_A01_vs_LP6007423-DNA_A01	PrimaryTumour	SBS18	0.00372946
LP6007520-DNA_A01_vs_LP6007519-DNA_A01	PrimaryTumour	SBS18	0.226185
LP6007521-DNA_A01_vs_LP6007519-DNA_A01	Barretts	SBS18	0.209438
LP6007535-DNA_A01_vs_LP6007534-DNA_A01	PrimaryTumour	SBS18	0.105832
LP6007591_vs_LP6007590	PrimaryTumour	SBS18	0.0332491
LP6007592_vs_LP6007590	Barretts	SBS18	0.16436
LP6007594_vs_LP6007593	PrimaryTumour	SBS18	0.202148
LP6007595_vs_LP6007593	Barretts	SBS18	0.187999
LP6007597_vs_LP6007596	PrimaryTumour	SBS18	0.0448414
LP6007598_vs_LP6007596	Barretts	SBS18	0.0998705
LP6008031-DNA_A02_vs_LP6008032-DNA_C02	PrimaryTumour	SBS18	0.213446
LP6008031-DNA_B04_vs_LP6008032-DNA_C02	Barretts	SBS18	0.244367
LP6008031-DNA_G02_vs_LP6008032-DNA_A03	PrimaryTumour	SBS18	0.114324
LP6008051-DNA_F02_vs_LP6008050-DNA_B02	PrimaryTumour	SBS18	0.0727909
LP6008051-DNA_G02_vs_LP6008050-DNA_B02	Barretts	SBS18	0.245793
LP6008141-DNA_A03_vs_LP6008138-DNA_F01	Barretts	SBS18	0.0154652
LP6008141-DNA_B03_vs_LP6008138-DNA_H01	Barretts	SBS18	0.142801
LP6008141-DNA_C03_vs_LP6008032-DNA_A03	PrimaryTumour	SBS18	0.115313
LP6008141-DNA_F01_vs_LP6008138-DNA_F01	PrimaryTumour	SBS18	0
LP6008141-DNA_H01_vs_LP6008138-DNA_H01	PrimaryTumour	SBS18	0.051875
LP6008202-DNA_D01_vs_LP6008201-DNA_D01	PrimaryTumour	SBS18	0
LP6008221-DNA_D03_vs_LP6008220-DNA_D03	PrimaryTumour	SBS18	0
LP6008221-DNA_G03_vs_LP6008220-DNA_H02	Barretts	SBS18	0.102984
LP6008221-DNA_H02_vs_LP6008220-DNA_H02	PrimaryTumour	SBS18	0.104884
LP6008221-DNA_H03_vs_LP6008220-DNA_D03	Barretts	SBS18	0.125961
LP6008267-DNA_A02_vs_LP6008266-DNA_G01	Barretts	SBS18	0.243614
LP6008267-DNA_B02_vs_LP6008266-DNA_H01	PrimaryTumour	SBS18	0.0704705
LP6008267-DNA_C02_vs_LP6008266-DNA_H01	Barretts	SBS18	0.153608
LP6008267-DNA_D02_vs_LP6008266-DNA_A02	PrimaryTumour	SBS18	0.086843
LP6008267-DNA_E02_vs_LP6008266-DNA_A02	Barretts	SBS18	0.160876
LP6008267-DNA_H01_vs_LP6008266-DNA_G01	PrimaryTumour	SBS18	0.16084
LP6008280-DNA_D03_vs_LP6008264-DNA_H01	Barretts	SBS18	0.0128454
LP6008280-DNA_H01_vs_LP6008264-DNA_H01	PrimaryTumour	SBS18	0.182522
LP6008334-DNA_A01_vs_LP6008335-DNA_A01	PrimaryTumour	SBS18	0
LP6008334-DNA_B01_vs_LP6008335-DNA_B01	PrimaryTumour	SBS18	0.107496
LP6008334-DNA_C01_vs_LP6008335-DNA_C01	PrimaryTumour	SBS18	0.142792
LP6008334-DNA_D01_vs_LP6008335-DNA_D01	PrimaryTumour	SBS18	0.122443
LP6008334-DNA_E01_vs_LP6008335-DNA_A01	Barretts	SBS18	0.0138871
LP6008334-DNA_F01_vs_LP6008335-DNA_B01	Barretts	SBS18	0.376651
LP6008334-DNA_G01_vs_LP6008335-DNA_C01	Barretts	SBS18	0.164869
LP6008334-DNA_H01_vs_LP6008335-DNA_D01	Barretts	SBS18	0.163262
LP6008337-DNA_F06_vs_LP6008338-DNA_C06	PrimaryTumour	SBS18	0.0348058
LP6008337-DNA_G06_vs_LP6008338-DNA_C06	Barretts	SBS18	0.0511811
LP6008341-DNA_A03_vs_LP6008340-DNA_F02	Barretts	SBS18	0
LP6008341-DNA_B03_vs_LP6008340-DNA_G02	Barretts	SBS18	0.108919
LP6008341-DNA_D02_vs_LP6008340-DNA_A02	Barretts	SBS18	0.0200793
LP6008341-DNA_E02_vs_LP6008340-DNA_B02	Barretts	SBS18	0.0878304
LP6008341-DNA_F02_vs_LP6008340-DNA_C02	Barretts	SBS18	0.0742823
LP6008341-DNA_G02_vs_LP6008340-DNA_D02	Barretts	SBS18	0.121751
LP6008341-DNA_H02_vs_LP6008340-DNA_E02	Barretts	SBS18	0.0754784
LP6008460-DNA_A01_vs_LP6008340-DNA_A02	PrimaryTumour	SBS18	0.0106714
LP6008460-DNA_B02_vs_LP6008340-DNA_D02	PrimaryTumour	SBS18	0.0650681
LP6008460-DNA_B04_vs_LP6008340-DNA_F02	PrimaryTumour	SBS18	0
LP6008460-DNA_D01_vs_LP6008340-DNA_E02	PrimaryTumour	SBS18	0.0121627
LP6008460-DNA_F01_vs_LP6008340-DNA_B02	PrimaryTumour	SBS18	0.0775586
LP6008460-DNA_G02_vs_LP6008340-DNA_G02	PrimaryTumour	SBS18	0.131508
LP6008460-DNA_H01_vs_LP6008340-DNA_C02	PrimaryTumour	SBS18	0.0797702
SLX-18929_UDP0011_vs_SLX-18928_UDP0069	PrimaryTumour	SBS18	0.10484
SLX-18929_UDP0028_vs_SLX-18928_UDP0022	Barretts	SBS18	0
SLX-18929_UDP0040_vs_SLX-18928_UDP0069	Barretts	SBS18	0.375859
SLX-18929_UDP0055_vs_SLX-18928_UDP0042	PrimaryTumour	SBS18	0
SLX-18929_UDP0081_vs_SLX-18928_UDP0022	PrimaryTumour	SBS18	0.0614915
SLX-18929_UDP0089_vs_SLX-18928_UDP0042	Barretts	SBS18	0.205264
SS6003302_vs_SS6003301	PrimaryTumour	SBS18	0.115439
SS6003303_vs_SS6003301	PrimaryTumour	SBS18	0.128485
SS6003305_vs_SS6003304	PrimaryTumour	SBS18	0.0411454
SS6003306_vs_SS6003304	PrimaryTumour	SBS18	0.05677
SS6003308_vs_SS6003307	PrimaryTumour	SBS18	0.130177
SS6003309_vs_SS6003307	PrimaryTumour	SBS18	0.131849
SS6003311_vs_SS6003310	PrimaryTumour	SBS18	0.676425
SS6003312_vs_SS6003310	PrimaryTumour	SBS18	0.724004
SS6003314_vs_SS6003313	PrimaryTumour	SBS18	0.0303022
SS6003315_vs_SS6003313	PrimaryTumour	SBS18	0.0301089
SS6003317_vs_SS6003316	PrimaryTumour	SBS18	0.0289912
SS6003318_vs_SS6003316	PrimaryTumour	SBS18	0.0272436
SS6003320_vs_SS6003319	PrimaryTumour	SBS18	0.0625566
SS6003321_vs_SS6003319	PrimaryTumour	SBS18	0.0690279
SS6003323_vs_SS6003322	PrimaryTumour	SBS18	0.0710729
SS6003324_vs_SS6003322	PrimaryTumour	SBS18	0.0754571
LP2000104-DNA_A01_vs_LP2000101-DNA_A01	PrimaryTumour	SBS2	0.0118787
LP2000110-DNA_A01_vs_LP2000101-DNA_A01	Barretts	SBS2	0
LP2000325-DNA_A01_vs_LP2000317-DNA_A01	PrimaryTumour	SBS2	0.0101521
LP2000330-DNA_A01_vs_LP2000316-DNA_A01	PrimaryTumour	SBS2	0.0094172
LP2000333-DNA_A01_vs_LP2000324-DNA_A01	PrimaryTumour	SBS2	0.0235882
LP2000334-DNA_A01_vs_LP2000324-DNA_A01	Barretts	SBS2	0.0139723
LP2000335-DNA_A01_vs_LP2000317-DNA_A01	PrimaryTumour	SBS2	0.00775471
LP2000336-DNA_A01_vs_LP2000316-DNA_A01	Barretts	SBS2	0.0150882
LP6005334-DNA_A03_vs_LP6005333-DNA_A03	PrimaryTumour	SBS2	0.0164345
LP6005335-DNA_A01_vs_LP6005333-DNA_A03	Barretts	SBS2	0.0143337
LP6005500-DNA_A01_vs_LP6005499-DNA_A01	PrimaryTumour	SBS2	0.0439273
LP6005500-DNA_B01_vs_LP6005499-DNA_B01	PrimaryTumour	SBS2	0.0219572
LP6005500-DNA_C01_vs_LP6005499-DNA_C01	PrimaryTumour	SBS2	0.0165551
LP6005500-DNA_D01_vs_LP6005499-DNA_D01	PrimaryTumour	SBS2	0.0149969
LP6005500-DNA_F01_vs_LP6005499-DNA_F01	PrimaryTumour	SBS2	0.0257619
LP6005501-DNA_A01_vs_LP6005499-DNA_A01	Barretts	SBS2	0.0185667
LP6005501-DNA_B01_vs_LP6005499-DNA_B01	Barretts	SBS2	0.0202291
LP6005501-DNA_C01_vs_LP6005499-DNA_C01	Barretts	SBS2	0.0158237
LP6005501-DNA_D01_vs_LP6005499-DNA_D01	Barretts	SBS2	0.0321339
LP6005501-DNA_F01_vs_LP6005499-DNA_F01	Barretts	SBS2	0.0237685
LP6005690-DNA_A02_vs_LP6005689-DNA_A02	PrimaryTumour	SBS2	0.0212653
LP6005690-DNA_E01_vs_LP6005689-DNA_E01	PrimaryTumour	SBS2	0.0197541
LP6005690-DNA_F01_vs_LP6005689-DNA_F01	PrimaryTumour	SBS2	0.0110558
LP6005690-DNA_F03_vs_LP6005689-DNA_F03	PrimaryTumour	SBS2	0.0333676
LP6005691-DNA_A02_vs_LP6005689-DNA_F03	Barretts	SBS2	0.0315002
LP6005691-DNA_B01_vs_LP6005689-DNA_E01	Barretts	SBS2	0.0159995
LP6005691-DNA_C01_vs_LP6005689-DNA_A02	Barretts	SBS2	0.0214597
LP6005691-DNA_F01_vs_LP6005689-DNA_F01	Barretts	SBS2	0
LP6005935-DNA_C03_vs_LP6005934-DNA_C03	PrimaryTumour	SBS2	0.0170567
LP6005935-DNA_D04_vs_LP6005934-DNA_C03	Barretts	SBS2	0.0160937
LP6005935-DNA_E02_vs_LP6005934-DNA_E02	PrimaryTumour	SBS2	0
LP6005935-DNA_E04_vs_LP6005934-DNA_E02	Barretts	SBS2	0
LP6007398-DNA_A01_vs_LP6007397-DNA_A01	PrimaryTumour	SBS2	0.0159278
LP6007401-DNA_A01_vs_LP6007400-DNA_A01	PrimaryTumour	SBS2	0.00435994
LP6007402-DNA_A01_vs_LP6007400-DNA_A01	Barretts	SBS2	0
LP6007404-DNA_A01_vs_LP6007403-DNA_A01	PrimaryTumour	SBS2	0.0152828
LP6007405-DNA_A01_vs_LP6007403-DNA_A01	Barretts	SBS2	0.00317175
LP6007409-DNA_A01_vs_LP6007408-DNA_A01	PrimaryTumour	SBS2	0.018052
LP6007410-DNA_A01_vs_LP6007408-DNA_A01	Barretts	SBS2	0.0106447
LP6007424-DNA_A01_vs_LP6007423-DNA_A01	PrimaryTumour	SBS2	0.01145
LP6007520-DNA_A01_vs_LP6007519-DNA_A01	PrimaryTumour	SBS2	0.0117243
LP6007521-DNA_A01_vs_LP6007519-DNA_A01	Barretts	SBS2	0.0166269
LP6007535-DNA_A01_vs_LP6007534-DNA_A01	PrimaryTumour	SBS2	0.0633291
LP6007591_vs_LP6007590	PrimaryTumour	SBS2	0.0373799
LP6007592_vs_LP6007590	Barretts	SBS2	0.0205216
LP6007594_vs_LP6007593	PrimaryTumour	SBS2	0.0101826
LP6007595_vs_LP6007593	Barretts	SBS2	0
LP6007597_vs_LP6007596	PrimaryTumour	SBS2	0
LP6007598_vs_LP6007596	Barretts	SBS2	0.00940161
LP6008031-DNA_A02_vs_LP6008032-DNA_C02	PrimaryTumour	SBS2	0.0432118
LP6008031-DNA_B04_vs_LP6008032-DNA_C02	Barretts	SBS2	0.0114498
LP6008031-DNA_G02_vs_LP6008032-DNA_A03	PrimaryTumour	SBS2	0.0243367
LP6008051-DNA_F02_vs_LP6008050-DNA_B02	PrimaryTumour	SBS2	0.0171109
LP6008051-DNA_G02_vs_LP6008050-DNA_B02	Barretts	SBS2	0.0271823
LP6008141-DNA_A03_vs_LP6008138-DNA_F01	Barretts	SBS2	0
LP6008141-DNA_B03_vs_LP6008138-DNA_H01	Barretts	SBS2	0
LP6008141-DNA_C03_vs_LP6008032-DNA_A03	PrimaryTumour	SBS2	0.0264027
LP6008141-DNA_F01_vs_LP6008138-DNA_F01	PrimaryTumour	SBS2	0.0175599
LP6008141-DNA_H01_vs_LP6008138-DNA_H01	PrimaryTumour	SBS2	0.0120229
LP6008202-DNA_D01_vs_LP6008201-DNA_D01	PrimaryTumour	SBS2	0.00246972
LP6008221-DNA_D03_vs_LP6008220-DNA_D03	PrimaryTumour	SBS2	0.013237
LP6008221-DNA_G03_vs_LP6008220-DNA_H02	Barretts	SBS2	0.0253685
LP6008221-DNA_H02_vs_LP6008220-DNA_H02	PrimaryTumour	SBS2	0.0175381
LP6008221-DNA_H03_vs_LP6008220-DNA_D03	Barretts	SBS2	0.00871754
LP6008267-DNA_A02_vs_LP6008266-DNA_G01	Barretts	SBS2	0.0144631
LP6008267-DNA_B02_vs_LP6008266-DNA_H01	PrimaryTumour	SBS2	0.00884377
LP6008267-DNA_C02_vs_LP6008266-DNA_H01	Barretts	SBS2	0.0198903
LP6008267-DNA_D02_vs_LP6008266-DNA_A02	PrimaryTumour	SBS2	0.0348506
LP6008267-DNA_E02_vs_LP6008266-DNA_A02	Barretts	SBS2	0.0157993
LP6008267-DNA_H01_vs_LP6008266-DNA_G01	PrimaryTumour	SBS2	0.0319416
LP6008280-DNA_D03_vs_LP6008264-DNA_H01	Barretts	SBS2	0.00496258
LP6008280-DNA_H01_vs_LP6008264-DNA_H01	PrimaryTumour	SBS2	0.016676
LP6008334-DNA_A01_vs_LP6008335-DNA_A01	PrimaryTumour	SBS2	0
LP6008334-DNA_B01_vs_LP6008335-DNA_B01	PrimaryTumour	SBS2	0.0124314
LP6008334-DNA_C01_vs_LP6008335-DNA_C01	PrimaryTumour	SBS2	0.0154139
LP6008334-DNA_D01_vs_LP6008335-DNA_D01	PrimaryTumour	SBS2	0.0287673
LP6008334-DNA_E01_vs_LP6008335-DNA_A01	Barretts	SBS2	0.0362912
LP6008334-DNA_F01_vs_LP6008335-DNA_B01	Barretts	SBS2	0.0119295
LP6008334-DNA_G01_vs_LP6008335-DNA_C01	Barretts	SBS2	0.0132183
LP6008334-DNA_H01_vs_LP6008335-DNA_D01	Barretts	SBS2	0.0153831
LP6008337-DNA_F06_vs_LP6008338-DNA_C06	PrimaryTumour	SBS2	0
LP6008337-DNA_G06_vs_LP6008338-DNA_C06	Barretts	SBS2	0
LP6008341-DNA_A03_vs_LP6008340-DNA_F02	Barretts	SBS2	0
LP6008341-DNA_B03_vs_LP6008340-DNA_G02	Barretts	SBS2	0.0212282
LP6008341-DNA_D02_vs_LP6008340-DNA_A02	Barretts	SBS2	0.0189239
LP6008341-DNA_E02_vs_LP6008340-DNA_B02	Barretts	SBS2	0
LP6008341-DNA_F02_vs_LP6008340-DNA_C02	Barretts	SBS2	0.0181212
LP6008341-DNA_G02_vs_LP6008340-DNA_D02	Barretts	SBS2	0.0227207
LP6008341-DNA_H02_vs_LP6008340-DNA_E02	Barretts	SBS2	0.00990924
LP6008460-DNA_A01_vs_LP6008340-DNA_A02	PrimaryTumour	SBS2	0.022785
LP6008460-DNA_B02_vs_LP6008340-DNA_D02	PrimaryTumour	SBS2	0.0133818
LP6008460-DNA_B04_vs_LP6008340-DNA_F02	PrimaryTumour	SBS2	0
LP6008460-DNA_D01_vs_LP6008340-DNA_E02	PrimaryTumour	SBS2	0.0171956
LP6008460-DNA_F01_vs_LP6008340-DNA_B02	PrimaryTumour	SBS2	0.00799163
LP6008460-DNA_G02_vs_LP6008340-DNA_G02	PrimaryTumour	SBS2	0.0185022
LP6008460-DNA_H01_vs_LP6008340-DNA_C02	PrimaryTumour	SBS2	0.0245227
SLX-18929_UDP0011_vs_SLX-18928_UDP0069	PrimaryTumour	SBS2	0.0178116
SLX-18929_UDP0028_vs_SLX-18928_UDP0022	Barretts	SBS2	0.00222567
SLX-18929_UDP0040_vs_SLX-18928_UDP0069	Barretts	SBS2	0.0146742
SLX-18929_UDP0055_vs_SLX-18928_UDP0042	PrimaryTumour	SBS2	0.0909212
SLX-18929_UDP0081_vs_SLX-18928_UDP0022	PrimaryTumour	SBS2	0.0138983
SLX-18929_UDP0089_vs_SLX-18928_UDP0042	Barretts	SBS2	0.0227513
SS6003302_vs_SS6003301	PrimaryTumour	SBS2	0.0190647
SS6003303_vs_SS6003301	PrimaryTumour	SBS2	0.0213778
SS6003305_vs_SS6003304	PrimaryTumour	SBS2	0.0337289
SS6003306_vs_SS6003304	PrimaryTumour	SBS2	0.0282678
SS6003308_vs_SS6003307	PrimaryTumour	SBS2	0.0449716
SS6003309_vs_SS6003307	PrimaryTumour	SBS2	0.0482661
SS6003311_vs_SS6003310	PrimaryTumour	SBS2	0.00637951
SS6003312_vs_SS6003310	PrimaryTumour	SBS2	0.00417886
SS6003314_vs_SS6003313	PrimaryTumour	SBS2	0.0261968
SS6003315_vs_SS6003313	PrimaryTumour	SBS2	0.0249372
SS6003317_vs_SS6003316	PrimaryTumour	SBS2	0.00600493
SS6003318_vs_SS6003316	PrimaryTumour	SBS2	0.00633521
SS6003320_vs_SS6003319	PrimaryTumour	SBS2	0.0157178
SS6003321_vs_SS6003319	PrimaryTumour	SBS2	0.0122835
SS6003323_vs_SS6003322	PrimaryTumour	SBS2	0.0220038
SS6003324_vs_SS6003322	PrimaryTumour	SBS2	0.0225241
LP2000104-DNA_A01_vs_LP2000101-DNA_A01	PrimaryTumour	SBS35	0
LP2000110-DNA_A01_vs_LP2000101-DNA_A01	Barretts	SBS35	0
LP2000325-DNA_A01_vs_LP2000317-DNA_A01	PrimaryTumour	SBS35	0.00960566
LP2000330-DNA_A01_vs_LP2000316-DNA_A01	PrimaryTumour	SBS35	0.0144107
LP2000333-DNA_A01_vs_LP2000324-DNA_A01	PrimaryTumour	SBS35	0.0272156
LP2000334-DNA_A01_vs_LP2000324-DNA_A01	Barretts	SBS35	0.00388784
LP2000335-DNA_A01_vs_LP2000317-DNA_A01	PrimaryTumour	SBS35	0
LP2000336-DNA_A01_vs_LP2000316-DNA_A01	Barretts	SBS35	0
LP6005334-DNA_A03_vs_LP6005333-DNA_A03	PrimaryTumour	SBS35	0.00572174
LP6005335-DNA_A01_vs_LP6005333-DNA_A03	Barretts	SBS35	0
LP6005500-DNA_A01_vs_LP6005499-DNA_A01	PrimaryTumour	SBS35	0.0244894
LP6005500-DNA_B01_vs_LP6005499-DNA_B01	PrimaryTumour	SBS35	0.0165551
LP6005500-DNA_C01_vs_LP6005499-DNA_C01	PrimaryTumour	SBS35	0
LP6005500-DNA_D01_vs_LP6005499-DNA_D01	PrimaryTumour	SBS35	0.00688902
LP6005500-DNA_F01_vs_LP6005499-DNA_F01	PrimaryTumour	SBS35	0.0102579
LP6005501-DNA_A01_vs_LP6005499-DNA_A01	Barretts	SBS35	0
LP6005501-DNA_B01_vs_LP6005499-DNA_B01	Barretts	SBS35	0.0230655
LP6005501-DNA_C01_vs_LP6005499-DNA_C01	Barretts	SBS35	0
LP6005501-DNA_D01_vs_LP6005499-DNA_D01	Barretts	SBS35	0.00496094
LP6005501-DNA_F01_vs_LP6005499-DNA_F01	Barretts	SBS35	0
LP6005690-DNA_A02_vs_LP6005689-DNA_A02	PrimaryTumour	SBS35	0.00598534
LP6005690-DNA_E01_vs_LP6005689-DNA_E01	PrimaryTumour	SBS35	0.0103194
LP6005690-DNA_F01_vs_LP6005689-DNA_F01	PrimaryTumour	SBS35	0.00522916
LP6005690-DNA_F03_vs_LP6005689-DNA_F03	PrimaryTumour	SBS35	0.0312675
LP6005691-DNA_A02_vs_LP6005689-DNA_F03	Barretts	SBS35	0
LP6005691-DNA_B01_vs_LP6005689-DNA_E01	Barretts	SBS35	0
LP6005691-DNA_C01_vs_LP6005689-DNA_A02	Barretts	SBS35	0
LP6005691-DNA_F01_vs_LP6005689-DNA_F01	Barretts	SBS35	0
LP6005935-DNA_C03_vs_LP6005934-DNA_C03	PrimaryTumour	SBS35	0
LP6005935-DNA_D04_vs_LP6005934-DNA_C03	Barretts	SBS35	0
LP6005935-DNA_E02_vs_LP6005934-DNA_E02	PrimaryTumour	SBS35	0.0134752
LP6005935-DNA_E04_vs_LP6005934-DNA_E02	Barretts	SBS35	0
LP6007398-DNA_A01_vs_LP6007397-DNA_A01	PrimaryTumour	SBS35	0.010037
LP6007401-DNA_A01_vs_LP6007400-DNA_A01	PrimaryTumour	SBS35	0.0168824
LP6007402-DNA_A01_vs_LP6007400-DNA_A01	Barretts	SBS35	0.00284007
LP6007404-DNA_A01_vs_LP6007403-DNA_A01	PrimaryTumour	SBS35	0
LP6007405-DNA_A01_vs_LP6007403-DNA_A01	Barretts	SBS35	0
LP6007409-DNA_A01_vs_LP6007408-DNA_A01	PrimaryTumour	SBS35	0.00258666
LP6007410-DNA_A01_vs_LP6007408-DNA_A01	Barretts	SBS35	0.00427302
LP6007424-DNA_A01_vs_LP6007423-DNA_A01	PrimaryTumour	SBS35	0.015896
LP6007520-DNA_A01_vs_LP6007519-DNA_A01	PrimaryTumour	SBS35	0.00887292
LP6007521-DNA_A01_vs_LP6007519-DNA_A01	Barretts	SBS35	0.0417903
LP6007535-DNA_A01_vs_LP6007534-DNA_A01	PrimaryTumour	SBS35	0.0158735
LP6007591_vs_LP6007590	PrimaryTumour	SBS35	0
LP6007592_vs_LP6007590	Barretts	SBS35	0.0088267
LP6007594_vs_LP6007593	PrimaryTumour	SBS35	0.0281514
LP6007595_vs_LP6007593	Barretts	SBS35	0
LP6007597_vs_LP6007596	PrimaryTumour	SBS35	0.0273784
LP6007598_vs_LP6007596	Barretts	SBS35	0
LP6008031-DNA_A02_vs_LP6008032-DNA_C02	PrimaryTumour	SBS35	0.00803562
LP6008031-DNA_B04_vs_LP6008032-DNA_C02	Barretts	SBS35	0.0172409
LP6008031-DNA_G02_vs_LP6008032-DNA_A03	PrimaryTumour	SBS35	0.0213721
LP6008051-DNA_F02_vs_LP6008050-DNA_B02	PrimaryTumour	SBS35	0.0176762
LP6008051-DNA_G02_vs_LP6008050-DNA_B02	Barretts	SBS35	0.0106688
LP6008141-DNA_A03_vs_LP6008138-DNA_F01	Barretts	SBS35	0
LP6008141-DNA_B03_vs_LP6008138-DNA_H01	Barretts	SBS35	0
LP6008141-DNA_C03_vs_LP6008032-DNA_A03	PrimaryTumour	SBS35	0.0185224
LP6008141-DNA_F01_vs_LP6008138-DNA_F01	PrimaryTumour	SBS35	0
LP6008141-DNA_H01_vs_LP6008138-DNA_H01	PrimaryTumour	SBS35	0
LP6008202-DNA_D01_vs_LP6008201-DNA_D01	PrimaryTumour	SBS35	0
LP6008221-DNA_D03_vs_LP6008220-DNA_D03	PrimaryTumour	SBS35	0.0081954
LP6008221-DNA_G03_vs_LP6008220-DNA_H02	Barretts	SBS35	0.0110396
LP6008221-DNA_H02_vs_LP6008220-DNA_H02	PrimaryTumour	SBS35	0
LP6008221-DNA_H03_vs_LP6008220-DNA_D03	Barretts	SBS35	0
LP6008267-DNA_A02_vs_LP6008266-DNA_G01	Barretts	SBS35	0
LP6008267-DNA_B02_vs_LP6008266-DNA_H01	PrimaryTumour	SBS35	0.00991599
LP6008267-DNA_C02_vs_LP6008266-DNA_H01	Barretts	SBS35	0
LP6008267-DNA_D02_vs_LP6008266-DNA_A02	PrimaryTumour	SBS35	0.0181773
LP6008267-DNA_E02_vs_LP6008266-DNA_A02	Barretts	SBS35	0.011188
LP6008267-DNA_H01_vs_LP6008266-DNA_G01	PrimaryTumour	SBS35	0.0369832
LP6008280-DNA_D03_vs_LP6008264-DNA_H01	Barretts	SBS35	0
LP6008280-DNA_H01_vs_LP6008264-DNA_H01	PrimaryTumour	SBS35	0.0162634
LP6008334-DNA_A01_vs_LP6008335-DNA_A01	PrimaryTumour	SBS35	0
LP6008334-DNA_B01_vs_LP6008335-DNA_B01	PrimaryTumour	SBS35	0.00649746
LP6008334-DNA_C01_vs_LP6008335-DNA_C01	PrimaryTumour	SBS35	0
LP6008334-DNA_D01_vs_LP6008335-DNA_D01	PrimaryTumour	SBS35	0.0039403
LP6008334-DNA_E01_vs_LP6008335-DNA_A01	Barretts	SBS35	0
LP6008334-DNA_F01_vs_LP6008335-DNA_B01	Barretts	SBS35	0
LP6008334-DNA_G01_vs_LP6008335-DNA_C01	Barretts	SBS35	0.00936245
LP6008334-DNA_H01_vs_LP6008335-DNA_D01	Barretts	SBS35	0
LP6008337-DNA_F06_vs_LP6008338-DNA_C06	PrimaryTumour	SBS35	0
LP6008337-DNA_G06_vs_LP6008338-DNA_C06	Barretts	SBS35	0
LP6008341-DNA_A03_vs_LP6008340-DNA_F02	Barretts	SBS35	0
LP6008341-DNA_B03_vs_LP6008340-DNA_G02	Barretts	SBS35	0
LP6008341-DNA_D02_vs_LP6008340-DNA_A02	Barretts	SBS35	0
LP6008341-DNA_E02_vs_LP6008340-DNA_B02	Barretts	SBS35	0
LP6008341-DNA_F02_vs_LP6008340-DNA_C02	Barretts	SBS35	0.00986101
LP6008341-DNA_G02_vs_LP6008340-DNA_D02	Barretts	SBS35	0
LP6008341-DNA_H02_vs_LP6008340-DNA_E02	Barretts	SBS35	0.00501064
LP6008460-DNA_A01_vs_LP6008340-DNA_A02	PrimaryTumour	SBS35	0.00418464
LP6008460-DNA_B02_vs_LP6008340-DNA_D02	PrimaryTumour	SBS35	0.00660618
LP6008460-DNA_B04_vs_LP6008340-DNA_F02	PrimaryTumour	SBS35	0
LP6008460-DNA_D01_vs_LP6008340-DNA_E02	PrimaryTumour	SBS35	0.0135465
LP6008460-DNA_F01_vs_LP6008340-DNA_B02	PrimaryTumour	SBS35	0
LP6008460-DNA_G02_vs_LP6008340-DNA_G02	PrimaryTumour	SBS35	0
LP6008460-DNA_H01_vs_LP6008340-DNA_C02	PrimaryTumour	SBS35	0.010548
SLX-18929_UDP0011_vs_SLX-18928_UDP0069	PrimaryTumour	SBS35	0.0431413
SLX-18929_UDP0028_vs_SLX-18928_UDP0022	Barretts	SBS35	0
SLX-18929_UDP0040_vs_SLX-18928_UDP0069	Barretts	SBS35	0
SLX-18929_UDP0055_vs_SLX-18928_UDP0042	PrimaryTumour	SBS35	0.0153819
SLX-18929_UDP0081_vs_SLX-18928_UDP0022	PrimaryTumour	SBS35	0
SLX-18929_UDP0089_vs_SLX-18928_UDP0042	Barretts	SBS35	0
SS6003302_vs_SS6003301	PrimaryTumour	SBS35	0.00415962
SS6003303_vs_SS6003301	PrimaryTumour	SBS35	0
SS6003305_vs_SS6003304	PrimaryTumour	SBS35	0.0303162
SS6003306_vs_SS6003304	PrimaryTumour	SBS35	0.0204651
SS6003308_vs_SS6003307	PrimaryTumour	SBS35	0.0328735
SS6003309_vs_SS6003307	PrimaryTumour	SBS35	0.0346791
SS6003311_vs_SS6003310	PrimaryTumour	SBS35	0
SS6003312_vs_SS6003310	PrimaryTumour	SBS35	0
SS6003314_vs_SS6003313	PrimaryTumour	SBS35	0.00645356
SS6003315_vs_SS6003313	PrimaryTumour	SBS35	0.00418758
SS6003317_vs_SS6003316	PrimaryTumour	SBS35	0
SS6003318_vs_SS6003316	PrimaryTumour	SBS35	0
SS6003320_vs_SS6003319	PrimaryTumour	SBS35	0.0122772
SS6003321_vs_SS6003319	PrimaryTumour	SBS35	0.0151328
SS6003323_vs_SS6003322	PrimaryTumour	SBS35	0
SS6003324_vs_SS6003322	PrimaryTumour	SBS35	0

## Sheet: Fig.3a
Oncoprint (left):
	SNV.LP2000110.DNA_A01_vs_LP2000101.DNA_A01	SNV.LP2000334.DNA_A01_vs_LP2000324.DNA_A01	SNV.LP2000336.DNA_A01_vs_LP2000316.DNA_A01	SNV.LP6005335.DNA_A01_vs_LP6005333.DNA_A03	SNV.LP6005501.DNA_A01_vs_LP6005499.DNA_A01	SNV.LP6005501.DNA_B01_vs_LP6005499.DNA_B01	SNV.LP6005501.DNA_C01_vs_LP6005499.DNA_C01	SNV.LP6005501.DNA_D01_vs_LP6005499.DNA_D01	SNV.LP6005501.DNA_E01_vs_LP6005499.DNA_E01	SNV.LP6005501.DNA_F01_vs_LP6005499.DNA_F01	SNV.LP6005691.DNA_A01_vs_LP6005689.DNA_C01	SNV.LP6005691.DNA_A02_vs_LP6005689.DNA_F03	SNV.LP6005691.DNA_B01_vs_LP6005689.DNA_E01	SNV.LP6005691.DNA_C01_vs_LP6005689.DNA_A02	SNV.LP6005691.DNA_D01_vs_LP6005689.DNA_B02	SNV.LP6005691.DNA_E01_vs_LP6005689.DNA_D01	SNV.LP6005691.DNA_F01_vs_LP6005689.DNA_F01	SNV.LP6005691.DNA_G01_vs_LP6005689.DNA_G01	SNV.LP6005691.DNA_H01_vs_LP6005689.DNA_H01	SNV.LP6005935.DNA_D04_vs_LP6005934.DNA_C03	SNV.LP6005935.DNA_E04_vs_LP6005934.DNA_E02	SNV.LP6007402.DNA_A01_vs_LP6007400.DNA_A01	SNV.LP6007405.DNA_A01_vs_LP6007403.DNA_A01	SNV.LP6007410.DNA_A01_vs_LP6007408.DNA_A01	SNV.LP6007428.DNA_A01_vs_LP6007426.DNA_A01	SNV.LP6007521.DNA_A01_vs_LP6007519.DNA_A01	SNV.LP6007538.DNA_A01_vs_LP6007537.DNA_A01	SNV.LP6007592_vs_LP6007590	SNV.LP6007595_vs_LP6007593	SNV.LP6007598_vs_LP6007596	SNV.LP6008017.DNA_C04_vs_LP6008018.DNA_C01	SNV.LP6008031.DNA_B04_vs_LP6008032.DNA_C02	SNV.LP6008051.DNA_G02_vs_LP6008050.DNA_B02	SNV.LP6008139.DNA_D03_vs_LP6008140.DNA_A01	SNV.LP6008139.DNA_G02_vs_LP6008140.DNA_A01	SNV.LP6008141.DNA_A03_vs_LP6008138.DNA_F01	SNV.LP6008141.DNA_B03_vs_LP6008138.DNA_H01	SNV.LP6008221.DNA_G03_vs_LP6008220.DNA_H02	SNV.LP6008221.DNA_H03_vs_LP6008220.DNA_D03	SNV.LP6008267.DNA_A01_vs_LP6008266.DNA_A01	SNV.LP6008267.DNA_A02_vs_LP6008266.DNA_G01	SNV.LP6008267.DNA_B01_vs_LP6008266.DNA_B01	SNV.LP6008267.DNA_C01_vs_LP6008266.DNA_C01	SNV.LP6008267.DNA_C02_vs_LP6008266.DNA_H01	SNV.LP6008267.DNA_E02_vs_LP6008266.DNA_A02	SNV.LP6008269.DNA_A02_vs_LP6008268.DNA_C02	SNV.LP6008269.DNA_A03_vs_LP6008268.DNA_C03	SNV.LP6008269.DNA_A04_vs_LP6008268.DNA_C04	SNV.LP6008269.DNA_A05_vs_LP6008268.DNA_C05
CDKN2A	0	0	0	1	0	0	0	0	0	0	0	0	0	0	0	0	1	0	0	0	0	0	0	0	0	0	0	0	0	0	0	0	0	0	0	1	0	0	0	0	0	0	0	0	0	0	0	0	1
TP53	1	0	0	0	1	0	0	1	0	1	0	0	0	0	1	0	1	0	0	0	0	1	0	0	0	0	1	0	1	0	0	0	0	0	0	0	0	0	0	1	0	1	1	0	1	0	1	0	1
KDM6A	0	0	0	0	0	0	0	0	0	0	0	0	0	0	0	0	0	0	0	0	0	0	0	0	0	0	0	0	0	0	0	0	0	0	0	0	0	0	0	0	0	0	0	0	0	0	0	0	0
ARID1A	0	0	0	0	0	0	0	0	0	0	0	1	0	0	0	0	0	0	0	0	0	0	0	0	0	0	0	0	0	0	0	0	0	0	0	0	0	0	0	0	0	0	0	1	0	0	0	0	0
SMARCA4	0	0	1	0	0	0	0	1	0	0	1	0	0	0	0	0	0	0	0	0	0	0	0	0	0	0	1	0	0	0	0	0	1	0	0	0	0	0	0	0	0	0	0	0	0	0	0	0	1
MUC6	0	0	0	0	0	0	0	0	0	0	0	0	0	0	0	0	0	0	0	0	0	0	0	1	0	0	0	0	0	0	0	0	0	0	0	0	0	0	0	0	0	0	0	0	0	0	0	0	0
ERBB2	0	0	0	0	0	0	0	0	0	0	0	0	0	0	0	0	0	0	0	0	0	0	0	0	0	0	0	0	0	0	0	0	0	0	0	0	0	0	0	0	0	0	0	0	0	0	0	0	0
SLIT2	0	0	0	1	0	0	0	1	0	0	0	0	0	0	0	0	0	0	0	0	0	0	0	0	0	0	0	0	0	0	0	0	0	0	0	0	0	0	0	0	0	0	0	0	0	0	1	0	0
LRRK2	0	0	0	0	0	0	0	0	0	0	0	0	1	0	0	0	1	0	0	0	0	0	0	0	0	0	0	1	0	0	0	0	0	0	0	0	0	0	0	0	0	0	0	1	0	0	0	0	0
TRPA1	0	0	0	0	0	0	0	0	0	0	0	0	0	0	0	0	0	0	0	0	0	0	0	0	0	0	0	0	0	0	0	0	0	0	0	0	0	0	0	0	0	0	0	0	0	0	1	0	0
CHL1	0	0	0	1	0	0	0	0	0	0	0	0	0	0	0	0	0	0	0	0	0	1	0	0	0	0	0	0	0	0	0	0	0	0	0	0	0	0	0	0	0	0	0	0	0	0	1	0	0
DNAH7	0	0	0	0	0	0	0	0	0	1	0	0	0	0	1	0	0	0	0	0	0	0	0	0	0	0	0	0	0	1	0	0	0	0	0	0	0	0	0	0	0	1	0	0	0	0	0	0	0
PCDH17	0	0	0	1	0	0	0	0	0	0	0	0	0	0	0	0	1	0	0	0	0	0	0	0	0	0	1	0	0	0	0	0	0	0	0	0	0	0	0	0	0	0	0	0	0	0	0	0	1
EPHA3	0	0	0	0	0	0	0	0	0	0	0	0	0	0	0	1	0	0	0	0	0	0	0	1	0	0	0	0	0	0	0	0	0	0	0	0	0	0	0	0	0	0	0	0	0	0	0	0	0
GATA4	0	0	0	0	0	0	0	0	0	0	0	0	0	0	0	0	0	0	0	0	1	0	0	0	0	0	0	0	0	0	0	0	0	1	0	0	0	0	0	1	0	0	0	0	0	0	0	0	0
APC	0	0	0	0	0	0	0	0	0	0	0	0	0	0	0	0	0	0	0	0	0	0	0	0	0	0	0	0	0	0	0	0	0	0	0	0	0	0	0	0	0	0	0	0	0	0	0	0	0
FBXW7	0	0	0	0	0	0	0	0	0	0	0	0	0	0	0	0	0	0	0	0	0	0	0	0	0	0	0	0	0	0	0	0	0	0	0	0	0	0	0	0	0	0	0	0	0	0	0	0	0
CCDC102B	0	0	0	0	0	0	1	0	0	0	0	0	0	0	0	0	0	0	0	0	0	0	0	0	0	0	0	0	0	0	0	0	0	0	0	0	0	0	0	0	0	0	0	0	0	0	0	0	0
GATA6	0	0	0	0	0	0	0	0	0	0	0	0	0	0	0	0	0	0	0	0	0	0	0	0	0	0	0	0	0	0	0	0	0	0	0	0	0	0	0	0	0	0	0	0	0	0	0	0	0
CDK6	0	0	0	0	0	0	0	0	0	0	0	0	0	0	0	0	0	0	0	0	0	0	0	0	0	0	0	0	0	0	0	0	0	0	0	0	0	0	0	0	0	0	0	0	0	0	0	0	0
Associations (right):
	SBS17b	SBS5	SBS1	SBS40	SBS18	SBS41	SBS17a
TP53	0.0523845	-0.0470933	-0.0267405	0.0357187	0	0	0.0250101
MYC	-0.206773	0.0701128	0.0595762	0	0	0	-0.110962
CDK6	0.162659	-0.140912	-0.0922364	0	0	0	0.0881059
RNF43	-0.205503	0.745545	0	-0.139551	0	-0.0826302	-0.110565
RASA1	0	0	0	-0.139999	-0.113642	-0.0826487	0
CD1A	0	0	0	0	-0.11421	0	0
CHL1	0	0	0	0	-0.114672	0	0
PBRM1	0	-0.0848734	-0.0333873	0	0	0	0
POLQ	0	0	0	-0.139999	0	-0.0826487	0
SIN3A	0	0	0	0	-0.113642	0	0
RPL22	-0.206138	0.745429	0	-0.139999	0	0	-0.110764
PIK3R1	-0.205503	0.741436	0	-0.139551	0	-0.0826302	-0.110565
MBD6	-0.205503	0	0	0	0	0	-0.110565
CDH1	0	0	0	0.118551	0	0	0
GATAD1	0.138047	-0.140193	-0.0921139	0	0	0	0.0800852
KDM6A	-0.0990028	0.0578455	0	0	0	0	-0.0513643
CDKN1B	-0.160531	0.385549	0	0	0	0	-0.110962
PCDH17	0	-0.111167	0	0	0	0	0
ELF3	-0.206773	0.385549	0	0	0	0	-0.110962
[truncated: 595 more columns]

## Sheet: Fig.3b
Oncoprint (left):
	SNV.LP2000104.DNA_A01_vs_LP2000101.DNA_A01	SNV.LP2000105.DNA_A01_vs_LP2000102.DNA_A01	SNV.LP2000106.DNA_A01_vs_LP2000102.DNA_A01	SNV.LP2000107.DNA_A01_vs_LP2000102.DNA_A01	SNV.LP2000108.DNA_A01_vs_LP2000103.DNA_A01	SNV.LP2000109.DNA_A01_vs_LP2000103.DNA_A01	SNV.LP2000325.DNA_A01_vs_LP2000317.DNA_A01	SNV.LP2000327.DNA_A01_vs_LP2000319.DNA_A01	SNV.LP2000328.DNA_A01_vs_LP2000320.DNA_A01	SNV.LP2000329.DNA_A01_vs_LP2000321.DNA_A01	SNV.LP2000330.DNA_A01_vs_LP2000316.DNA_A01	SNV.LP2000331.DNA_A01_vs_LP2000322.DNA_A01	SNV.LP2000332.DNA_A01_vs_LP2000323.DNA_A01	SNV.LP2000333.DNA_A01_vs_LP2000324.DNA_A01	SNV.LP2000335.DNA_A01_vs_LP2000317.DNA_A01	SNV.LP2000346.DNA_A01_vs_SM.4JPUU	SNV.LP2000350.DNA_A01_vs_SM.4JPUU	SNV.LP2000352.DNA_A01_vs_LP2000359.DNA_A01	SNV.LP2000353.DNA_A01_vs_LP2000359.DNA_A01	SNV.LP2000355.DNA_A01_vs_LP2000359.DNA_A01	SNV.LP2000366.DNA_A01_vs_SM.4JPUU	SNV.LP2000367.DNA_A01_vs_SM.4JPUU	SNV.LP2000368.DNA_A01_vs_SM.4JPUU	SNV.LP2000371.DNA_A01_vs_SM.4JPUU	SNV.LP2000372.DNA_A01_vs_LP2000359.DNA_A01	SNV.LP2101132.DNA_A01_vs_LP2101131.DNA_A01	SNV.LP2101136.DNA_A01_vs_LP2101133.DNA_A01	SNV.LP2101137.DNA_A01_vs_LP2101134.DNA_A01	SNV.LP2101140.DNA_A01_vs_LP2101155.DNA_A01	SNV.LP2101141.DNA_A01_vs_LP2101139.DNA_A01	SNV.LP2101142.DNA_A01_vs_LP2101143.DNA_A01	SNV.LP2101144.DNA_A01_vs_LP2101145.DNA_A01	SNV.LP2101146.DNA_A01_vs_LP2101147.DNA_A01	SNV.LP2101148.DNA_A01_vs_LP2101149.DNA_A01	SNV.LP2101151.DNA_A01_vs_LP2101152.DNA_A01	SNV.LP2101153.DNA_A01_vs_LP2101154.DNA_A01	SNV.LP2101156.DNA_A01_vs_LP2101157.DNA_A01	SNV.LP2101158.DNA_A01_vs_LP2101159.DNA_A01	SNV.LP2101160.DNA_A01_vs_LP2101161.DNA_A01	SNV.LP2101162.DNA_B01_vs_LP2101163.DNA_B01	SNV.LP2101164.DNA_A01_vs_LP2101165.DNA_A01	SNV.LP2101166.DNA_A01_vs_LP2101167.DNA_A01	SNV.LP2101168.DNA_A01_vs_LP2101169.DNA_A01	SNV.LP2101170.DNA_A01_vs_LP2101511.DNA_A01	SNV.LP2101512.DNA_A01_vs_LP2101513.DNA_A01	SNV.LP6005334.DNA_A02_vs_LP6005333.DNA_A02	SNV.LP6005334.DNA_A03_vs_LP6005333.DNA_A03	SNV.LP6005334.DNA_A04_vs_LP6005333.DNA_A04	SNV.LP6005334.DNA_B01_vs_SM.4JPUU
TP53	1	1	1	1	0	0	0	1	1	1	1	1	1	1	0	1	1	1	1	1	1	0	1	1	1	1	1	0	1	1	1	0	1	0	1	0	0	1	0	1	0	1	0	0	0	0	1	0	1
CDKN2A	0	0	0	0	0	0	0	0	0	1	0	0	0	0	0	0	0	0	1	1	0	0	0	0	1	0	0	0	1	0	0	0	1	0	0	0	0	0	0	0	0	0	0	0	1	0	1	0	0
KDM6A	0	0	0	0	0	0	0	0	0	0	0	0	0	0	0	0	0	0	0	0	0	0	0	0	0	0	0	0	0	0	0	0	0	0	0	0	0	0	0	0	0	0	0	0	0	0	0	0	0
SMAD4	0	0	0	0	0	0	0	0	0	0	0	0	0	1	0	0	0	0	0	0	0	0	0	0	0	0	0	0	0	0	0	0	0	0	0	0	0	0	0	0	0	0	0	0	0	0	0	0	0
CCDC102B	1	1	1	1	0	0	0	0	0	0	0	0	0	0	0	0	0	0	0	0	0	0	0	0	0	0	0	0	0	0	0	0	0	0	0	0	0	1	0	0	0	0	0	0	0	0	0	0	0
GATA4	0	0	0	0	0	0	0	0	0	0	0	0	0	0	0	0	0	0	0	0	0	0	0	0	0	0	0	0	0	0	0	0	0	0	0	0	0	0	0	0	0	0	0	0	0	0	0	0	0
KRAS	0	0	0	0	0	0	0	0	0	0	0	0	0	0	0	0	0	0	0	0	0	0	0	0	0	0	0	0	0	0	1	0	0	0	0	0	1	0	0	0	0	0	0	0	0	0	0	0	0
APC	0	0	0	0	0	0	0	0	0	0	0	0	1	0	0	0	0	0	0	0	0	0	0	0	0	0	0	0	0	0	0	0	0	0	0	0	0	0	0	0	0	0	0	0	1	0	0	0	0
ARID1A	0	0	0	0	0	0	0	0	0	0	0	0	1	0	0	0	0	0	0	0	0	0	0	0	0	0	0	0	0	0	0	0	0	0	0	0	1	0	0	0	0	0	0	0	1	0	0	0	0
GATAD1	0	0	0	0	0	0	0	0	0	0	0	0	0	0	0	0	0	0	0	0	0	0	0	0	0	0	0	0	0	0	0	0	0	0	0	0	0	0	0	0	0	0	0	0	0	0	0	0	0
GATA6	0	0	0	0	0	0	0	0	0	0	0	0	0	0	0	0	0	0	0	0	0	0	0	0	0	0	0	0	0	0	0	0	0	0	0	0	0	0	0	0	0	0	0	0	0	0	0	0	0
KCNQ3	0	0	0	0	0	0	0	0	0	0	0	0	0	1	0	0	0	0	0	0	0	0	0	0	0	0	0	0	0	0	0	0	0	0	0	0	0	0	0	0	0	0	0	0	0	0	1	0	0
MYC	0	0	0	0	0	0	0	0	0	0	0	0	0	0	0	0	0	0	0	0	0	0	0	0	0	0	0	0	0	0	0	0	0	0	0	0	0	0	0	0	0	0	0	0	0	0	0	0	0
CDK6	0	0	0	0	0	0	0	0	0	0	0	0	0	0	0	0	0	0	0	0	0	0	0	0	0	0	0	0	0	0	0	0	0	0	0	0	0	0	0	0	0	0	0	0	0	0	0	0	0
CCND1	0	0	0	0	0	0	0	0	0	0	0	0	0	0	0	0	0	0	0	0	0	0	0	0	0	0	0	0	0	0	0	0	0	0	0	0	0	0	0	0	0	0	0	0	0	0	0	0	0
MUC6	0	0	0	0	0	0	0	0	0	0	0	0	0	0	0	0	0	0	0	0	0	0	0	0	0	0	0	0	0	0	0	0	0	0	0	1	0	0	0	0	0	0	0	0	1	0	0	0	0
TSHZ3	0	0	0	0	0	0	0	0	0	0	0	0	0	0	0	0	0	0	0	0	0	0	0	0	0	0	0	0	0	0	0	0	0	0	0	0	0	0	0	0	0	0	0	0	0	0	0	0	0
PCDH17	0	0	0	0	0	0	0	0	0	0	0	0	0	0	0	0	0	0	0	0	0	0	0	0	0	0	0	0	0	0	1	0	0	0	0	0	1	0	0	0	0	0	0	0	0	0	1	0	0
ABCB1	1	0	0	0	0	0	0	0	0	0	0	0	0	0	0	0	0	0	0	0	0	0	0	0	0	0	0	0	0	0	0	0	0	0	0	0	0	0	0	0	0	0	0	0	0	0	0	0	0
NIPBL	0	0	0	0	0	0	0	0	0	0	0	0	0	0	0	0	0	0	0	0	0	0	0	0	0	0	0	0	1	0	0	0	0	0	0	0	0	0	0	0	0	0	0	0	0	0	0	0	0
Associations (right):
	SBS17b	SBS5	SBS44	SBS40	SBS17a
TP53	0.10269	-0.0506886	0	0.0352089	0.0463104
MDM2	-0.181237	0.0844523	0	0	-0.0870696
ACVR2A	0	0	0.218007	-0.210818	0
CCDC102B	0.0729157	-0.036047	0	0	0.03799
Exact p-values:
	SBS17b	SBS5	SBS3	SBS1	SBS30	SBS28	SBS44	SBS40	SBS18	SBS41	SBS2	SBS35	SBS17a	SBS8
TP53	2.11152e-08	2.15679e-10	1	0.0419408	1	1	0.000264433	0.00616008	1	1	1	1	2.34828e-06	0.0539713
CCDC102B	7.67932e-05	5.16497e-07	1	0.01399	1	1	1	1	1	0.698768	1	1	0.00146538	0.706076
ACVR2A	0.198449	0.285195	1	0.0419408	1	1	3.11772e-44	0.000551182	1	1	1	1	0.206308	1
MDM2	7.67932e-05	0.00163165	1	0.672156	1	1	1	1	1	1	1	1	0.000209207	0.000842259
[truncated: 3,051 more columns]

## Sheet: Fig.3c
Oncoprint (left):
	SNV.LP2000111.DNA_A01_vs_LP2000102.DNA_A01	SNV.LP2000112.DNA_A01_vs_LP2000102.DNA_A01	SNV.LP2000113.DNA_A01_vs_LP2000103.DNA_A01	SNV.LP2000114.DNA_A01_vs_LP2000103.DNA_A01	SNV.LP2000356.DNA_A01_vs_LP2000359.DNA_A01	SNV.LP2000357.DNA_A01_vs_LP2000359.DNA_A01	SNV.LP2000369.DNA_A01_vs_SM.4JPUU	SNV.LP2000370.DNA_A01_vs_SM.4JPUU	SNV.LP2000373.DNA_A01_vs_LP2000359.DNA_A01	SNV.LP6005935.DNA_F04_vs_LP6007426.DNA_A01	SNV.LP6007399.DNA_A01_vs_LP6007397.DNA_A01	SNV.LP6007425.DNA_A01_vs_LP6007423.DNA_A01	SNV.LP6007536.DNA_A01_vs_LP6007534.DNA_A01	SNV.LP6008017.DNA_A02_vs_LP6008018.DNA_B01	SNV.LP6008017.DNA_A03_vs_LP6008018.DNA_C01	SNV.LP6008017.DNA_A04_vs_LP6008018.DNA_A01	SNV.LP6008017.DNA_B02_vs_LP6008018.DNA_B01	SNV.LP6008017.DNA_B03_vs_LP6008018.DNA_C01	SNV.LP6008017.DNA_B04_vs_LP6008018.DNA_A01	SNV.LP6008017.DNA_C03_vs_LP6008018.DNA_C01	SNV.LP6008017.DNA_E01_vs_LP6008018.DNA_B01	SNV.LP6008017.DNA_F01_vs_LP6008018.DNA_B01	SNV.LP6008017.DNA_G01_vs_LP6008018.DNA_B01	SNV.LP6008017.DNA_G02_vs_LP6008018.DNA_C01	SNV.LP6008017.DNA_H01_vs_LP6008018.DNA_B01	SNV.LP6008017.DNA_H02_vs_LP6008018.DNA_C01	SNV.LP6008017.DNA_H03_vs_LP6008018.DNA_A01	SNV.LP6008051.DNA_E03_vs_LP6008050.DNA_G02	SNV.LP6008051.DNA_F03_vs_LP6008050.DNA_G02	SNV.LP6008051.DNA_G03_vs_LP6008050.DNA_G02	SNV.LP6008051.DNA_H03_vs_LP6008050.DNA_G02	SNV.LP6008139.DNA_A02_vs_LP6008140.DNA_A01	SNV.LP6008139.DNA_A03_vs_LP2000102.DNA_A01	SNV.LP6008139.DNA_B02_vs_LP6008140.DNA_A01	SNV.LP6008139.DNA_B03_vs_LP6005408.DNA_H03	SNV.LP6008139.DNA_C02_vs_LP6008140.DNA_A01	SNV.LP6008139.DNA_C03_vs_LP6005408.DNA_H03	SNV.LP6008139.DNA_D02_vs_LP6008140.DNA_A01	SNV.LP6008139.DNA_E01_vs_LP6008140.DNA_A01	SNV.LP6008139.DNA_E02_vs_LP6008140.DNA_A01	SNV.LP6008139.DNA_F01_vs_LP6008140.DNA_A01	SNV.LP6008139.DNA_G01_vs_LP6008140.DNA_A01	SNV.LP6008139.DNA_H01_vs_LP6008140.DNA_A01	SNV.LP6008139.DNA_H02_vs_LP2000102.DNA_A01	SNV.LP6008143.DNA_A02_vs_LP6008144.DNA_A01	SNV.LP6008143.DNA_B02_vs_LP6008144.DNA_A01	SNV.LP6008143.DNA_C02_vs_LP6008144.DNA_A01	SNV.LP6008143.DNA_D02_vs_LP6008144.DNA_A01	SNV.LP6008143.DNA_E01_vs_LP6008144.DNA_A01
TP53	1	1	0	0	1	1	1	1	1	0	1	1	1	0	1	1	0	1	1	1	0	0	0	1	0	1	1	1	1	1	1	1	1	0	1	1	1	1	1	1	1	1	1	1	1	0	1	1	1
GATA4	0	0	0	0	0	0	0	0	0	0	0	0	0	0	0	0	0	0	0	0	0	0	0	0	0	0	0	0	0	0	0	0	0	0	0	0	0	0	0	0	0	0	0	0	0	0	0	0	0
KDM6A	0	0	0	0	0	0	0	0	0	0	0	0	0	0	0	0	0	0	0	0	0	0	0	0	0	0	0	0	0	0	0	0	0	0	0	0	0	0	0	0	0	0	0	0	0	0	0	0	0
MYC	0	0	0	0	0	0	0	0	0	0	0	0	0	0	0	0	0	0	0	0	0	0	0	0	0	0	0	0	0	0	0	0	0	0	0	0	0	0	0	0	0	0	0	0	0	0	0	0	0
SMAD4	1	0	0	0	0	0	0	0	0	1	0	0	0	0	0	0	0	0	0	0	0	0	0	0	0	0	0	0	0	0	0	0	1	0	0	0	0	0	0	0	0	0	0	1	0	0	0	0	0
CCDC102B	0	0	0	0	0	0	0	0	0	0	0	0	0	0	0	0	0	0	0	0	0	0	0	0	0	0	0	0	0	0	0	0	1	0	0	0	0	0	0	0	0	0	0	1	0	0	0	0	0
CDKN2A	0	0	0	0	0	1	0	0	0	0	1	0	0	0	0	0	0	0	0	0	0	0	0	0	0	0	0	0	0	0	0	0	0	0	0	0	0	0	1	0	0	0	0	0	0	0	0	0	0
EGFR	0	0	0	0	0	0	0	0	0	0	0	0	0	0	0	0	0	0	0	0	0	0	0	0	0	0	0	0	0	0	0	0	0	0	0	0	0	0	0	0	0	0	0	0	0	0	0	0	0
PTEN	0	0	1	0	0	0	0	0	0	0	0	0	1	0	0	0	0	0	0	0	0	0	0	0	0	0	0	0	0	0	0	0	0	0	0	0	0	0	0	0	0	0	0	0	0	0	0	1	1
MUC6	0	0	0	0	0	0	0	0	0	0	0	0	0	0	0	0	0	0	0	0	0	0	0	0	0	0	0	1	1	1	1	0	0	0	0	0	0	0	0	0	0	0	0	0	0	0	0	0	0
TRPA1	0	0	0	0	0	0	0	0	0	0	0	0	0	0	1	1	0	1	0	1	0	0	0	1	0	1	1	1	1	1	1	1	0	0	0	1	0	1	1	1	1	1	1	0	0	0	0	0	0
MET	0	0	0	0	0	0	0	0	0	0	0	0	0	0	0	0	0	0	0	0	0	0	0	0	0	0	0	0	0	0	0	0	0	0	0	0	0	0	0	0	0	0	0	0	0	0	0	0	0
GATAD1	0	0	0	0	0	0	0	0	0	0	0	0	0	0	0	0	0	0	0	0	0	0	0	0	0	0	0	0	0	0	0	0	0	0	0	0	0	0	0	0	0	0	0	0	0	0	0	0	0
CDK6	0	0	0	0	0	0	0	0	0	0	0	0	0	0	0	0	0	0	0	0	0	0	0	0	0	0	0	0	0	0	0	0	0	0	0	0	0	0	0	0	0	0	0	0	0	0	0	0	0
CCND1	0	0	0	0	0	0	0	0	0	0	0	0	0	0	0	0	0	0	0	0	0	0	0	0	0	0	0	0	0	0	0	0	0	0	0	0	0	0	0	0	0	0	0	0	0	0	0	0	0
KCNQ3	0	0	0	0	0	0	0	0	0	0	0	0	0	0	0	0	0	0	0	0	0	0	0	0	0	0	0	0	0	0	0	0	0	0	0	0	0	0	0	0	0	0	0	0	0	0	0	0	0
SLIT2	0	0	0	0	0	0	0	0	0	0	0	0	0	0	0	0	0	0	0	0	0	0	0	0	0	0	0	0	0	0	0	0	0	0	0	0	0	0	0	0	0	0	0	0	0	0	0	0	0
AXIN1	0	0	0	0	0	0	0	0	0	0	0	0	0	0	0	0	0	0	0	0	0	0	0	0	0	0	0	0	0	0	0	0	0	0	0	0	0	0	0	0	0	0	0	0	0	0	0	0	0
ABCB1	0	0	0	0	0	0	0	0	0	0	1	1	0	0	0	0	0	0	0	0	0	0	0	0	0	0	0	0	0	0	0	0	0	0	0	0	0	0	0	0	0	0	0	0	0	0	0	0	0
GATA6	0	0	0	0	0	0	0	0	0	0	0	0	0	0	0	0	0	0	0	0	0	0	0	0	0	0	0	0	0	0	0	0	0	0	0	0	0	0	0	0	0	0	0	0	0	0	0	0	0
Associations (right):
	SBS17b	SBS30	SBS40	SBS17a	SBS8
KRAS	0	0	-0.111437	0	0.0604553
CDK6	0	0	-0.105949	0	0
MUC6	0.195974	0	-0.1025	0	0
NAV3	0	0	0	0.100492	0.0595207
CRISPLD1	0	0	0	0.105003	0.0616136
AXIN1	0.157572	0	0	0	0
CTNNB1	0	0.14961	0	0	0
GATAD1	0	0	-0.105949	0	0
Exact p-values:
	SBS17b	SBS5	SBS3	SBS1	SBS30	SBS28	SBS40	SBS18	SBS41	SBS2	SBS35	SBS17a	SBS8
AXIN1	0.0378781	1	0.131352	0.420542	1	1	1	1	1	1	1	1	1
NAV3	1	1	1	1	1	1	1	1	1	1	1	0.0434778	0.015993
MUC6	0.0044607	1	1	0.0857781	1	1	0.0373252	0.00615571	1	1	1	0.309642	1
CDK6	0.625702	1	1	1	1	1	0.000607535	1	0.545958	1	1	0.0901766	1
KRAS	1	1	1	1	1	1	0.0373252	1	1	1	0.123455	1	0.00598097
CRISPLD1	0.125681	1	1	1	1	1	0.166095	1	1	1	1	0.0434778	8.01572e-05
CTNNB1	1	1	1	1	0.0112756	1	1	1	1	1	1	1	1
[truncated: 187 more columns]

## Sheet: Fig.4a
Random forest model			XGboost model
Sensitivity	Specificity	Threshold	Sensitivity	Specificity	Threshold
1	0	-Inf	1	0	-Inf
1	0.0075188	0.193	1	0.0075188	0.00255492
1	0.0150376	0.224	1	0.0150376	0.0036255
0.998418	0.0150376	0.238	1	0.0225564	0.00468297
0.998418	0.0225564	0.253	0.998418	0.0225564	0.00732732
0.998418	0.0300752	0.263	0.998418	0.0300752	0.0111374
0.996835	0.0300752	0.273	0.998418	0.037594	0.0139495
0.996835	0.037594	0.28	0.998418	0.0451128	0.0156386
0.996835	0.0451128	0.283	0.996835	0.0451128	0.0164338
0.995253	0.0451128	0.286	0.996835	0.0526316	0.0179183
0.995253	0.0526316	0.293	0.995253	0.0526316	0.0197523
0.995253	0.0601504	0.299	0.993671	0.0526316	0.0216027
0.993671	0.0601504	0.302	0.993671	0.0601504	0.0245675
0.993671	0.0676692	0.309	0.992089	0.0601504	0.0278082
0.993671	0.075188	0.315	0.992089	0.0676692	0.0291772
0.993671	0.0827068	0.324	0.992089	0.075188	0.0323998
0.993671	0.0902256	0.338	0.992089	0.0827068	0.0361379
0.992089	0.0902256	0.347	0.990506	0.0827068	0.0374215
0.990506	0.0977444	0.351	0.990506	0.0902256	0.0383681
0.988924	0.0977444	0.354	0.990506	0.0977444	0.0397487
0.988924	0.112782	0.358	0.990506	0.105263	0.0523644
0.988924	0.120301	0.362	0.990506	0.112782	0.064343
0.988924	0.12782	0.367	0.988924	0.112782	0.0749923
0.988924	0.135338	0.38	0.988924	0.120301	0.0895795
0.988924	0.142857	0.391	0.988924	0.12782	0.0978826
0.988924	0.150376	0.396	0.987342	0.12782	0.112325
0.988924	0.157895	0.401	0.987342	0.135338	0.129614
0.988924	0.180451	0.404	0.987342	0.142857	0.1405
0.988924	0.195489	0.413	0.985759	0.142857	0.146468
0.988924	0.203008	0.421	0.985759	0.150376	0.150783
0.987342	0.203008	0.423	0.985759	0.157895	0.154842
0.985759	0.203008	0.429	0.984177	0.157895	0.15702
0.985759	0.210526	0.436	0.984177	0.165414	0.164517
0.985759	0.218045	0.442	0.984177	0.172932	0.171649
0.984177	0.218045	0.447	0.982595	0.172932	0.175364
0.984177	0.233083	0.449	0.982595	0.180451	0.182366
0.982595	0.233083	0.452	0.981013	0.180451	0.189113
0.981013	0.233083	0.459	0.97943	0.180451	0.195748
0.981013	0.240601	0.469	0.977848	0.180451	0.19979
0.977848	0.240601	0.475	0.977848	0.18797	0.201551
0.977848	0.255639	0.482	0.977848	0.195489	0.208288
0.977848	0.263158	0.49	0.977848	0.203008	0.223127
0.977848	0.270677	0.493	0.977848	0.210526	0.236244
0.977848	0.278195	0.495	0.977848	0.218045	0.243096
0.974684	0.278195	0.497	0.976266	0.218045	0.251149
0.973101	0.278195	0.499	0.976266	0.225564	0.256411
0.973101	0.285714	0.502	0.976266	0.233083	0.257761
0.973101	0.293233	0.505	0.974684	0.233083	0.259221
0.973101	0.308271	0.507	0.974684	0.240601	0.263353
0.971519	0.308271	0.509	0.973101	0.240601	0.272143
0.971519	0.315789	0.512	0.973101	0.24812	0.281364
0.971519	0.323308	0.517	0.973101	0.255639	0.285818
0.971519	0.330827	0.522	0.973101	0.263158	0.294217
0.969937	0.338346	0.526	0.971519	0.263158	0.307631
0.968354	0.338346	0.53	0.971519	0.270677	0.31402
0.966772	0.338346	0.533	0.971519	0.278195	0.316714
0.966772	0.345865	0.535	0.971519	0.285714	0.328577
0.96519	0.345865	0.54	0.969937	0.285714	0.340493
0.96519	0.353383	0.546	0.969937	0.293233	0.344987
0.962025	0.360902	0.55	0.969937	0.300752	0.349731
0.960443	0.360902	0.553	0.969937	0.308271	0.353389
0.957278	0.360902	0.556	0.969937	0.315789	0.355663
0.954114	0.360902	0.559	0.968354	0.315789	0.357341
0.952532	0.368421	0.561	0.968354	0.323308	0.361338
0.950949	0.368421	0.564	0.968354	0.330827	0.365663
0.949367	0.37594	0.568	0.966772	0.330827	0.3684
0.947785	0.37594	0.572	0.96519	0.330827	0.371856
0.947785	0.390977	0.575	0.963608	0.330827	0.376796
0.946203	0.390977	0.577	0.962025	0.330827	0.409653
0.946203	0.398496	0.581	0.960443	0.330827	0.440492
0.946203	0.406015	0.586	0.960443	0.338346	0.441001
0.946203	0.421053	0.589	0.960443	0.345865	0.444538
0.94462	0.428571	0.591	0.958861	0.345865	0.448206
0.939873	0.43609	0.593	0.958861	0.353383	0.450785
0.938291	0.451128	0.596	0.958861	0.360902	0.45926
0.936709	0.451128	0.599	0.958861	0.368421	0.469584
0.936709	0.458647	0.601	0.957278	0.368421	0.47529
0.935127	0.466165	0.603	0.957278	0.37594	0.478991
0.933544	0.466165	0.605	0.957278	0.383459	0.486197
0.931962	0.473684	0.607	0.955696	0.383459	0.492396
0.931962	0.481203	0.609	0.955696	0.390977	0.496666
0.93038	0.481203	0.611	0.954114	0.390977	0.507564
0.927215	0.481203	0.616	0.952532	0.390977	0.519361
0.925633	0.481203	0.621	0.950949	0.390977	0.524997
0.925633	0.488722	0.624	0.949367	0.390977	0.527865
0.925633	0.496241	0.627	0.947785	0.390977	0.535512
0.925633	0.511278	0.63	0.947785	0.398496	0.54433
0.924051	0.511278	0.633	0.946203	0.398496	0.547706
0.924051	0.518797	0.635	0.94462	0.398496	0.551504
0.924051	0.526316	0.637	0.94462	0.406015	0.554595
0.922468	0.526316	0.639	0.94462	0.413534	0.56061
0.922468	0.533835	0.642	0.943038	0.413534	0.570149
0.919304	0.541353	0.646	0.943038	0.421053	0.574605
0.919304	0.548872	0.649	0.943038	0.428571	0.582208
0.916139	0.556391	0.653	0.943038	0.43609	0.597372
0.914557	0.556391	0.659	0.941456	0.43609	0.609648
0.911392	0.56391	0.663	0.941456	0.443609	0.614044
0.911392	0.571429	0.665	0.939873	0.443609	0.617753
0.911392	0.578947	0.667	0.939873	0.451128	0.621977
0.911392	0.586466	0.669	0.939873	0.458647	0.622808
0.911392	0.593985	0.671	0.938291	0.458647	0.625101
0.90981	0.593985	0.673	0.936709	0.458647	0.629161
0.908228	0.593985	0.677	0.936709	0.466165	0.636139
0.908228	0.601504	0.681	0.935127	0.466165	0.644775
0.906646	0.616541	0.683	0.933544	0.466165	0.653914
0.905063	0.616541	0.685	0.931962	0.466165	0.662409
0.900316	0.616541	0.687	0.931962	0.473684	0.666536
0.898734	0.616541	0.689	0.93038	0.473684	0.668805
0.89557	0.616541	0.691	0.93038	0.481203	0.676937
0.893987	0.62406	0.693	0.928797	0.481203	0.68435
0.892405	0.62406	0.695	0.927215	0.481203	0.686171
0.890823	0.631579	0.697	0.927215	0.488722	0.688155
0.889241	0.631579	0.699	0.925633	0.488722	0.690558
0.886076	0.631579	0.701	0.924051	0.488722	0.692681
0.884494	0.639098	0.703	0.922468	0.488722	0.700575
0.882911	0.639098	0.705	0.920886	0.488722	0.714667
0.881329	0.639098	0.707	0.920886	0.496241	0.721089
0.879747	0.646617	0.711	0.919304	0.496241	0.725215
0.876582	0.646617	0.715	0.919304	0.503759	0.729356
0.876582	0.661654	0.717	0.919304	0.511278	0.734017
0.876582	0.669173	0.719	0.919304	0.518797	0.738886
0.870253	0.676692	0.721	0.917722	0.518797	0.739909
0.868671	0.676692	0.724	0.916139	0.518797	0.745388
0.863924	0.676692	0.728	0.916139	0.526316	0.751677
0.862342	0.684211	0.731	0.914557	0.526316	0.757528
0.862342	0.691729	0.733	0.914557	0.533835	0.764156
0.860759	0.699248	0.735	0.912975	0.533835	0.766677
0.856013	0.699248	0.737	0.912975	0.541353	0.768763
0.85443	0.706767	0.739	0.911392	0.541353	0.771366
0.852848	0.714286	0.742	0.90981	0.541353	0.772616
0.851266	0.721805	0.745	0.90981	0.548872	0.774075
0.849684	0.721805	0.747	0.908228	0.548872	0.779088
0.846519	0.721805	0.749	0.906646	0.548872	0.783761
0.843354	0.736842	0.751	0.905063	0.548872	0.78493
0.843354	0.744361	0.753	0.903481	0.548872	0.787911
0.841772	0.744361	0.755	0.901899	0.548872	0.791007
0.84019	0.744361	0.757	0.900316	0.548872	0.791887
0.838608	0.759398	0.759	0.900316	0.556391	0.793184
0.835443	0.759398	0.762	0.900316	0.56391	0.795715
0.829114	0.759398	0.765	0.898734	0.56391	0.798818
0.822785	0.759398	0.767	0.898734	0.571429	0.80353
0.821203	0.759398	0.77	0.897152	0.571429	0.807969
0.816456	0.781955	0.773	0.897152	0.578947	0.810197
0.813291	0.781955	0.775	0.89557	0.578947	0.81159
0.806962	0.781955	0.777	0.893987	0.578947	0.813335
0.80538	0.781955	0.779	0.892405	0.578947	0.815281
0.800633	0.781955	0.781	0.890823	0.578947	0.816762
0.799051	0.789474	0.783	0.889241	0.578947	0.81868
0.794304	0.789474	0.785	0.889241	0.586466	0.820119
0.791139	0.796992	0.787	0.887658	0.586466	0.82132
0.791139	0.804511	0.789	0.886076	0.586466	0.822436
0.78481	0.804511	0.791	0.884494	0.586466	0.823213
0.780063	0.81203	0.793	0.882911	0.586466	0.823977
0.778481	0.81203	0.795	0.881329	0.586466	0.826171
0.775316	0.81203	0.797	0.879747	0.586466	0.830149
0.773734	0.81203	0.799	0.878165	0.586466	0.832667
0.77057	0.819549	0.801	0.878165	0.593985	0.833669
0.767405	0.819549	0.803	0.878165	0.601504	0.834639
0.764241	0.819549	0.805	0.876582	0.601504	0.835551
0.762658	0.819549	0.807	0.875	0.601504	0.837154
0.759494	0.819549	0.809	0.873418	0.601504	0.838967
0.756329	0.819549	0.811	0.871835	0.601504	0.839657
0.753165	0.827068	0.813	0.870253	0.601504	0.839812
0.75	0.827068	0.815	0.868671	0.601504	0.840964
0.745253	0.827068	0.817	0.867089	0.601504	0.842674
0.740506	0.827068	0.819	0.867089	0.609023	0.844519
0.738924	0.827068	0.821	0.867089	0.616541	0.850602
0.731013	0.827068	0.823	0.865506	0.616541	0.855583
0.727848	0.827068	0.825	0.863924	0.616541	0.855789
0.726266	0.827068	0.827	0.863924	0.62406	0.856184
0.724684	0.834586	0.829	0.862342	0.62406	0.860783
0.723101	0.834586	0.831	0.860759	0.62406	0.866713
0.719937	0.834586	0.833	0.860759	0.631579	0.86928
0.71519	0.842105	0.835	0.860759	0.639098	0.870362
0.713608	0.842105	0.837	0.859177	0.639098	0.870767
0.708861	0.842105	0.839	0.857595	0.639098	0.871225
0.705696	0.849624	0.841	0.856013	0.639098	0.87401
0.702532	0.849624	0.843	0.85443	0.639098	0.877186
0.699367	0.849624	0.845	0.852848	0.639098	0.878164
0.691456	0.849624	0.847	0.851266	0.639098	0.879195
0.688291	0.857143	0.849	0.849684	0.639098	0.881318
0.68038	0.864662	0.851	0.848101	0.639098	0.882842
0.677215	0.864662	0.853	0.848101	0.646617	0.883005
0.674051	0.879699	0.855	0.848101	0.654135	0.883512
0.664557	0.879699	0.857	0.848101	0.661654	0.885579
0.65981	0.879699	0.859	0.846519	0.661654	0.889215
0.658228	0.879699	0.861	0.846519	0.669173	0.89162
0.655063	0.879699	0.863	0.844937	0.669173	0.892349
0.648734	0.879699	0.865	0.843354	0.669173	0.892662
0.64557	0.879699	0.867	0.843354	0.676692	0.89334
0.637658	0.879699	0.869	0.841772	0.676692	0.895409
0.636076	0.879699	0.871	0.841772	0.684211	0.89851
0.632911	0.887218	0.873	0.84019	0.684211	0.901228
0.623418	0.887218	0.875	0.84019	0.691729	0.902614
0.615506	0.887218	0.877	0.838608	0.691729	0.903117
0.596519	0.894737	0.879	0.837025	0.691729	0.904332
0.59019	0.902256	0.881	0.835443	0.691729	0.90566
0.583861	0.909774	0.883	0.833861	0.691729	0.908531
0.580696	0.909774	0.885	0.833861	0.699248	0.911231
0.564873	0.909774	0.887	0.832278	0.699248	0.911433
0.55538	0.909774	0.889	0.832278	0.706767	0.912388
0.553797	0.917293	0.891	0.830696	0.706767	0.913439
0.550633	0.917293	0.893	0.829114	0.706767	0.913777
0.537975	0.917293	0.895	0.827532	0.706767	0.913975
0.533228	0.932331	0.897	0.827532	0.714286	0.914497
0.530063	0.93985	0.899	0.825949	0.714286	0.915142
0.523734	0.947368	0.901	0.824367	0.714286	0.915645
0.515823	0.947368	0.903	0.822785	0.714286	0.916036
0.511076	0.947368	0.905	0.821203	0.714286	0.916818
0.503165	0.947368	0.907	0.821203	0.721805	0.917961
0.484177	0.947368	0.909	0.821203	0.729323	0.919025
0.474684	0.947368	0.911	0.821203	0.736842	0.920189
0.463608	0.947368	0.913	0.81962	0.736842	0.920863
0.447785	0.947368	0.915	0.818038	0.736842	0.921863
0.438291	0.947368	0.917	0.818038	0.744361	0.922988
0.431962	0.954887	0.919	0.816456	0.744361	0.923639
0.424051	0.954887	0.921	0.814873	0.744361	0.924201
0.417722	0.954887	0.923	0.813291	0.744361	0.926319
0.405063	0.962406	0.925	0.811709	0.744361	0.928522
0.390823	0.969925	0.927	0.810127	0.744361	0.929074
0.378165	0.969925	0.929	0.808544	0.744361	0.929452
0.363924	0.969925	0.931	0.806962	0.744361	0.929728
0.356013	0.969925	0.933	0.80538	0.744361	0.930306
0.344937	0.969925	0.935	0.803797	0.744361	0.930995
0.335443	0.969925	0.937	0.802215	0.744361	0.931473
0.324367	0.977444	0.939	0.800633	0.744361	0.932885
0.311709	0.977444	0.941	0.799051	0.744361	0.934994
0.30538	0.977444	0.943	0.799051	0.75188	0.936299
0.287975	0.984962	0.945	0.797468	0.75188	0.93691
0.27057	0.984962	0.947	0.795886	0.75188	0.937481
0.262658	0.984962	0.949	0.794304	0.75188	0.938292
0.257911	0.984962	0.951	0.792722	0.75188	0.93982
0.248418	0.992481	0.953	0.791139	0.75188	0.941119
0.238924	0.992481	0.955	0.789557	0.75188	0.941326
0.219937	0.992481	0.957	0.787975	0.75188	0.941646
0.210443	0.992481	0.959	0.786392	0.75188	0.942057
0.186709	0.992481	0.961	0.78481	0.75188	0.942482
0.166139	0.992481	0.963	0.783228	0.75188	0.944097
0.150316	0.992481	0.965	0.781646	0.75188	0.946555
0.139241	1	0.967	0.780063	0.75188	0.947748
0.128165	1	0.969	0.778481	0.75188	0.948239
0.113924	1	0.971	0.776899	0.75188	0.94909
0.10443	1	0.973	0.775316	0.75188	0.949758
0.0933544	1	0.975	0.773734	0.75188	0.950118
0.0775316	1	0.977	0.772152	0.75188	0.950842
0.0664557	1	0.979	0.77057	0.75188	0.95148
0.056962	1	0.981	0.768987	0.75188	0.952597
0.0490506	1	0.983	0.768987	0.759398	0.953759
0.0443038	1	0.985	0.767405	0.759398	0.954135
0.028481	1	0.987	0.765823	0.759398	0.954484
0.0158228	1	0.989	0.764241	0.759398	0.95453
0.0110759	1	0.991	0.762658	0.759398	0.954743
0.00474684	1	0.994	0.761076	0.759398	0.955245
0.00158228	1	0.997	0.759494	0.759398	0.955648
0	1	Inf	0.757911	0.759398	0.956071
1	0	-Inf	0.756329	0.759398	0.956474
1	0.0075188	0.193	0.754747	0.759398	0.957021
1	0.0150376	0.224	0.753165	0.759398	0.957503
0.998418	0.0150376	0.238	0.753165	0.766917	0.958651
0.998418	0.0225564	0.253	0.751582	0.766917	0.960271
0.998418	0.0300752	0.263	0.75	0.766917	0.961569
0.996835	0.0300752	0.273	0.75	0.774436	0.96252
0.996835	0.037594	0.28	0.748418	0.774436	0.962736
0.996835	0.0451128	0.283	0.746835	0.774436	0.963184
0.995253	0.0451128	0.286	0.745253	0.774436	0.963953
0.995253	0.0526316	0.293	0.743671	0.774436	0.964649
0.995253	0.0601504	0.299	0.742089	0.774436	0.965441
0.993671	0.0601504	0.302	0.740506	0.774436	0.96595
0.993671	0.0676692	0.309	0.738924	0.774436	0.966
0.993671	0.075188	0.315	0.737342	0.774436	0.966167
0.993671	0.0827068	0.324	0.735759	0.774436	0.966303
0.993671	0.0902256	0.338	0.734177	0.774436	0.966351
0.992089	0.0902256	0.347	0.732595	0.774436	0.9666
0.990506	0.0977444	0.351	0.731013	0.774436	0.966831
0.988924	0.0977444	0.354	0.72943	0.774436	0.96742
0.988924	0.112782	0.358	0.727848	0.774436	0.968064
0.988924	0.120301	0.362	0.726266	0.774436	0.968176
0.988924	0.12782	0.367	0.724684	0.774436	0.968269
0.988924	0.135338	0.38	0.724684	0.781955	0.968726
0.988924	0.142857	0.391	0.723101	0.781955	0.969172
0.988924	0.150376	0.396	0.721519	0.781955	0.969461
0.988924	0.157895	0.401	0.719937	0.781955	0.969752
0.988924	0.180451	0.404	0.718354	0.781955	0.969822
0.988924	0.195489	0.413	0.716772	0.781955	0.970129
0.988924	0.203008	0.421	0.71519	0.781955	0.970884
0.987342	0.203008	0.423	0.713608	0.781955	0.971462
0.985759	0.203008	0.429	0.712025	0.781955	0.971748
0.985759	0.210526	0.436	0.710443	0.781955	0.971972
0.985759	0.218045	0.442	0.708861	0.781955	0.97203
0.984177	0.218045	0.447	0.707278	0.781955	0.97213
0.984177	0.233083	0.449	0.705696	0.781955	0.972461
0.982595	0.233083	0.452	0.704114	0.781955	0.972737
0.981013	0.233083	0.459	0.702532	0.781955	0.97277
0.981013	0.240601	0.469	0.700949	0.781955	0.973042
0.977848	0.240601	0.475	0.699367	0.781955	0.973367
0.977848	0.255639	0.482	0.697785	0.781955	0.973425
0.977848	0.263158	0.49	0.696203	0.781955	0.973456
0.977848	0.270677	0.493	0.69462	0.781955	0.973692
0.977848	0.278195	0.495	0.69462	0.789474	0.97395
0.974684	0.278195	0.497	0.693038	0.789474	0.974118
0.973101	0.278195	0.499	0.691456	0.789474	0.974555
0.973101	0.285714	0.502	0.691456	0.796992	0.97494
0.973101	0.293233	0.505	0.689873	0.796992	0.97541
0.973101	0.308271	0.507	0.688291	0.796992	0.97591
0.971519	0.308271	0.509	0.686709	0.796992	0.97614
0.971519	0.315789	0.512	0.686709	0.804511	0.976408
0.971519	0.323308	0.517	0.685127	0.804511	0.977049
0.971519	0.330827	0.522	0.683544	0.804511	0.977565
0.969937	0.338346	0.526	0.683544	0.81203	0.977586
0.968354	0.338346	0.53	0.681962	0.81203	0.977705
0.966772	0.338346	0.533	0.68038	0.81203	0.977861
0.966772	0.345865	0.535	0.678797	0.81203	0.978077
0.96519	0.345865	0.54	0.677215	0.81203	0.978388
0.96519	0.353383	0.546	0.675633	0.81203	0.978548
0.962025	0.360902	0.55	0.674051	0.81203	0.978565
0.960443	0.360902	0.553	0.672468	0.81203	0.97857
0.957278	0.360902	0.556	0.670886	0.81203	0.979085
0.954114	0.360902	0.559	0.669304	0.81203	0.979653
0.952532	0.368421	0.561	0.667722	0.81203	0.980116
0.950949	0.368421	0.564	0.667722	0.819549	0.98056
0.949367	0.37594	0.568	0.667722	0.827068	0.980679
0.947785	0.37594	0.572	0.666139	0.827068	0.98079
0.947785	0.390977	0.575	0.664557	0.827068	0.981049
0.946203	0.390977	0.577	0.662975	0.827068	0.98143
0.946203	0.398496	0.581	0.661392	0.827068	0.981629
0.946203	0.406015	0.586	0.65981	0.827068	0.981742
0.946203	0.421053	0.589	0.658228	0.827068	0.981842
0.94462	0.428571	0.591	0.656646	0.827068	0.981917
0.939873	0.43609	0.593	0.655063	0.827068	0.981991
0.938291	0.451128	0.596	0.653481	0.827068	0.982072
0.936709	0.451128	0.599	0.651899	0.827068	0.982289
0.936709	0.458647	0.601	0.650316	0.827068	0.98256
0.935127	0.466165	0.603	0.648734	0.827068	0.982674
0.933544	0.466165	0.605	0.647152	0.827068	0.98269
0.931962	0.473684	0.607	0.64557	0.827068	0.982749
0.931962	0.481203	0.609	0.64557	0.834586	0.98286
0.93038	0.481203	0.611	0.64557	0.842105	0.982919
0.927215	0.481203	0.616	0.643987	0.842105	0.982947
0.925633	0.481203	0.621	0.642405	0.842105	0.983013
0.925633	0.488722	0.624	0.640823	0.842105	0.98331
0.925633	0.496241	0.627	0.639241	0.842105	0.983571
0.925633	0.511278	0.63	0.637658	0.842105	0.983592
0.924051	0.511278	0.633	0.636076	0.842105	0.98376
0.924051	0.518797	0.635	0.634494	0.842105	0.983917
0.924051	0.526316	0.637	0.632911	0.842105	0.983937
0.922468	0.526316	0.639	0.631329	0.842105	0.983965
0.922468	0.533835	0.642	0.629747	0.842105	0.984004
0.919304	0.541353	0.646	0.628165	0.842105	0.984039
0.919304	0.548872	0.649	0.626582	0.842105	0.984112
0.916139	0.556391	0.653	0.626582	0.849624	0.984182
0.914557	0.556391	0.659	0.625	0.849624	0.984223
0.911392	0.56391	0.663	0.625	0.857143	0.984477
0.911392	0.571429	0.665	0.623418	0.857143	0.984694
0.911392	0.578947	0.667	0.621835	0.857143	0.984711
0.911392	0.586466	0.669	0.620253	0.857143	0.984879
0.911392	0.593985	0.671	0.618671	0.857143	0.985104
0.90981	0.593985	0.673	0.617089	0.857143	0.985231
0.908228	0.593985	0.677	0.617089	0.864662	0.985306
0.908228	0.601504	0.681	0.615506	0.864662	0.985489
0.906646	0.616541	0.683	0.613924	0.864662	0.985674
0.905063	0.616541	0.685	0.612342	0.864662	0.985728
0.900316	0.616541	0.687	0.610759	0.864662	0.985873
0.898734	0.616541	0.689	0.610759	0.87218	0.986005
0.89557	0.616541	0.691	0.609177	0.87218	0.986111
0.893987	0.62406	0.693	0.607595	0.87218	0.986238
0.892405	0.62406	0.695	0.606013	0.87218	0.986382
0.890823	0.631579	0.697	0.60443	0.87218	0.98658
0.889241	0.631579	0.699	0.602848	0.87218	0.986686
0.886076	0.631579	0.701	0.601266	0.87218	0.986695
0.884494	0.639098	0.703	0.599684	0.87218	0.986716
0.882911	0.639098	0.705	0.598101	0.87218	0.986744
0.881329	0.639098	0.707	0.596519	0.87218	0.986766
0.879747	0.646617	0.711	0.594937	0.87218	0.986875
0.876582	0.646617	0.715	0.594937	0.879699	0.987114
0.876582	0.661654	0.717	0.593354	0.879699	0.987322
0.876582	0.669173	0.719	0.591772	0.879699	0.987467
0.870253	0.676692	0.721	0.59019	0.879699	0.987559
0.868671	0.676692	0.724	0.588608	0.879699	0.987658
0.863924	0.676692	0.728	0.587025	0.879699	0.987781
0.862342	0.684211	0.731	0.585443	0.879699	0.987912
0.862342	0.691729	0.733	0.583861	0.879699	0.988024
0.860759	0.699248	0.735	0.583861	0.887218	0.98819
0.856013	0.699248	0.737	0.582278	0.887218	0.988362
0.85443	0.706767	0.739	0.580696	0.887218	0.988468
0.852848	0.714286	0.742	0.579114	0.887218	0.98857
0.851266	0.721805	0.745	0.579114	0.894737	0.988613
0.849684	0.721805	0.747	0.577532	0.894737	0.988635
0.846519	0.721805	0.749	0.575949	0.894737	0.988718
0.843354	0.736842	0.751	0.574367	0.894737	0.988867
0.843354	0.744361	0.753	0.574367	0.902256	0.988953
0.841772	0.744361	0.755	0.572785	0.902256	0.988988
0.84019	0.744361	0.757	0.571203	0.902256	0.989054
0.838608	0.759398	0.759	0.571203	0.909774	0.989111
0.835443	0.759398	0.762	0.56962	0.909774	0.98912
0.829114	0.759398	0.765	0.568038	0.909774	0.989179
0.822785	0.759398	0.767	0.566456	0.909774	0.989309
0.821203	0.759398	0.77	0.564873	0.909774	0.989429
0.816456	0.781955	0.773	0.563291	0.909774	0.989508
0.813291	0.781955	0.775	0.561709	0.909774	0.989558
0.806962	0.781955	0.777	0.560127	0.909774	0.989594
0.80538	0.781955	0.779	0.558544	0.909774	0.989621
0.800633	0.781955	0.781	0.556962	0.909774	0.98966
0.799051	0.789474	0.783	0.556962	0.917293	0.989811
0.794304	0.789474	0.785	0.556962	0.924812	0.990056
0.791139	0.796992	0.787	0.55538	0.924812	0.990183
0.791139	0.804511	0.789	0.553797	0.924812	0.990245
0.78481	0.804511	0.791	0.552215	0.924812	0.990356
0.780063	0.81203	0.793	0.550633	0.924812	0.990476
0.778481	0.81203	0.795	0.549051	0.924812	0.990567
0.775316	0.81203	0.797	0.547468	0.924812	0.990605
0.773734	0.81203	0.799	0.545886	0.924812	0.990651
0.77057	0.819549	0.801	0.544304	0.924812	0.990714
0.767405	0.819549	0.803	0.542722	0.924812	0.990773
0.764241	0.819549	0.805	0.541139	0.924812	0.990823
0.762658	0.819549	0.807	0.539557	0.924812	0.990861
0.759494	0.819549	0.809	0.537975	0.924812	0.990885
0.756329	0.819549	0.811	0.536392	0.924812	0.990898
0.753165	0.827068	0.813	0.53481	0.924812	0.990978
0.75	0.827068	0.815	0.533228	0.924812	0.991079
0.745253	0.827068	0.817	0.531646	0.924812	0.991116
0.740506	0.827068	0.819	0.530063	0.924812	0.991185
0.738924	0.827068	0.821	0.528481	0.924812	0.991299
0.731013	0.827068	0.823	0.528481	0.932331	0.99136
0.727848	0.827068	0.825	0.526899	0.932331	0.991372
0.726266	0.827068	0.827	0.525316	0.932331	0.991479
0.724684	0.834586	0.829	0.523734	0.932331	0.991642
0.723101	0.834586	0.831	0.522152	0.932331	0.991742
0.719937	0.834586	0.833	0.522152	0.93985	0.99185
0.71519	0.842105	0.835	0.52057	0.93985	0.991945
0.713608	0.842105	0.837	0.518987	0.93985	0.992013
0.708861	0.842105	0.839	0.517405	0.93985	0.992121
0.705696	0.849624	0.841	0.515823	0.93985	0.992197
0.702532	0.849624	0.843	0.514241	0.93985	0.992221
0.699367	0.849624	0.845	0.512658	0.93985	0.99228
0.691456	0.849624	0.847	0.511076	0.93985	0.992368
0.688291	0.857143	0.849	0.509494	0.93985	0.992418
0.68038	0.864662	0.851	0.507911	0.93985	0.992467
0.677215	0.864662	0.853	0.506329	0.93985	0.992526
0.674051	0.879699	0.855	0.504747	0.93985	0.992591
0.664557	0.879699	0.857	0.503165	0.93985	0.992658
0.65981	0.879699	0.859	0.501582	0.93985	0.992691
0.658228	0.879699	0.861	0.5	0.93985	0.992801
0.655063	0.879699	0.863	0.498418	0.93985	0.992942
0.648734	0.879699	0.865	0.496835	0.93985	0.993009
0.64557	0.879699	0.867	0.496835	0.947368	0.993102
0.637658	0.879699	0.869	0.495253	0.947368	0.993191
0.636076	0.879699	0.871	0.493671	0.947368	0.993284
0.632911	0.887218	0.873	0.493671	0.954887	0.993389
0.623418	0.887218	0.875	0.492089	0.954887	0.993459
0.615506	0.887218	0.877	0.490506	0.954887	0.9935
0.596519	0.894737	0.879	0.488924	0.954887	0.993538
0.59019	0.902256	0.881	0.487342	0.954887	0.993572
0.583861	0.909774	0.883	0.485759	0.954887	0.993611
0.580696	0.909774	0.885	0.484177	0.954887	0.993661
0.564873	0.909774	0.887	0.482595	0.954887	0.993691
0.55538	0.909774	0.889	0.481013	0.954887	0.993728
0.553797	0.917293	0.891	0.47943	0.954887	0.993768
0.550633	0.917293	0.893	0.477848	0.954887	0.993793
0.537975	0.917293	0.895	0.476266	0.954887	0.993852
0.533228	0.932331	0.897	0.474684	0.954887	0.993904
0.530063	0.93985	0.899	0.473101	0.954887	0.993934
0.523734	0.947368	0.901	0.471519	0.954887	0.994012
0.515823	0.947368	0.903	0.469937	0.954887	0.994075
0.511076	0.947368	0.905	0.468354	0.954887	0.994093
0.503165	0.947368	0.907	0.466772	0.954887	0.994117
0.484177	0.947368	0.909	0.46519	0.954887	0.994213
0.474684	0.947368	0.911	0.463608	0.954887	0.994336
0.463608	0.947368	0.913	0.462025	0.954887	0.994441
0.447785	0.947368	0.915	0.460443	0.954887	0.994556
0.438291	0.947368	0.917	0.458861	0.954887	0.994661
0.431962	0.954887	0.919	0.457278	0.954887	0.994722
0.424051	0.954887	0.921	0.455696	0.954887	0.994779
0.417722	0.954887	0.923	0.454114	0.954887	0.994837
0.405063	0.962406	0.925	0.452532	0.954887	0.994853
0.390823	0.969925	0.927	0.450949	0.954887	0.994868
0.378165	0.969925	0.929	0.449367	0.954887	0.994895
0.363924	0.969925	0.931	0.447785	0.954887	0.994939
0.356013	0.969925	0.933	0.446203	0.954887	0.99498
0.344937	0.969925	0.935	0.44462	0.954887	0.995
0.335443	0.969925	0.937	0.443038	0.954887	0.995016
0.324367	0.977444	0.939	0.441456	0.954887	0.995024
0.311709	0.977444	0.941	0.439873	0.954887	0.995104
0.30538	0.977444	0.943	0.438291	0.954887	0.995222
0.287975	0.984962	0.945	0.436709	0.954887	0.995265
0.27057	0.984962	0.947	0.435127	0.954887	0.995284
0.262658	0.984962	0.949	0.433544	0.954887	0.995307
0.257911	0.984962	0.951	0.431962	0.954887	0.995347
0.248418	0.992481	0.953	0.431962	0.962406	0.995417
0.238924	0.992481	0.955	0.43038	0.962406	0.995464
0.219937	0.992481	0.957	0.428797	0.962406	0.995477
0.210443	0.992481	0.959	0.427215	0.962406	0.99549
0.186709	0.992481	0.961	0.425633	0.962406	0.99552
0.166139	0.992481	0.963	0.424051	0.962406	0.99561
0.150316	0.992481	0.965	0.422468	0.962406	0.995677
0.139241	1	0.967	0.420886	0.962406	0.995702
0.128165	1	0.969	0.419304	0.962406	0.995727
0.113924	1	0.971	0.417722	0.962406	0.995733
0.10443	1	0.973	0.416139	0.962406	0.995775
0.0933544	1	0.975	0.414557	0.962406	0.995818
0.0775316	1	0.977	0.412975	0.962406	0.99583
0.0664557	1	0.979	0.411392	0.962406	0.99586
0.056962	1	0.981	0.40981	0.962406	0.995894
0.0490506	1	0.983	0.408228	0.962406	0.995904
0.0443038	1	0.985	0.406646	0.962406	0.995928
0.028481	1	0.987	0.405063	0.962406	0.995979
0.0158228	1	0.989	0.403481	0.962406	0.996032
0.0110759	1	0.991	0.401899	0.962406	0.996086
0.00474684	1	0.994	0.400316	0.962406	0.996123
0.00158228	1	0.997	0.398734	0.962406	0.996138
0	1	Inf	0.397152	0.962406	0.996157
1	0	-Inf	0.39557	0.962406	0.996217
1	0.0075188	0.193	0.393987	0.962406	0.996278
1	0.0150376	0.224	0.392405	0.962406	0.996304
0.998418	0.0150376	0.238	0.390823	0.962406	0.996324
0.998418	0.0225564	0.253	0.389241	0.962406	0.99633
0.998418	0.0300752	0.263	0.387658	0.962406	0.996339
0.996835	0.0300752	0.273	0.386076	0.962406	0.996351
0.996835	0.037594	0.28	0.384494	0.962406	0.99637
0.996835	0.0451128	0.283	0.382911	0.962406	0.996428
0.995253	0.0451128	0.286	0.381329	0.962406	0.996479
0.995253	0.0526316	0.293	0.379747	0.962406	0.996503
0.995253	0.0601504	0.299	0.378165	0.962406	0.996525
0.993671	0.0601504	0.302	0.376582	0.962406	0.996551
0.993671	0.0676692	0.309	0.375	0.962406	0.996602
0.993671	0.075188	0.315	0.375	0.969925	0.996639
0.993671	0.0827068	0.324	0.373418	0.969925	0.996669
0.993671	0.0902256	0.338	0.371835	0.969925	0.996715
0.992089	0.0902256	0.347	0.370253	0.969925	0.996744
0.990506	0.0977444	0.351	0.368671	0.969925	0.996786
0.988924	0.0977444	0.354	0.367089	0.969925	0.996827
0.988924	0.112782	0.358	0.365506	0.969925	0.996842
0.988924	0.120301	0.362	0.363924	0.969925	0.996874
0.988924	0.12782	0.367	0.362342	0.969925	0.996905
0.988924	0.135338	0.38	0.360759	0.969925	0.996936
0.988924	0.142857	0.391	0.359177	0.969925	0.996968
0.988924	0.150376	0.396	0.357595	0.969925	0.996991
0.988924	0.157895	0.401	0.356013	0.969925	0.997051
0.988924	0.180451	0.404	0.356013	0.977444	0.997095
0.988924	0.195489	0.413	0.35443	0.977444	0.997116
0.988924	0.203008	0.421	0.352848	0.977444	0.997136
0.987342	0.203008	0.423	0.351266	0.977444	0.997152
0.985759	0.203008	0.429	0.349684	0.977444	0.997169
0.985759	0.210526	0.436	0.348101	0.977444	0.99718
0.985759	0.218045	0.442	0.346519	0.977444	0.99719
0.984177	0.218045	0.447	0.344937	0.977444	0.997197
0.984177	0.233083	0.449	0.343354	0.977444	0.997242
0.982595	0.233083	0.452	0.341772	0.977444	0.997289
0.981013	0.233083	0.459	0.34019	0.977444	0.997305
0.981013	0.240601	0.469	0.338608	0.977444	0.997318
0.977848	0.240601	0.475	0.337025	0.977444	0.997329
0.977848	0.255639	0.482	0.335443	0.977444	0.997342
0.977848	0.263158	0.49	0.333861	0.977444	0.997357
0.977848	0.270677	0.493	0.332278	0.977444	0.997378
0.977848	0.278195	0.495	0.330696	0.977444	0.997398
0.974684	0.278195	0.497	0.329114	0.977444	0.997408
0.973101	0.278195	0.499	0.327532	0.977444	0.997412
0.973101	0.285714	0.502	0.325949	0.977444	0.997419
0.973101	0.293233	0.505	0.324367	0.977444	0.997431
0.973101	0.308271	0.507	0.322785	0.977444	0.997447
0.971519	0.308271	0.509	0.321203	0.977444	0.997458
0.971519	0.315789	0.512	0.31962	0.977444	0.99747
0.971519	0.323308	0.517	0.318038	0.977444	0.997539
0.971519	0.330827	0.522	0.316456	0.977444	0.997612
0.969937	0.338346	0.526	0.314873	0.977444	0.997647
0.968354	0.338346	0.53	0.313291	0.977444	0.99769
0.966772	0.338346	0.533	0.311709	0.977444	0.997739
0.966772	0.345865	0.535	0.310127	0.977444	0.99777
0.96519	0.345865	0.54	0.308544	0.977444	0.997785
0.96519	0.353383	0.546	0.306962	0.977444	0.997817
0.962025	0.360902	0.55	0.30538	0.977444	0.997842
0.960443	0.360902	0.553	0.303797	0.977444	0.997855
0.957278	0.360902	0.556	0.302215	0.977444	0.997873
0.954114	0.360902	0.559	0.300633	0.977444	0.997905
0.952532	0.368421	0.561	0.299051	0.977444	0.997942
0.950949	0.368421	0.564	0.297468	0.977444	0.997964
0.949367	0.37594	0.568	0.295886	0.977444	0.997972
0.947785	0.37594	0.572	0.294304	0.977444	0.997992
0.947785	0.390977	0.575	0.292722	0.977444	0.998014
0.946203	0.390977	0.577	0.291139	0.977444	0.998025
0.946203	0.398496	0.581	0.289557	0.977444	0.998058
0.946203	0.406015	0.586	0.287975	0.977444	0.998098
0.946203	0.421053	0.589	0.286392	0.977444	0.998121
0.94462	0.428571	0.591	0.28481	0.977444	0.998138
0.939873	0.43609	0.593	0.283228	0.977444	0.998143
0.938291	0.451128	0.596	0.281646	0.977444	0.998149
0.936709	0.451128	0.599	0.280063	0.977444	0.998162
0.936709	0.458647	0.601	0.278481	0.977444	0.998173
0.935127	0.466165	0.603	0.276899	0.977444	0.998185
0.933544	0.466165	0.605	0.275316	0.977444	0.998207
0.931962	0.473684	0.607	0.273734	0.977444	0.998221
0.931962	0.481203	0.609	0.273734	0.984962	0.998239
0.93038	0.481203	0.611	0.272152	0.984962	0.998258
0.927215	0.481203	0.616	0.27057	0.984962	0.998288
0.925633	0.481203	0.621	0.268987	0.984962	0.998317
0.925633	0.488722	0.624	0.267405	0.984962	0.998327
0.925633	0.496241	0.627	0.265823	0.984962	0.998337
0.925633	0.511278	0.63	0.264241	0.984962	0.998343
0.924051	0.511278	0.633	0.262658	0.984962	0.998351
0.924051	0.518797	0.635	0.261076	0.984962	0.998381
0.924051	0.526316	0.637	0.259494	0.984962	0.998439
0.922468	0.526316	0.639	0.257911	0.984962	0.99848
0.922468	0.533835	0.642	0.256329	0.984962	0.998488
0.919304	0.541353	0.646	0.254747	0.984962	0.998492
0.919304	0.548872	0.649	0.253165	0.984962	0.9985
0.916139	0.556391	0.653	0.251582	0.984962	0.998507
0.914557	0.556391	0.659	0.25	0.984962	0.998514
0.911392	0.56391	0.663	0.248418	0.984962	0.998523
0.911392	0.571429	0.665	0.246835	0.984962	0.998547
0.911392	0.578947	0.667	0.245253	0.984962	0.998579
0.911392	0.586466	0.669	0.243671	0.984962	0.9986
0.911392	0.593985	0.671	0.242089	0.984962	0.998624
0.90981	0.593985	0.673	0.240506	0.984962	0.998648
0.908228	0.593985	0.677	0.238924	0.984962	0.998675
0.908228	0.601504	0.681	0.237342	0.984962	0.998694
0.906646	0.616541	0.683	0.235759	0.984962	0.9987
0.905063	0.616541	0.685	0.234177	0.984962	0.998713
0.900316	0.616541	0.687	0.232595	0.984962	0.998732
0.898734	0.616541	0.689	0.231013	0.984962	0.998748
0.89557	0.616541	0.691	0.22943	0.984962	0.998755
0.893987	0.62406	0.693	0.227848	0.984962	0.998766
0.892405	0.62406	0.695	0.226266	0.984962	0.998775
0.890823	0.631579	0.697	0.224684	0.984962	0.998785
0.889241	0.631579	0.699	0.223101	0.984962	0.998795
0.886076	0.631579	0.701	0.221519	0.984962	0.9988
0.884494	0.639098	0.703	0.219937	0.984962	0.998803
0.882911	0.639098	0.705	0.218354	0.984962	0.998808
0.881329	0.639098	0.707	0.216772	0.984962	0.998826
0.879747	0.646617	0.711	0.21519	0.984962	0.998844
0.876582	0.646617	0.715	0.213608	0.984962	0.998855
0.876582	0.661654	0.717	0.212025	0.984962	0.998874
0.876582	0.669173	0.719	0.210443	0.984962	0.998891
0.870253	0.676692	0.721	0.208861	0.984962	0.998906
0.868671	0.676692	0.724	0.207278	0.984962	0.998925
0.863924	0.676692	0.728	0.205696	0.984962	0.998937
0.862342	0.684211	0.731	0.204114	0.984962	0.998944
0.862342	0.691729	0.733	0.202532	0.984962	0.998954
0.860759	0.699248	0.735	0.200949	0.984962	0.998965
0.856013	0.699248	0.737	0.199367	0.984962	0.998972
0.85443	0.706767	0.739	0.197785	0.984962	0.998984
0.852848	0.714286	0.742	0.196203	0.984962	0.998999
0.851266	0.721805	0.745	0.19462	0.984962	0.999007
0.849684	0.721805	0.747	0.193038	0.984962	0.999007
0.846519	0.721805	0.749	0.191456	0.984962	0.999021
0.843354	0.736842	0.751	0.189873	0.984962	0.999041
0.843354	0.744361	0.753	0.188291	0.984962	0.999053
0.841772	0.744361	0.755	0.186709	0.984962	0.999065
0.84019	0.744361	0.757	0.185127	0.984962	0.999074
0.838608	0.759398	0.759	0.183544	0.984962	0.99908
0.835443	0.759398	0.762	0.181962	0.984962	0.999084
0.829114	0.759398	0.765	0.18038	0.984962	0.999091
0.822785	0.759398	0.767	0.178797	0.984962	0.999109
0.821203	0.759398	0.77	0.177215	0.984962	0.999122
0.816456	0.781955	0.773	0.175633	0.984962	0.999123
0.813291	0.781955	0.775	0.174051	0.984962	0.999127
0.806962	0.781955	0.777	0.172468	0.984962	0.999134
0.80538	0.781955	0.779	0.172468	0.992481	0.999142
0.800633	0.781955	0.781	0.170886	0.992481	0.999149
0.799051	0.789474	0.783	0.169304	0.992481	0.999156
0.794304	0.789474	0.785	0.167722	0.992481	0.999166
0.791139	0.796992	0.787	0.166139	0.992481	0.999178
0.791139	0.804511	0.789	0.164557	0.992481	0.999189
0.78481	0.804511	0.791	0.162975	0.992481	0.999199
0.780063	0.81203	0.793	0.161392	0.992481	0.999215
0.778481	0.81203	0.795	0.15981	0.992481	0.999225
0.775316	0.81203	0.797	0.158228	0.992481	0.999232
0.773734	0.81203	0.799	0.156646	0.992481	0.999245
0.77057	0.819549	0.801	0.155063	0.992481	0.999254
0.767405	0.819549	0.803	0.153481	0.992481	0.999256
0.764241	0.819549	0.805	0.151899	0.992481	0.999262
0.762658	0.819549	0.807	0.150316	0.992481	0.99927
0.759494	0.819549	0.809	0.148734	0.992481	0.999275
0.756329	0.819549	0.811	0.147152	0.992481	0.999277
0.753165	0.827068	0.813	0.14557	0.992481	0.999283
0.75	0.827068	0.815	0.143987	0.992481	0.999289
0.745253	0.827068	0.817	0.142405	0.992481	0.999298
0.740506	0.827068	0.819	0.140823	0.992481	0.999306
0.738924	0.827068	0.821	0.139241	0.992481	0.999307
0.731013	0.827068	0.823	0.137658	0.992481	0.999316
0.727848	0.827068	0.825	0.136076	0.992481	0.999329
0.726266	0.827068	0.827	0.134494	0.992481	0.999333
0.724684	0.834586	0.829	0.132911	0.992481	0.999336
0.723101	0.834586	0.831	0.131329	0.992481	0.999343
0.719937	0.834586	0.833	0.129747	0.992481	0.999354
0.71519	0.842105	0.835	0.128165	0.992481	0.999366
0.713608	0.842105	0.837	0.126582	0.992481	0.999375
0.708861	0.842105	0.839	0.125	0.992481	0.99938
0.705696	0.849624	0.841	0.123418	0.992481	0.999383
0.702532	0.849624	0.843	0.121835	0.992481	0.999389
0.699367	0.849624	0.845	0.120253	0.992481	0.999398
0.691456	0.849624	0.847	0.118671	0.992481	0.999408
0.688291	0.857143	0.849	0.117089	0.992481	0.999416
0.68038	0.864662	0.851	0.115506	0.992481	0.99942
0.677215	0.864662	0.853	0.113924	0.992481	0.999431
0.674051	0.879699	0.855	0.112342	0.992481	0.999442
0.664557	0.879699	0.857	0.110759	0.992481	0.999452
0.65981	0.879699	0.859	0.109177	0.992481	0.999467
0.658228	0.879699	0.861	0.107595	0.992481	0.999476
0.655063	0.879699	0.863	0.106013	0.992481	0.99948
0.648734	0.879699	0.865	0.10443	0.992481	0.999487
0.64557	0.879699	0.867	0.102848	0.992481	0.999494
0.637658	0.879699	0.869	0.101266	0.992481	0.999498
0.636076	0.879699	0.871	0.0996835	0.992481	0.99951
0.632911	0.887218	0.873	0.0981013	0.992481	0.99953
0.623418	0.887218	0.875	0.096519	0.992481	0.999542
0.615506	0.887218	0.877	0.0949367	0.992481	0.999545
0.596519	0.894737	0.879	0.0933544	0.992481	0.99955
0.59019	0.902256	0.881	0.0917721	0.992481	0.99956
0.583861	0.909774	0.883	0.0901899	0.992481	0.999566
0.580696	0.909774	0.885	0.0886076	0.992481	0.999569
0.564873	0.909774	0.887	0.0870253	0.992481	0.999577
0.55538	0.909774	0.889	0.085443	0.992481	0.999584
0.553797	0.917293	0.891	0.0838608	0.992481	0.999588
0.550633	0.917293	0.893	0.0822785	0.992481	0.999593
0.537975	0.917293	0.895	0.0806962	0.992481	0.999595
0.533228	0.932331	0.897	0.0775316	0.992481	0.999601
0.530063	0.93985	0.899	0.0759494	0.992481	0.999606
0.523734	0.947368	0.901	0.0759494	1	0.999609
0.515823	0.947368	0.903	0.0743671	1	0.999625
0.511076	0.947368	0.905	0.0727848	1	0.999638
0.503165	0.947368	0.907	0.0712025	1	0.99965
0.484177	0.947368	0.909	0.0696202	1	0.999663
0.474684	0.947368	0.911	0.068038	1	0.999668
0.463608	0.947368	0.913	0.0664557	1	0.999673
0.447785	0.947368	0.915	0.0648734	1	0.99968
0.438291	0.947368	0.917	0.0632911	1	0.999689
0.431962	0.954887	0.919	0.0617089	1	0.999695
0.424051	0.954887	0.921	0.0601266	1	0.999696
0.417722	0.954887	0.923	0.0585443	1	0.999698
0.405063	0.962406	0.925	0.056962	1	0.999703
0.390823	0.969925	0.927	0.0553797	1	0.99971
0.378165	0.969925	0.929	0.0537975	1	0.99972
0.363924	0.969925	0.931	0.0522152	1	0.999728
0.356013	0.969925	0.933	0.0506329	1	0.999731
0.344937	0.969925	0.935	0.0490506	1	0.999736
0.335443	0.969925	0.937	0.0474683	1	0.999742
0.324367	0.977444	0.939	0.0458861	1	0.999748
0.311709	0.977444	0.941	0.0443038	1	0.999757
0.30538	0.977444	0.943	0.0427215	1	0.999764
0.287975	0.984962	0.945	0.0411392	1	0.999767
0.27057	0.984962	0.947	0.039557	1	0.999771
0.262658	0.984962	0.949	0.0379747	1	0.999788
0.257911	0.984962	0.951	0.0363924	1	0.999807
0.248418	0.992481	0.953	0.0348101	1	0.999812
0.238924	0.992481	0.955	0.0332279	1	0.999824
0.219937	0.992481	0.957	0.0316456	1	0.999843
0.210443	0.992481	0.959	0.0300633	1	0.999853
0.186709	0.992481	0.961	0.028481	1	0.999858
0.166139	0.992481	0.963	0.0268987	1	0.999862
0.150316	0.992481	0.965	0.0253165	1	0.999863
0.139241	1	0.967	0.0237342	1	0.999865
0.128165	1	0.969	0.0221519	1	0.999867
0.113924	1	0.971	0.0205696	1	0.999869
0.10443	1	0.973	0.0189873	1	0.99987
0.0933544	1	0.975	0.0174051	1	0.999871
0.0775316	1	0.977	0.0158228	1	0.999873
0.0664557	1	0.979	0.0142405	1	0.999879
0.056962	1	0.981	0.0126582	1	0.999886
0.0490506	1	0.983	0.0110759	1	0.999895
0.0443038	1	0.985	0.00949367	1	0.999914
0.028481	1	0.987	0.00791139	1	0.999931
0.0158228	1	0.989	0.00632911	1	0.99994
0.0110759	1	0.991	0.00474684	1	0.999945
0.00474684	1	0.994	0.00316456	1	0.999955
0.00158228	1	0.997	0.00158228	1	0.999964
0	1	Inf	0	1	Inf

## Sheet: Fig.4b
Signature	value	rfvalue	stdfvalue	mean_value
SBS2	-1.03757	0	0	0.71024
SBS2	-1.43606	0	0	0.71024
SBS2	0.60506	0.0123296	0.044351	0.71024
SBS2	-1.32784	0	0	0.71024
SBS2	0.740519	0.0203602	0.0732379	0.71024
SBS2	0.700715	0.0164571	0.0591977	0.71024
SBS2	0.457888	0.0149703	0.0538496	0.71024
SBS2	0.661307	0.00890303	0.0320251	0.71024
SBS2	0.576664	0.00940479	0.03383	0.71024
SBS2	0.83585	0.0156702	0.0563674	0.71024
SBS2	-0.840874	0	0	0.71024
SBS2	-0.0395037	0	0	0.71024
SBS2	0.263862	0.00440843	0.0158576	0.71024
SBS2	-0.820674	0	0	0.71024
SBS2	-0.531303	0	0	0.71024
SBS2	-0.194673	0	0	0.71024
SBS2	-1.08465	0	0	0.71024
SBS2	1.16119	0.0160564	0.0577566	0.71024
SBS2	-0.739631	0	0	0.71024
SBS2	-0.640821	0	0	0.71024
SBS2	-0.673049	0	0	0.71024
SBS2	0.705838	0.00524892	0.0188809	0.71024
SBS2	-1.36741	0	0	0.71024
SBS2	-1.22868	0	0	0.71024
SBS2	-0.41909	0	0	0.71024
SBS2	0.60096	0.0166175	0.0597749	0.71024
SBS2	-1.18684	0	0	0.71024
SBS2	-1.62494	0	0	0.71024
SBS2	-1.09055	0	0	0.71024
SBS2	-1.75228	0	0	0.71024
SBS2	-0.431336	0	0	0.71024
SBS2	-0.508021	0	0	0.71024
SBS2	-1.8185	0	0	0.71024
SBS2	-0.45557	0	0	0.71024
SBS2	0.339153	0.0340869	0.122614	0.71024
SBS2	1.11314	0.0558546	0.200915	0.71024
SBS2	0.454356	0.0172802	0.0621585	0.71024
SBS2	-0.27327	0	0	0.71024
SBS2	-0.845392	0	0	0.71024
SBS2	0.588045	0.0417167	0.150059	0.71024
SBS2	0.495599	0.0629442	0.226417	0.71024
SBS2	0.658845	0.0359371	0.12927	0.71024
SBS2	0.752568	0.0135787	0.0488439	0.71024
SBS2	0.538361	0.0132753	0.0477525	0.71024
SBS2	-1.63183	0	0	0.71024
SBS2	-1.44494	0	0	0.71024
SBS2	0.0170352	0.023988	0.0862871	0.71024
SBS2	-1.26337	0	0	0.71024
SBS2	-0.742488	0	0	0.71024
SBS2	1.81952	0.138467	0.498079	0.71024
SBS2	-0.458988	0	0	0.71024
SBS2	-0.987629	0	0	0.71024
SBS2	-0.878089	0	0	0.71024
SBS2	-0.144724	0.0381035	0.137062	0.71024
SBS2	-1.15387	0	0	0.71024
SBS2	0.191284	0.0471723	0.169684	0.71024
SBS2	-1.12241	0	0	0.71024
SBS2	0.837429	0.0205431	0.0738955	0.71024
SBS2	-0.212924	0.0513274	0.18463	0.71024
SBS2	0.257217	0.00745696	0.0268235	0.71024
SBS2	0.62613	0.0320303	0.115216	0.71024
SBS2	-1.0103	0	0	0.71024
SBS2	0.64184	0.0193947	0.0697649	0.71024
SBS2	0.548376	0.0153365	0.055167	0.71024
SBS2	-0.82618	0	0	0.71024
SBS2	-1.03168	0	0	0.71024
SBS2	0.435942	0.00695676	0.0250242	0.71024
SBS2	-1.0328	0	0	0.71024
SBS2	-0.694924	0	0	0.71024
SBS2	-1.08585	0	0	0.71024
SBS2	0.916043	0.0301199	0.108344	0.71024
SBS2	0.895148	0.0136883	0.0492382	0.71024
SBS2	-1.27591	0	0	0.71024
SBS2	0.838051	0.039003	0.140298	0.71024
SBS2	-1.83038	0	0	0.71024
SBS2	1.64526	0.141875	0.510338	0.71024
SBS2	1.0667	0.015669	0.0563632	0.71024
SBS2	-1.99561	0	0	0.71024
SBS2	0.514966	0.0190614	0.0685658	0.71024
SBS2	0.570186	0.011712	0.0421291	0.71024
SBS2	-1.09172	0	0	0.71024
SBS2	-1.4896	0	0	0.71024
SBS2	0.554131	0.0110064	0.0395914	0.71024
SBS2	-1.54564	0	0	0.71024
SBS2	0.90518	0.00824531	0.0296592	0.71024
SBS2	0.454994	0.0133659	0.0480787	0.71024
SBS2	0.335009	0.022033	0.0792551	0.71024
SBS2	0.263526	0.0053263	0.0191593	0.71024
SBS2	-0.734068	0	0	0.71024
SBS2	-1.56952	0	0	0.71024
SBS2	-0.971921	0	0	0.71024
SBS2	-1.37103	0	0	0.71024
SBS2	-1.13228	0	0	0.71024
SBS2	0.574651	0.0281625	0.101304	0.71024
SBS2	0.88329	0.0205171	0.0738022	0.71024
SBS2	-0.680498	0	0	0.71024
SBS2	-0.526661	0	0	0.71024
SBS2	-1.05689	0	0	0.71024
SBS2	0.871514	0.0290882	0.104633	0.71024
SBS2	0.402433	0.0299579	0.107762	0.71024
SBS2	0.0804938	0.0294753	0.106026	0.71024
SBS2	1.15651	0.0178834	0.0643286	0.71024
SBS2	0.228818	0.0101567	0.0365347	0.71024
SBS2	-1.09027	0	0	0.71024
SBS2	-0.380976	0	0	0.71024
SBS2	0.283728	0.0253528	0.0911968	0.71024
SBS2	0.310052	0.0405772	0.14596	0.71024
SBS2	0.273514	0.0213162	0.0766766	0.71024
SBS2	-0.788749	0	0	0.71024
SBS2	0.975269	0.0321493	0.115644	0.71024
SBS2	-0.523929	0	0	0.71024
SBS2	-1.44494	0	0	0.71024
SBS2	0.312913	0.0326611	0.117485	0.71024
SBS2	0.298979	0.0730145	0.262641	0.71024
SBS2	0.661774	0.0266153	0.0957379	0.71024
SBS2	-0.556656	0	0	0.71024
SBS2	0.753543	0.0523106	0.188167	0.71024
SBS2	-1.60578	0	0	0.71024
SBS2	-0.492704	0	0	0.71024
SBS2	0.45213	0.0147466	0.0530451	0.71024
SBS2	0.74687	0.0178482	0.0642019	0.71024
SBS2	0.372159	0.0308894	0.111112	0.71024
SBS2	0.217705	0.0342609	0.12324	0.71024
SBS2	-1.31035	0	0	0.71024
SBS2	-1.38116	0	0	0.71024
SBS2	-1.3477	0	0	0.71024
SBS2	0.722843	0.00420317	0.0151193	0.71024
SBS2	0.805073	0.00144314	0.00519112	0.71024
SBS2	-1.28053	0	0	0.71024
SBS2	0.573288	0.012936	0.0465323	0.71024
SBS2	-1.12108	0	0	0.71024
SBS2	-1.28692	0	0	0.71024
SBS2	-0.347428	0	0	0.71024
SBS2	2.0088	0.158478	0.570062	0.71024
SBS2	0.602953	0.00750031	0.0269794	0.71024
SBS2	0.714327	0.0286126	0.102922	0.71024
SBS2	0.578859	0.039242	0.141158	0.71024
SBS2	0.449487	0.00824485	0.0296576	0.71024
SBS2	-0.987612	0	0	0.71024
SBS2	0.722612	0.0277349	0.0997654	0.71024
SBS2	1.46847	0.0911829	0.327994	0.71024
SBS2	1.13652	0.0254497	0.0915454	0.71024
SBS2	0.388973	0.00740057	0.0266206	0.71024
SBS2	0.642166	0.0254302	0.0914752	0.71024
SBS2	0.190043	0.00793258	0.0285343	0.71024
SBS2	0.421726	0.0458025	0.164756	0.71024
SBS2	0.87758	0.0272082	0.0978706	0.71024
SBS2	0.548488	0.0294925	0.106087	0.71024
SBS2	0.305152	0.0434121	0.156158	0.71024
SBS2	0.269545	0.034951	0.125723	0.71024
SBS2	0.464638	0.0385028	0.138498	0.71024
SBS2	-1.0234	0	0	0.71024
SBS2	0.470958	0.00812214	0.0292162	0.71024
SBS2	-0.757295	0	0	0.71024
SBS2	-0.681794	0	0	0.71024
SBS2	0.524123	0.0427029	0.153607	0.71024
SBS2	0.950857	0.0422622	0.152021	0.71024
SBS2	0.402783	0.0423016	0.152163	0.71024
SBS2	0.673145	0.0153198	0.0551068	0.71024
SBS2	-1.23075	0	0	0.71024
SBS2	0.519901	0.0559084	0.201108	0.71024
SBS2	0.471657	0.0152889	0.0549959	0.71024
SBS2	0.840929	0.00584759	0.0210344	0.71024
SBS2	0.751266	0.0188937	0.0679626	0.71024
SBS2	0.999408	0.0134453	0.0483642	0.71024
SBS2	0.24889	0.0675664	0.243043	0.71024
SBS2	0.340373	0.0341796	0.122947	0.71024
SBS2	0.448653	0.0193769	0.0697007	0.71024
SBS2	0.926015	0.0211974	0.0762492	0.71024
SBS2	0.190344	0.0509465	0.18326	0.71024
SBS2	0.837248	0.0162768	0.0585495	0.71024
SBS2	0.551804	0.0137503	0.0494612	0.71024
SBS2	1.70657	0.239637	0.862	0.71024
SBS2	1.64769	0.215728	0.775995	0.71024
SBS2	1.63718	0.129395	0.465446	0.71024
SBS2	1.75143	0.125261	0.450575	0.71024
SBS2	-1.62816	0	0	0.71024
SBS2	0.814053	0.0139413	0.0501484	0.71024
SBS2	1.15428	0.0209946	0.0755199	0.71024
SBS2	0.809883	0.0110745	0.039836	0.71024
SBS2	0.456711	0.0215312	0.07745	0.71024
SBS2	0.39523	0.0280078	0.100747	0.71024
SBS2	-0.83384	0	0	0.71024
SBS2	0.316632	0.0357923	0.128749	0.71024
SBS2	1.26916	0.110365	0.396996	0.71024
SBS2	1.94582	0.211933	0.762344	0.71024
SBS2	0.798628	0.00953622	0.0343028	0.71024
SBS2	0.918293	0.0192671	0.0693058	0.71024
SBS2	0.574083	0.010453	0.0376006	0.71024
SBS2	-0.78445	0	0	0.71024
SBS2	0.52856	0.0137029	0.0492908	0.71024
SBS2	0.532072	0.0120585	0.0433755	0.71024
SBS2	0.614618	0.0253569	0.0912114	0.71024
SBS2	0.285083	0.0434531	0.156305	0.71024
SBS2	-0.903727	0	0	0.71024
SBS2	-1.0959	0	0	0.71024
SBS2	0.476849	0.00627857	0.0225847	0.71024
SBS2	0.872831	0.0214164	0.077037	0.71024
SBS2	0.294138	0.0293693	0.105645	0.71024
SBS2	0.299648	0.0408085	0.146792	0.71024
SBS2	0.450616	0.0330494	0.118882	0.71024
SBS2	0.371943	0.0300879	0.108229	0.71024
SBS2	-1.3406	0	0	0.71024
SBS2	0.581616	0.0288299	0.103704	0.71024
SBS2	0.923431	0.0408638	0.146991	0.71024
SBS2	0.577736	0.0268816	0.0966957	0.71024
SBS2	0.454169	0.0136601	0.0491369	0.71024
SBS2	0.511617	0.0174034	0.0626017	0.71024
SBS2	0.725131	0.00783047	0.028167	0.71024
SBS2	0.442147	0.00785675	0.0282615	0.71024
SBS2	0.617908	0.0540236	0.194328	0.71024
SBS2	1.3723	0.0919377	0.330709	0.71024
SBS2	0.325927	0.0365782	0.131576	0.71024
SBS2	-0.220334	0.0455126	0.163713	0.71024
SBS2	0.595006	0.0266239	0.095769	0.71024
SBS2	0.589915	0.0104892	0.0377306	0.71024
SBS2	0.668436	0.00362053	0.0130234	0.71024
SBS2	0.513587	0.0298494	0.107371	0.71024
SBS2	0.531491	0.0128674	0.0462852	0.71024
SBS2	0.487952	0.0245579	0.0883374	0.71024
SBS2	0.714206	0.0208204	0.074893	0.71024
SBS2	0.761574	0.0141034	0.0507313	0.71024
SBS2	1.41005	0.278001	1	0.71024
SBS2	0.660576	0.00898732	0.0323283	0.71024
SBS2	-0.386298	0	0	0.71024
SBS2	-0.707747	0	0	0.71024
SBS2	0.425596	0.0386772	0.139126	0.71024
SBS2	0.082595	0.0830185	0.298626	0.71024
SBS2	0.379627	0.02324	0.0835966	0.71024
SBS2	-0.125845	0.0459279	0.165207	0.71024
SBS2	1.89326	0.104891	0.377302	0.71024
SBS2	0.440554	0.0237879	0.0855675	0.71024
SBS2	0.873452	0.0204444	0.0735406	0.71024
SBS2	0.615116	0.0142921	0.0514103	0.71024
SBS2	0.548284	0.0158647	0.0570668	0.71024
SBS2	0.539867	0.0432964	0.155742	0.71024
SBS2	-0.466157	0	0	0.71024
SBS2	0.238527	0.0500363	0.179986	0.71024
SBS2	0.2982	0.0618161	0.222359	0.71024
SBS2	0.907794	0.0146606	0.0527358	0.71024
SBS2	-0.924359	0	0	0.71024
SBS2	-1.25585	0	0	0.71024
SBS2	0.784963	0.0318449	0.114549	0.71024
SBS2	1.0133	0.025695	0.0924276	0.71024
SBS2	-0.212465	0.051293	0.184506	0.71024
SBS2	0.539917	0.00413435	0.0148717	0.71024
SBS2	0.548463	0.00823441	0.02962	0.71024
SBS2	0.547976	0.0577041	0.207568	0.71024
SBS2	0.803062	0.0218754	0.0786882	0.71024
SBS2	0.827355	0.0282187	0.101505	0.71024
SBS2	0.594293	0.0217159	0.0781144	0.71024
SBS2	0.0338143	0.0640067	0.230239	0.71024
SBS2	-1.18707	0	0	0.71024
SBS2	-0.399871	0	0	0.71024
SBS2	-1.03806	0	0	0.71024
SBS2	-0.713388	0	0	0.71024
SBS2	0.469234	0.0445174	0.160134	0.71024
SBS2	0.487514	0.0306356	0.1102	0.71024
SBS2	0.60854	0.00706364	0.0254086	0.71024
SBS2	-0.713488	0	0	0.71024
SBS2	-0.507371	0	0	0.71024
SBS2	0.780126	0.0249261	0.0896617	0.71024
SBS2	0.525075	0.0253862	0.0913167	0.71024
SBS2	-0.294308	0.0457272	0.164486	0.71024
SBS2	0.547317	0.0209351	0.0753058	0.71024
SBS2	0.893116	0.0257113	0.0924863	0.71024
SBS2	0.346174	0.0125619	0.0451865	0.71024
SBS2	0.58978	0.00254898	0.00916896	0.71024
SBS2	0.470358	0.0336594	0.121076	0.71024
SBS2	0.436855	0.0110399	0.0397118	0.71024
SBS2	0.854187	0.0155632	0.0559826	0.71024
SBS2	0.517268	0.0048597	0.0174808	0.71024
SBS2	0.544416	0.00747979	0.0269056	0.71024
SBS2	0.569485	0.0212237	0.0763437	0.71024
SBS2	-0.563682	0	0	0.71024
SBS2	0.980096	0.0209035	0.075192	0.71024
SBS2	0.76419	0.0245008	0.0881319	0.71024
SBS2	0.572075	0.00813248	0.0292534	0.71024
SBS2	0.661435	0.0596962	0.214733	0.71024
SBS2	0.368701	0.00174071	0.00626151	0.71024
SBS2	0.357965	0.0345712	0.124356	0.71024
SBS2	0.41704	0.0219697	0.0790272	0.71024
SBS2	-0.650692	0	0	0.71024
SBS2	0.459569	0.0226237	0.0813798	0.71024
SBS2	0.771628	0.0296853	0.106781	0.71024
SBS2	0.390453	0.0540177	0.194307	0.71024
SBS2	0.506242	0.03897	0.140179	0.71024
SBS2	-0.663769	0	0	0.71024
SBS2	0.469425	0.0130659	0.0469993	0.71024
SBS2	0.433166	0.0730629	0.262815	0.71024
SBS2	0.473393	0.0288436	0.103753	0.71024
SBS2	0.404945	0.00416837	0.0149941	0.71024
SBS2	-0.657023	0	0	0.71024
SBS2	0.539154	0.0215099	0.0773734	0.71024
SBS2	0.858037	0.0202895	0.0729832	0.71024
SBS2	0.600242	0.027053	0.0973126	0.71024
SBS2	-0.25098	0	0	0.71024
SBS2	0.393223	0.0804679	0.289451	0.71024
SBS2	-1.25722	0	0	0.71024
SBS2	1.49357	0.0244648	0.0880024	0.71024
SBS2	0.672404	0.00929648	0.0334404	0.71024
SBS2	1.14777	0.016609	0.0597443	0.71024
SBS2	1.79683	0.103213	0.371267	0.71024
SBS2	0.00583668	0.0429355	0.154443	0.71024
SBS2	0.488762	0.0188316	0.0677393	0.71024
SBS2	0.604469	0.026563	0.09555	0.71024
SBS2	0.801501	0.0101279	0.036431	0.71024
SBS2	0.852422	0.0112295	0.0403938	0.71024
SBS2	0.238748	0.0040678	0.0146323	0.71024
SBS2	1.10403	0.0256658	0.0923224	0.71024
SBS2	-0.489585	0	0	0.71024
SBS2	-0.413688	0	0	0.71024
SBS2	0.365868	0.0112753	0.0405584	0.71024
SBS2	-0.386165	0	0	0.71024
SBS2	0.467246	0.0490579	0.176467	0.71024
SBS2	-0.433324	0	0	0.71024
SBS2	0.74342	0.0161911	0.0582412	0.71024
SBS2	1.92379	0.156891	0.564354	0.71024
SBS2	0.249529	0.0772995	0.278054	0.71024
SBS2	0.877111	0.0259639	0.093395	0.71024
SBS2	0.634833	0.012485	0.0449098	0.71024
SBS2	0.328877	0.0373267	0.134268	0.71024
SBS2	-0.710816	0	0	0.71024
SBS2	0.672158	0.0331626	0.119289	0.71024
SBS2	-0.815021	0	0	0.71024
SBS2	0.647724	0.0509079	0.183121	0.71024
SBS2	1.28943	0.0173446	0.0623902	0.71024
SBS2	-0.65655	0	0	0.71024
SBS2	-0.303467	0	0	0.71024
SBS2	0.831654	0.00702405	0.0252662	0.71024
SBS2	0.996244	0.0159145	0.0572461	0.71024
SBS2	0.416461	0.0271408	0.0976284	0.71024
SBS2	0.447728	0.0087303	0.0314038	0.71024
SBS2	0.46629	0.00702907	0.0252843	0.71024
SBS2	0.654491	0.0244445	0.0879295	0.71024
SBS2	0.540676	0.0171646	0.0617429	0.71024
SBS2	-0.392889	0	0	0.71024
SBS2	1.23868	0.117127	0.421317	0.71024
SBS2	1.33259	0.154766	0.556708	0.71024
SBS2	0.72764	0.022336	0.080345	0.71024
SBS2	1.01485	0.0175273	0.0630477	0.71024
SBS2	-0.635961	0	0	0.71024
SBS2	0.733491	0.00986338	0.0354796	0.71024
SBS2	1.63069	0.152281	0.547771	0.71024
SBS2	1.07374	0.0182154	0.0655226	0.71024
SBS2	0.698585	0.0279715	0.100617	0.71024
SBS2	0.359448	0.0213314	0.0767315	0.71024
SBS2	-0.66778	0	0	0.71024
SBS2	0.519647	0.00179196	0.00644586	0.71024
SBS2	-0.624206	0	0	0.71024
SBS2	-0.548358	0	0	0.71024
SBS2	-0.534221	0	0	0.71024
SBS2	0.179673	0.0033834	0.0121704	0.71024
SBS2	-0.613213	0	0	0.71024
SBS2	-0.0199652	0	0	0.71024
SBS2	1.05764	0.0123901	0.0445684	0.71024
SBS2	0.678881	0.0585	0.210431	0.71024
SBS2	-0.372167	0	0	0.71024
SBS2	-0.808988	0	0	0.71024
SBS2	0.321133	0.0328733	0.118249	0.71024
SBS2	0.838174	0.0206436	0.0742571	0.71024
SBS2	0.272712	0.0390782	0.140568	0.71024
SBS2	-0.0423527	0.0763284	0.274561	0.71024
SBS2	-0.55234	0	0	0.71024
SBS2	-0.498217	0	0	0.71024
SBS2	0.533746	0.00297947	0.0107175	0.71024
SBS2	1.01957	0.017223	0.0619528	0.71024
SBS2	-0.882132	0	0	0.71024
SBS2	-1.21455	0	0	0.71024
SBS2	-1.40418	0	0	0.71024
SBS2	1.0341	0.0207359	0.0745891	0.71024
SBS2	0.373165	0.0759878	0.273336	0.71024
SBS2	1.17551	0.0160787	0.0578367	0.71024
SBS2	0.337766	0.0825685	0.297008	0.71024
SBS2	0.39615	0.00855101	0.0307589	0.71024
SBS2	-1.49624	0	0	0.71024
SBS2	-0.580314	0	0	0.71024
SBS2	-0.660062	0	0	0.71024
SBS2	0.524928	0.0167246	0.0601601	0.71024
SBS2	-0.315316	0	0	0.71024
SBS2	0.567708	0.00686397	0.0246904	0.71024
SBS2	1.01153	0.0242256	0.0871419	0.71024
SBS2	0.923192	0.0193793	0.0697094	0.71024
SBS2	-0.448214	0	0	0.71024
SBS2	1.12032	0.0191725	0.0689655	0.71024
SBS2	-1.2039	0	0	0.71024
SBS2	0.34591	0.0406585	0.146253	0.71024
SBS2	0.563319	0.0462154	0.166241	0.71024
SBS2	0.454617	0.0233869	0.0841251	0.71024
SBS2	0.509618	0.0202599	0.0728771	0.71024
SBS2	0.0258122	0	0	0.71024
SBS2	1.2302	0.191699	0.68956	0.71024
SBS2	0.75385	0.0618324	0.222418	0.71024
SBS2	0.0645788	0.0359194	0.129206	0.71024
SBS2	-0.959233	0	0	0.71024
SBS2	0.635042	0.0301423	0.108425	0.71024
SBS2	0.415516	0.0094351	0.033939	0.71024
SBS2	0.650799	0.0203351	0.0731473	0.71024
SBS2	0.633641	0.0267189	0.0961108	0.71024
SBS2	0.710051	0.0150228	0.0540386	0.71024
SBS2	0.597799	0.0234215	0.0842497	0.71024
SBS2	0.655727	0.0248088	0.0892398	0.71024
SBS2	0.721723	0.0475579	0.171071	0.71024
SBS2	0.730248	0.0106859	0.0384384	0.71024
SBS2	0.562805	0.0130276	0.0468618	0.71024
SBS2	0.895578	0.0176532	0.0635004	0.71024
SBS2	0.319306	0.047184	0.169726	0.71024
SBS2	0.693645	0.0273067	0.0982252	0.71024
SBS2	0.540854	0.0232849	0.0837584	0.71024
SBS2	1.13232	0.0128929	0.0463771	0.71024
SBS2	1.24129	0.0162043	0.0582885	0.71024
SBS2	0.922473	0.0129858	0.0467114	0.71024
SBS2	0.378386	0.0479975	0.172652	0.71024
SBS2	1.00424	0.0189985	0.0683398	0.71024
SBS2	0.602827	0.00695505	0.0250181	0.71024
SBS2	0.638993	0.0145028	0.0521679	0.71024
SBS2	0.263015	0.0415834	0.14958	0.71024
SBS2	0.455681	0.0301525	0.108462	0.71024
SBS2	-1.36282	0	0	0.71024
SBS2	0.159594	0.0501662	0.180453	0.71024
SBS2	0.312417	0.0399352	0.143651	0.71024
SBS2	0.360814	0.0859106	0.309029	0.71024
SBS2	0.490237	0.0478127	0.171987	0.71024
SBS2	0.128551	0.0374022	0.13454	0.71024
SBS2	0.611674	0.0138923	0.049972	0.71024
SBS2	0.391925	0.0231306	0.0832033	0.71024
SBS2	0.774595	0.0181044	0.0651234	0.71024
SBS2	0.556954	0.0146279	0.052618	0.71024
SBS2	0.980642	0.0257073	0.0924716	0.71024
SBS2	1.01522	0.0129399	0.0465463	0.71024
SBS2	0.30874	0.00443454	0.0159515	0.71024
SBS2	-1.0598	0	0	0.71024
SBS2	0.509745	0.0332049	0.119442	0.71024
SBS2	0.815094	0.00447668	0.0161031	0.71024
SBS2	0.483767	0.0238577	0.0858187	0.71024
SBS2	-0.303239	0	0	0.71024
SBS2	-0.291248	0	0	0.71024
SBS2	0.720542	0.0136897	0.0492434	0.71024
SBS2	0.780826	0.0195517	0.0703294	0.71024
SBS2	1.23019	0.0147021	0.0528851	0.71024
SBS2	0.397412	0.0414444	0.14908	0.71024
SBS2	0.481525	0.0657291	0.236435	0.71024
SBS2	0.464704	0.0451506	0.162411	0.71024
SBS2	0.384904	0.0313421	0.112741	0.71024
SBS2	0.765187	0.0240771	0.0866079	0.71024
SBS2	0.79342	0.0175027	0.0629591	0.71024
SBS2	0.464537	0.0260069	0.0935494	0.71024
SBS2	0.542632	0.0160428	0.0577074	0.71024
SBS2	-0.334965	0	0	0.71024
SBS2	0.0739986	0.0329943	0.118684	0.71024
SBS2	0.219555	0.0412831	0.1485	0.71024
SBS2	0.391392	0.0398177	0.143228	0.71024
SBS2	-0.089485	0.0428137	0.154005	0.71024
SBS2	0.106137	0.0318229	0.11447	0.71024
SBS2	0.608538	0.0187847	0.0675704	0.71024
SBS2	0.213777	0.0317121	0.114072	0.71024
SBS2	-0.388666	0	0	0.71024
SBS2	1.0593	0.00797377	0.0286825	0.71024
SBS2	0.384789	0.0641096	0.230609	0.71024
SBS2	1.68615	0.122906	0.442106	0.71024
SBS2	0.693241	0.00480046	0.0172678	0.71024
SBS2	-0.14589	0.0786772	0.28301	0.71024
SBS2	0.444679	0.00823753	0.0296313	0.71024
SBS2	0.910038	0.0253247	0.0910956	0.71024
SBS2	-0.742439	0	0	0.71024
SBS2	0.594703	0.00915858	0.0329443	0.71024
SBS2	-0.0257963	0.0402189	0.144672	0.71024
SBS2	0.469723	0.0101911	0.0366586	0.71024
SBS2	-0.790976	0	0	0.71024
SBS2	0.57451	0.0596304	0.214497	0.71024
SBS2	0.395962	0.0728239	0.261955	0.71024
SBS2	0.625703	0.00975776	0.0350997	0.71024
SBS2	-0.531961	0	0	0.71024
SBS2	0.448481	0.0178104	0.064066	0.71024
SBS2	0.805438	0.0120623	0.0433892	0.71024
SBS2	0.589334	0.00523957	0.0188473	0.71024
SBS2	0.555206	0.00692374	0.0249054	0.71024
SBS2	0.657217	0.0234278	0.0842723	0.71024
SBS2	0.818242	0.011776	0.0423594	0.71024
SBS2	0.439596	0.00567326	0.0204073	0.71024
SBS2	1.03244	0.0357856	0.128724	0.71024
SBS2	-0.953836	0	0	0.71024
SBS2	0.513686	0.0310336	0.111631	0.71024
SBS2	0.310784	0.0192852	0.0693707	0.71024
SBS2	0.737798	0.024678	0.0887695	0.71024
SBS2	-0.944665	0	0	0.71024
SBS2	0.400196	0.0321726	0.115728	0.71024
SBS2	0.471766	0.0115079	0.0413949	0.71024
SBS2	0.595381	0.0190333	0.0684647	0.71024
SBS2	0.362166	0.0103058	0.0370711	0.71024
SBS2	0.553125	0.0121607	0.0437434	0.71024
SBS2	-0.620489	0	0	0.71024
SBS2	0.40587	0.00239422	0.00861226	0.71024
SBS2	0.707581	0.00400854	0.0144191	0.71024
SBS2	-1.47319	0	0	0.71024
SBS2	1.09318	0.0216271	0.0777948	0.71024
SBS2	0.472763	0.039675	0.142715	0.71024
SBS2	0.443144	0.00147573	0.00530837	0.71024
SBS2	-0.207995	0.0443523	0.15954	0.71024
SBS2	0.43731	0.0338461	0.121748	0.71024
SBS2	-1.05058	0	0	0.71024
SBS2	0.72904	0.018806	0.0676471	0.71024
SBS2	0.62998	0.0113701	0.0408994	0.71024
SBS2	1.13737	0.0867728	0.312131	0.71024
SBS2	0.755973	0.0701032	0.252169	0.71024
SBS2	-1.4465	0.00048509	0.00174492	0.71024
SBS2	0.453551	0.0514085	0.184922	0.71024
SBS2	0.624564	0.00660076	0.0237436	0.71024
SBS2	0.610291	0.00273647	0.00984337	0.71024
SBS2	0.641841	0.031468	0.113194	0.71024
SBS2	1.02604	0.0209915	0.0755087	0.71024
SBS2	0.578984	0.0289853	0.104263	0.71024
SBS2	0.509695	0.00563707	0.0202771	0.71024
SBS2	0.282104	0.00581384	0.020913	0.71024
SBS2	0.757006	0.024366	0.087647	0.71024
SBS2	0.904942	0.00531571	0.0191212	0.71024
SBS2	0.801623	0.0178586	0.0642392	0.71024
SBS2	0.842554	0.0219017	0.0787826	0.71024
SBS2	0.380449	0.0157154	0.0565301	0.71024
SBS2	0.832317	0.0127275	0.0457821	0.71024
SBS2	0.843906	0.0132569	0.0476866	0.71024
SBS2	0.796614	0.0164146	0.0590449	0.71024
SBS2	0.52615	0.0158093	0.0568678	0.71024
SBS2	0.522894	0.00959798	0.0345249	0.71024
SBS2	0.500479	0.0440881	0.15859	0.71024
SBS2	0.788805	0.0181872	0.0654211	0.71024
SBS2	0.526266	0.00928251	0.0333902	0.71024
SBS2	0.430578	0.0155304	0.0558644	0.71024
SBS2	0.924892	0.0566169	0.203657	0.71024
SBS2	0.365965	0.045767	0.164629	0.71024
SBS2	-0.423637	0	0	0.71024
SBS2	-1.34809	0	0	0.71024
SBS2	0.610567	0.0215882	0.0776551	0.71024
SBS2	1.01873	0.00583252	0.0209802	0.71024
SBS2	0.441377	0.025451	0.0915499	0.71024
SBS2	-0.723262	0	0	0.71024
SBS2	0.288958	0.00358882	0.0129094	0.71024
SBS2	0.378408	0.00766878	0.0275854	0.71024
SBS2	-1.15392	0	0	0.71024
SBS2	0.280528	0.00864534	0.0310982	0.71024
SBS2	-0.344444	0	0	0.71024
SBS2	0.611733	0.0421274	0.151536	0.71024
SBS2	0.204967	0.0179634	0.0646163	0.71024
SBS2	1.47133	0.10575	0.380393	0.71024
SBS2	0.367379	0.0696904	0.250683	0.71024
SBS2	-0.98856	0	0	0.71024
SBS2	1.07552	0.0204324	0.0734975	0.71024
SBS2	0.613753	0.0271471	0.097651	0.71024
SBS2	0.769238	0.00912477	0.0328228	0.71024
SBS2	0.79595	0.0282493	0.101616	0.71024
SBS2	-1.26451	0	0	0.71024
SBS2	0.216381	0.0244341	0.0878919	0.71024
SBS2	0.522228	0.0286441	0.103036	0.71024
SBS2	0.482994	0.0294531	0.105946	0.71024
SBS2	0.468273	0.0195504	0.0703248	0.71024
SBS2	-0.38145	0.0368615	0.132595	0.71024
SBS2	-0.410956	0	0	0.71024
SBS2	0.543997	0.00693228	0.0249361	0.71024
SBS2	1.40112	0.105061	0.377916	0.71024
SBS2	0.580562	0.0437003	0.157195	0.71024
SBS2	0.757884	0.0136492	0.0490977	0.71024
SBS2	1.04746	0.0143854	0.0517459	0.71024
SBS2	1.13796	0.0167728	0.0603334	0.71024
SBS2	0.678432	0.0132395	0.047624	0.71024
SBS2	0.541051	0.0210165	0.0755985	0.71024
SBS2	0.831007	0.0465	0.167265	0.71024
SBS2	0.454021	0.0199705	0.0718359	0.71024
SBS2	0.342251	0.0441363	0.158763	0.71024
SBS2	0.404605	0.0425752	0.153147	0.71024
SBS2	0.810403	0.0049106	0.0176639	0.71024
SBS2	1.95243	0.122348	0.440099	0.71024
SBS2	1.06253	0.0211232	0.0759824	0.71024
SBS2	0.575095	0.0229702	0.0826263	0.71024
SBS2	0.0832049	0.0521429	0.187563	0.71024
SBS2	0.310817	0.0124324	0.0447205	0.71024
SBS2	-0.58816	0	0	0.71024
SBS2	0.591132	0.0216522	0.0778852	0.71024
SBS2	-1.11166	0	0	0.71024
SBS2	0.431467	0.0228509	0.082197	0.71024
SBS2	0.950988	0.0143902	0.051763	0.71024
SBS2	0.585112	0.0187093	0.0672994	0.71024
SBS2	0.251364	0.0389855	0.140235	0.71024
SBS2	-0.933935	0	0	0.71024
SBS2	0.630844	0.0215858	0.0776464	0.71024
SBS2	-1.89104	0	0	0.71024
SBS2	1.18184	0.054124	0.19469	0.71024
SBS2	0.321645	0.0378498	0.13615	0.71024
SBS2	-0.184126	0.0519034	0.186702	0.71024
SBS2	0.866943	0.0215509	0.0775209	0.71024
SBS2	0.52601	0.00362531	0.0130406	0.71024
SBS2	0.0542056	0.0320863	0.115418	0.71024
SBS2	0.58745	0.0113687	0.0408945	0.71024
SBS2	0.540934	0.0224315	0.0806886	0.71024
SBS2	-0.176701	0.0436104	0.156871	0.71024
SBS2	1.08406	0.0203937	0.0733583	0.71024
SBS2	0.625996	0.0189843	0.0682886	0.71024
SBS2	0.628194	0.0183408	0.0659738	0.71024
SBS2	-1.14192	0	0	0.71024
SBS2	0.820625	0.0189971	0.0683345	0.71024
SBS2	0.934685	0.025674	0.0923519	0.71024
SBS2	0.567538	0.0195557	0.070344	0.71024
SBS2	-0.394194	0	0	0.71024
SBS2	0.527683	0.0068453	0.0246233	0.71024
SBS2	0.308579	0.0682109	0.245362	0.71024
SBS2	0.38142	0.0420464	0.151245	0.71024
SBS2	0.641481	0.0200859	0.0722511	0.71024
SBS2	0.597202	0.00837371	0.0301211	0.71024
SBS2	-0.0041027	0	0	0.71024
SBS2	-1.7521	0	0	0.71024
SBS2	0.732365	0.0279086	0.10039	0.71024
SBS2	1.33611	0.0119174	0.0428682	0.71024
SBS2	0.339863	0.0174626	0.0628148	0.71024
SBS2	0.446209	0.017971	0.0646435	0.71024
SBS2	0.688182	0.0179462	0.0645544	0.71024
SBS2	0.535832	0.0134538	0.0483946	0.71024
SBS2	1.19404	0.0281645	0.101311	0.71024
SBS2	0.642026	0.0091103	0.0327707	0.71024
SBS2	-0.863774	0	0	0.71024
SBS2	0.841941	0.0114075	0.0410339	0.71024
SBS2	0.587208	0.033073	0.118967	0.71024
SBS2	-0.471239	0	0	0.71024
SBS2	-0.616815	0	0	0.71024
SBS2	0.965841	0.0192212	0.0691407	0.71024
SBS2	0.94408	0.0140713	0.0506158	0.71024
SBS2	1.4419	0.0210934	0.0758751	0.71024
SBS2	1.34886	0.130609	0.469813	0.71024
SBS2	1.29743	0.0951182	0.34215	0.71024
SBS2	-0.516793	0	0	0.71024
SBS2	0.94484	0.013719	0.0493485	0.71024
SBS2	0.860431	0.0149292	0.0537017	0.71024
SBS2	0.284557	0.0221731	0.0797591	0.71024
SBS2	-1.17368	0	0	0.71024
SBS2	-0.275896	0	0	0.71024
SBS2	0.731737	0.0058061	0.0208851	0.71024
SBS2	0.286309	0.0278579	0.100208	0.71024
SBS2	0.652492	0.00712712	0.025637	0.71024
SBS2	0.546732	0.041542	0.149431	0.71024
SBS2	1.12326	0.165011	0.593562	0.71024
SBS2	0.0932394	0.0447583	0.161	0.71024
SBS2	0.39206	0.0162195	0.0583433	0.71024
SBS2	0.676753	0.0121847	0.0438296	0.71024
SBS2	0.401907	0.00526612	0.0189428	0.71024
SBS2	1.04252	0.0224154	0.0806305	0.71024
SBS2	0.751363	0.0234219	0.0842509	0.71024
SBS2	1.01653	0.0113052	0.0406661	0.71024
SBS2	0.546524	0.0465424	0.167418	0.71024
SBS2	-0.547626	0	0	0.71024
SBS2	-0.219978	0	0	0.71024
SBS2	0.339788	0.00991337	0.0356594	0.71024
SBS2	-1.21274	0	0	0.71024
SBS2	0.965181	0.0399729	0.143787	0.71024
SBS2	0.264806	0.0338197	0.121653	0.71024
SBS2	0.488412	0.0534981	0.192438	0.71024
SBS2	-0.571072	0	0	0.71024
SBS2	0.789725	0.0133304	0.0479508	0.71024
SBS2	0.74557	0.00439362	0.0158043	0.71024
SBS2	0.733772	0.017916	0.0644456	0.71024
SBS2	-0.845901	0	0	0.71024
SBS2	0.486374	0.0114504	0.0411884	0.71024
SBS2	0.391749	0.0344397	0.123883	0.71024
SBS2	1.38357	0.0972656	0.349874	0.71024
SBS2	1.03907	0.0205941	0.074079	0.71024
SBS2	-0.019652	0.0353815	0.127271	0.71024
SBS2	0.744955	0.0172255	0.0619618	0.71024
SBS2	0.961448	0.0110945	0.039908	0.71024
SBS2	0.847597	0.064126	0.230668	0.71024
SBS2	0.714094	0.00696215	0.0250436	0.71024
SBS2	0.722258	0.0266436	0.0958398	0.71024
SBS2	1.27137	0.117948	0.424271	0.71024
SBS2	0.810203	0.00736364	0.0264878	0.71024
SBS2	0.795292	0.00969761	0.0348833	0.71024
SBS2	0.701549	0.0100721	0.0362302	0.71024
SBS2	0.268868	0.00224084	0.00806053	0.71024
SBS2	0.433417	0.00574432	0.0206629	0.71024
SBS2	0.603657	0.0164594	0.059206	0.71024
SBS2	0.428109	0.00944369	0.0339699	0.71024
SBS2	-0.519324	0	0	0.71024
SBS2	0.415672	0.0329096	0.118379	0.71024
SBS2	0.596995	0.0635407	0.228562	0.71024
SBS2	-1.06828	0	0	0.71024
SBS2	0.365356	0.0249387	0.0897073	0.71024
SBS2	0.911195	0.0248506	0.0893901	0.71024
SBS2	0.329892	0.0470005	0.169066	0.71024
SBS2	-0.982178	0	0	0.71024
SBS2	0.722278	0.00659069	0.0237074	0.71024
SBS2	-0.18699	0	0	0.71024
SBS2	-0.495913	0	0	0.71024
SBS2	-1.33288	0	0	0.71024
SBS2	-1.09508	0	0	0.71024
SBS2	-0.740564	0	0	0.71024
SBS2	-1.34254	0	0	0.71024
SBS2	0.552853	0.0613817	0.220796	0.71024
SBS2	0.59222	0.0220048	0.0791537	0.71024
SBS2	0.750342	0.0179788	0.0646717	0.71024
SBS2	0.670211	0.00637449	0.0229297	0.71024
SBS2	1.37281	0.127527	0.458726	0.71024
SBS2	1.09744	0.0233356	0.0839407	0.71024
SBS2	0.617175	0.0246565	0.0886919	0.71024
[truncated: 10,777 more rows]

## Sheet: Fig.4c
gene_name	log10Pval_Primary	log10Pval_Barretts	Significance
[truncated: 14 more rows]

[truncated: 51 more sheets: Fig.4d, Fig.4e, Fig.4f, Fig.5a, Fig.5b, Fig.5c_top, Fig.5c_bottom, Fig.6a, Fig.6b, Fig.6c, Fig.7a, Fig.7b, Fig.7c, Fig.7d, Supplementary Fig.1, Supplementary Fig.2a-c, Supplementary Fig.2d, Supplementary Fig.3, Supplementary Fig.4, Supplementary Fig.5 …]
